# Supplementary material for: Putative functional genes in idiopathic dilated cardiomyopathy
Source: Sci Rep. 2018 Jan 8;8:66. doi: 10.1038/s41598-017-18524-2 (PMC5758757; doi:10.1038/s41598-017-18524-2)
Supplement: Supplementary file 2 — Supplementary table S1 [file 41598_2017_18524_MOESM2_ESM.xlsx]

## Sheet: Table S1
Features of each gene	Feature Description	Mean ROC AUC
Differential Expression	Log of ratio of median gene expression of Idiopathic dilated cardiomyopathy (DCM) vs normal individuals	0.54142
absolutevalue Differential Expression	Absolute value of log of ratio of median gene expression of DCM vs normal individuals	0.511251
site	Correlation of gene expression with site information of the individuals in MAGNet database.	0.599803
age	Correlation of gene expression with age information of the individuals in MAGNet database.	0.624833
gender	Correlation of gene expression with gender information of the individuals in MAGNet database.	0.642205
race	Correlation of gene expression with race information of the individuals in MAGNet database.	0.474971
ethnicity	Correlation of gene expression with ethnicity information of the individuals in MAGNet database.	0.504159
patient weight (kg)	Correlation of gene expression with patient weight (in kg) information of the individuals in MAGNet database.	0.642462
height (cm)	Correlation of gene expression with height (in cm) information of the individuals in MAGNet database.	0.562454
etiology Idiopathic	Correlation of gene expression with DCM disease information of the individuals in MAGNet database.	0.638895
heart weight grams	Correlation of gene expression with heart weight (in grams) information of the individuals in MAGNet database.	0.606932
prior cabg	Correlation of gene expression with prior Coronary artery bypass grafting (CABG) information of the individuals in MAGNet database.	0.509065
prior valve surgery	Correlation of gene expression with prior valve surgery information of the individuals in MAGNet database.	0.587792
prior device ICD	Correlation of gene expression with prior implantable cardioverter-defibrillator (ICD) device usage information of the individuals in MAGNet database.	0.521315
prior device BIVICD	Correlation of gene expression with prior Biventricular Implantable Cardioverter Defibrillator (BIVICD) device usage information of the individuals in MAGNet database.	0.583755
prior device pacemaker	Correlation of gene expression with prior device pacemaker information of the individuals in MAGNet database.	0.610405
history of afib aflutter	Correlation of gene expression with history of Atrial Fibrillation and Atrial Flutter (afib aflutter) information of the individuals in MAGNet database.	0.515515
prior ablation	Correlation of gene expression with prior ablation information of the individuals in MAGNet database.	0.604498
prior icd shock	Correlation of gene expression with prior implantable cardioverter-defibrillator shock information of the individuals in MAGNet database.	0.547218
prior vt ablation	Correlation of gene expression with prior ventricular tachycardia (vt) ablation information of the individuals in MAGNet database.	0.62962
history of diabetes	Correlation of gene expression with history of diabetes information of the individuals in MAGNet database.	0.553579
insulin	Correlation of gene expression with insulin information of the individuals in MAGNet database.	0.596216
oral hypoglycemics	Correlation of gene expression with oral hypoglycemics information of the individuals in MAGNet database.	0.518074
history of hypertension	Correlation of gene expression with history of hypertension information of the individuals in MAGNet database.	0.522321
ace inhibitor	Correlation of gene expression with ace inhibitor information of the individuals in MAGNet database.	0.523975
aldosterone antagonist	Correlation of gene expression with aldosterone antagonist information of the individuals in MAGNet database.	0.553328
amiodarone	Correlation of gene expression with amidarone information of the individuals in MAGNet database.	0.549814
angiotensin ii antagonist	Correlation of gene expression with angiotensin ii antagonist information of the individuals in MAGNet database.	0.496722
beta blocker	Correlation of gene expression with beta blocker information of the individuals in MAGNet database.	0.568442
calcium channel blocker	Correlation of gene expression with calcium channel blocker information of the individuals in MAGNet database.	0.629414
aniti coagulnats	Correlation of gene expression with aniti coagulnats information of the individuals in MAGNet database.	0.568643
digoxin	Correlation of gene expression with digoxin information of the individuals in MAGNet database.	0.592929
diurectics	Correlation of gene expression with diurectics information of the individuals in MAGNet database.	0.569898
hydralazine	Correlation of gene expression with hydralazine information of the individuals in MAGNet database.	0.550306
nitrate	Correlation of gene expression with nitrate information of the individuals in MAGNet database.	0.555847
other antiarrythmic	Correlation of gene expression with other antiarrythmic information of the individuals in MAGNet database.	0.575693
anti platelet	Correlation of gene expression with anti platelet information of the individuals in MAGNet database.	0.564321
pde5 inhibitors	Correlation of gene expression with pde5 inhibitors information of the individuals in MAGNet database.	0.602333
statin	Correlation of gene expression with statin information of the individuals in MAGNet database.	0.505234
other lipid lowering drug	Correlation of gene expression with other lipid lowering drug information of the individuals in MAGNet database.	0.496276
thyroid hormone	Correlation of gene expression with thyroid hormone information of the individuals in MAGNet database.	0.611804
is patient dobutamine	Correlation of gene expression with is patient on dobutamine information of the individuals in MAGNet database.	0.609103
is patient dopamine	Correlation of gene expression with is patient on dopamine information of the individuals in MAGNet database.	0.608049
is patient on milrinone	Correlation of gene expression with is patient on milrinone information of the individuals in MAGNet database.	0.621306
lvedd	Correlation of gene expression with Left Ventricular End Diastolic Diameter (LVEDD) information of the individuals in MAGNet database.	0.62706
lvesd	Correlation of gene expression with Left Ventricular End Diastolic Diameter (LVESD) information of the individuals in MAGNet database.	0.632738
lvef	Correlation of gene expression with Left Ventricular Ejection Fraction (LVEF) information of the individuals in MAGNet database.	0.596459
mitral regurgitation	Correlation of gene expression with mitral regurgitation information of the individuals in MAGNet database.	0.566596
tricuspid regurgitation	Correlation of gene expression with tricuspid regurgitation information of the individuals in MAGNet database.	0.571166
hemos rap	Correlation of gene expression with hemos right atrial pressure (RAP) information of the individuals in MAGNet database.	0.506819
hemos systolic	Correlation of gene expression with hemos systolic information of the individuals in MAGNet database.	0.592013
hemos diastolic	Correlation of gene expression with hemos diastolic information of the individuals in MAGNet database.	0.599822
hemos pwcp	Correlation of gene expression with hemos pwcp information of the individuals in MAGNet database.	0.581619
hemos co	Correlation of gene expression with hemos co information of the individuals in MAGNet database.	0.557963
cardiac index	Correlation of gene expression with cardiac index information of the individuals in MAGNet database.	0.536284
sbp	Correlation of gene expression with systolic blood pressure (sbp) information of the individuals in MAGNet database.	0.474689
dbp	Correlation of gene expression with diastolic blood pressure (dbp) information of the individuals in MAGNet database.	0.539107
creatinine level	Correlation of gene expression with creatine level information of the individuals in MAGNet database.	0.508735
bnp	Correlation of gene expression with B-type natriuretic peptide (BNP) information of the individuals in MAGNet database.	0.541135
no of orthologs 65 species	Count of the number of species which have an orthologos gene.	0.67131
Ailuropoda melanoleuca: one of 65 species	1 if this species has an ortholog, 0 otherwise.	0.631496
Anas platyrhynchos: one of 65 species	1 if this species has an ortholog, 0 otherwise.	0.644516
Anolis carolinensis: one of 65 species	1 if this species has an ortholog, 0 otherwise.	0.626564
Astyanax mexicanus: one of 65 species	1 if this species has an ortholog, 0 otherwise.	0.654402
Bos taurus: one of 65 species	1 if this species has an ortholog, 0 otherwise.	0.59926
Caenorhabditis elegans: one of 65 species	1 if this species has an ortholog, 0 otherwise.	0.599536
Callithrix jacchus: one of 65 species	1 if this species has an ortholog, 0 otherwise.	0.566482
Canis lupus familiaris: one of 65 species	1 if this species has an ortholog, 0 otherwise.	0.597277
Cavia porcellus: one of 65 species	1 if this species has an ortholog, 0 otherwise.	0.642209
Choloepus hoffmanni: one of 65 species	1 if this species has an ortholog, 0 otherwise.	0.557019
Ciona intestinalis: one of 65 species	1 if this species has an ortholog, 0 otherwise.	0.623585
Ciona savignyi: one of 65 species	1 if this species has an ortholog, 0 otherwise.	0.606026
Danio rerio: one of 65 species	1 if this species has an ortholog, 0 otherwise.	0.659649
Dasypus novemcinctus: one of 65 species	1 if this species has an ortholog, 0 otherwise.	0.634501
Dipodomys ordii: one of 65 species	1 if this species has an ortholog, 0 otherwise.	0.621605
Drosophila melanogaster: one of 65 species	1 if this species has an ortholog, 0 otherwise.	0.590555
Echinops telfairi: one of 65 species	1 if this species has an ortholog, 0 otherwise.	0.63048
Equus caballus: one of 65 species	1 if this species has an ortholog, 0 otherwise.	0.61287
Erinaceus europaeus: one of 65 species	1 if this species has an ortholog, 0 otherwise.	0.572431
Felis catus: one of 65 species	1 if this species has an ortholog, 0 otherwise.	0.624249
Ficedula albicollis: one of 65 species	1 if this species has an ortholog, 0 otherwise.	0.622768
Gadus morhua: one of 65 species	1 if this species has an ortholog, 0 otherwise.	0.663206
Gallus gallus: one of 65 species	1 if this species has an ortholog, 0 otherwise.	0.650409
Gasterosteus aculeatus: one of 65 species	1 if this species has an ortholog, 0 otherwise.	0.663243
Gorilla gorilla gorilla: one of 65 species	1 if this species has an ortholog, 0 otherwise.	0.565088
Ictidomys tridecemlineatus: one of 65 species	1 if this species has an ortholog, 0 otherwise.	0.627841
Latimeria chalumnae: one of 65 species	1 if this species has an ortholog, 0 otherwise.	0.651393
Lepisosteus oculatus: one of 65 species	1 if this species has an ortholog, 0 otherwise.	0.664999
Loxodonta africana: one of 65 species	1 if this species has an ortholog, 0 otherwise.	0.622571
Macaca mulatta: one of 65 species	1 if this species has an ortholog, 0 otherwise.	0.558874
Macropus eugenii: one of 65 species	1 if this species has an ortholog, 0 otherwise.	0.624134
Meleagris gallopavo: one of 65 species	1 if this species has an ortholog, 0 otherwise.	0.629612
Microcebus murinus: one of 65 species	1 if this species has an ortholog, 0 otherwise.	0.620683
Monodelphis domestica: one of 65 species	1 if this species has an ortholog, 0 otherwise.	0.615301
Mus musculus: one of 65 species	1 if this species has an ortholog, 0 otherwise.	0.595194
Mustela putorius furo: one of 65 species	1 if this species has an ortholog, 0 otherwise.	0.627104
Myotis lucifugus: one of 65 species	1 if this species has an ortholog, 0 otherwise.	0.630589
Nomascus leucogenys: one of 65 species	1 if this species has an ortholog, 0 otherwise.	0.620473
Ochotona princeps: one of 65 species	1 if this species has an ortholog, 0 otherwise.	0.602032
Oreochromis niloticus: one of 65 species	1 if this species has an ortholog, 0 otherwise.	0.665441
Ornithorhynchus anatinus: one of 65 species	1 if this species has an ortholog, 0 otherwise.	0.605009
Oryctolagus cuniculus: one of 65 species	1 if this species has an ortholog, 0 otherwise.	0.585612
Oryzias latipes: one of 65 species	1 if this species has an ortholog, 0 otherwise.	0.668713
Otolemur garnettii: one of 65 species	1 if this species has an ortholog, 0 otherwise.	0.622609
Ovis aries: one of 65 species	1 if this species has an ortholog, 0 otherwise.	0.593483
Pan troglodytes: one of 65 species	1 if this species has an ortholog, 0 otherwise.	0.547617
Pelodiscus sinensis: one of 65 species	1 if this species has an ortholog, 0 otherwise.	0.625094
Petromyzon marinus: one of 65 species	1 if this species has an ortholog, 0 otherwise.	0.593284
Pongo abelii: one of 65 species	1 if this species has an ortholog, 0 otherwise.	0.56699
Procavia capensis: one of 65 species	1 if this species has an ortholog, 0 otherwise.	0.619845
Pteropus vampyrus: one of 65 species	1 if this species has an ortholog, 0 otherwise.	0.632363
Rattus norvegicus: one of 65 species	1 if this species has an ortholog, 0 otherwise.	0.627506
Saccharomyces cerevisiae: one of 65 species	1 if this species has an ortholog, 0 otherwise.	0.5524
Sarcophilus harrisii: one of 65 species	1 if this species has an ortholog, 0 otherwise.	0.605298
Sorex araneus: one of 65 species	1 if this species has an ortholog, 0 otherwise.	0.607665
Sus scrofa: one of 65 species	1 if this species has an ortholog, 0 otherwise.	0.591987
Taeniopygia guttata: one of 65 species	1 if this species has an ortholog, 0 otherwise.	0.630835
Takifugu rubripes: one of 65 species	1 if this species has an ortholog, 0 otherwise.	0.655775
Tarsius syrichta: one of 65 species	1 if this species has an ortholog, 0 otherwise.	0.56841
Tetraodon nigroviridis: one of 65 species	1 if this species has an ortholog, 0 otherwise.	0.665358
Tupaia belangeri: one of 65 species	1 if this species has an ortholog, 0 otherwise.	0.605716
Tursiops truncatus: one of 65 species	1 if this species has an ortholog, 0 otherwise.	0.649889
Vicugna pacos: one of 65 species	1 if this species has an ortholog, 0 otherwise.	0.607213
Xenopus tropicalis: one of 65 species	1 if this species has an ortholog, 0 otherwise.	0.631606
Xiphophorus maculatus: one of 65 species	1 if this species has an ortholog, 0 otherwise.	0.657292
RVIS	Residual Variation Intolerance Score (RVIS) score	0.636763
dNdS	log of dN/dS score between human and mouse	0.659154
BI.Fetal_Heart.H3K27me3.UW_H-22727.1000	Fetal heart. H3K27me3 data. If it is peak data, its average number of bp covered in +/- 1000 bp region around transcription start site. If it is read data then it is the number of ChIP-seq reads which fall in the region, as done in the eQTeL paper (Das et al., 2015).	0.534627
BI.Fetal_Heart.H3K36me3.UW_H-22727.1000	Fetal heart. H3K36me3 data. If it is peak data, its average number of bp covered in +/- 1000 bp region around transcription start site. If it is read data then it is the number of ChIP-seq reads which fall in the region, as done in the eQTeL paper.	0.565051
BI.Fetal_Heart.H3K4me1.H-23524.1000	Fetal heart. H3K4me1 data. If it is peak data, its average number of bp covered in +/- 1000 bp region around transcription start site. If it is read data then it is the number of ChIP-seq reads which fall in the region, as done in the eQTeL paper.	0.624767
BI.Fetal_Heart.H3K4me3.UW_H23914.1000	Fetal heart. H3K4me3 data. If it is peak data, its average number of bp covered in +/- 1000 bp region around transcription start site. If it is read data then it is the number of ChIP-seq reads which fall in the region, as done in the eQTeL paper.	0.623648
BI.Fetal_Heart.H3K9ac.H-23524.1000	Fetal heart. H3K9ac data. If it is peak data, its average number of bp covered in +/- 1000 bp region around transcription start site. If it is read data then it is the number of ChIP-seq reads which fall in the region, as done in the eQTeL paper.	0.658254
BI.Fetal_Heart.RRBS.H-22727.1000	Fetal heart. Reduced representation bisulfite sequencing (RRBS) data. If it is peak data, its average number of bp covered in +/- 1000 bp region around transcription start site. If it is read data then it is the number of ChIP-seq reads which fall in the region, as done in the eQTeL paper.	0.498876
P300F.1000	P300 data. If it is peak data, its average number of bp covered in +/- 1000 bp region around transcription start site. If it is read data then it is the number of ChIP-seq reads which fall in the region, as done in the eQTeL paper.	0.613027
UCSD.Aorta.H3K27ac.STL003.1000	Aorta. H3K27ac. If it is peak data, its average number of bp covered in +/- 1000 bp region around transcription start site. If it is read data then it is the number of ChIP-seq reads which fall in the region, as done in the eQTeL paper.	0.642403
UCSD.Aorta.H3K27me3.STL003.1000	Aorta. H3K27me3 data. If it is peak data, its average number of bp covered in +/- 1000 bp region around transcription start site. If it is read data then it is the number of ChIP-seq reads which fall in the region, as done in the eQTeL paper.	0.557432
UCSD.Aorta.H3K36me3.STL002.1000	Aorta. H3K36me3 data. If it is peak data, its average number of bp covered in +/- 1000 bp region around transcription start site. If it is read data then it is the number of ChIP-seq reads which fall in the region, as done in the eQTeL paper.	0.519382
UCSD.Aorta.H3K4me1.STL002.1000	Aorta. H3K4me1 data. If it is peak data, its average number of bp covered in +/- 1000 bp region around transcription start site. If it is read data then it is the number of ChIP-seq reads which fall in the region, as done in the eQTeL paper.	0.568156
UCSD.Aorta.H3K4me3.STL003.1000	Aorta. H3K4me3 data. If it is peak data, its average number of bp covered in +/- 1000 bp region around transcription start site. If it is read data then it is the number of ChIP-seq reads which fall in the region, as done in the eQTeL paper.	0.592957
UCSD.Aorta.H3K9me3.STL003.1000	Aorta. H3K9me3 data. If it is peak data, its average number of bp covered in +/- 1000 bp region around transcription start site. If it is read data then it is the number of ChIP-seq reads which fall in the region, as done in the eQTeL paper.	0.564532
UCSD.Left_Ventricle.H3K27ac.STL003.1000	Left Ventricle. H3K27ac data. If it is peak data, its average number of bp covered in +/- 1000 bp region around transcription start site. If it is read data then it is the number of ChIP-seq reads which fall in the region, as done in the eQTeL paper.	0.65491
UCSD.Left_Ventricle.H3K27me3.STL001.1000	Left Ventricle. H3K27me3 data. If it is peak data, its average number of bp covered in +/- 1000 bp region around transcription start site. If it is read data then it is the number of ChIP-seq reads which fall in the region, as done in the eQTeL paper.	0.514299
UCSD.Left_Ventricle.H3K36me3.STL001.1000	Left Ventricle. H3K36me3 data. If it is peak data, its average number of bp covered in +/- 1000 bp region around transcription start site. If it is read data then it is the number of ChIP-seq reads which fall in the region, as done in the eQTeL paper.	0.500131
UCSD.Left_Ventricle.H3K4me1.STL001.1000	Left Ventricle. H3K4me1 data. If it is peak data, its average number of bp covered in +/- 1000 bp region around transcription start site. If it is read data then it is the number of ChIP-seq reads which fall in the region, as done in the eQTeL paper.	0.594441
UCSD.Left_Ventricle.H3K4me3.STL001.1000	Left Ventricle. H3K4me3 data. If it is peak data, its average number of bp covered in +/- 1000 bp region around transcription start site. If it is read data then it is the number of ChIP-seq reads which fall in the region, as done in the eQTeL paper.	0.640442
UCSD.Left_Ventricle.H3K9me3.STL001.1000	Left Ventricle. H3K9me3 data. If it is peak data, its average number of bp covered in +/- 1000 bp region around transcription start site. If it is read data then it is the number of ChIP-seq reads which fall in the region, as done in the eQTeL paper.	0.547078
UCSD.Right_Atrium.H3K27ac.STL003.1000	Right Atrium. H3K27ac data. If it is peak data, its average number of bp covered in +/- 1000 bp region around transcription start site. If it is read data then it is the number of ChIP-seq reads which fall in the region, as done in the eQTeL paper.	0.663704
UCSD.Right_Atrium.H3K27me3.STL003.1000	Right Atrium. H3K27me3 data. If it is peak data, its average number of bp covered in +/- 1000 bp region around transcription start site. If it is read data then it is the number of ChIP-seq reads which fall in the region, as done in the eQTeL paper.	0.564327
UCSD.Right_Atrium.H3K36me3.STL003.1000	Right Atrium. H3K36me3 data. If it is peak data, its average number of bp covered in +/- 1000 bp region around transcription start site. If it is read data then it is the number of ChIP-seq reads which fall in the region, as done in the eQTeL paper.	0.602028
UCSD.Right_Atrium.H3K4me1.STL003.1000	Right Atrium. H3K4me1 data. If it is peak data, its average number of bp covered in +/- 1000 bp region around transcription start site. If it is read data then it is the number of ChIP-seq reads which fall in the region, as done in the eQTeL paper.	0.62676
UCSD.Right_Atrium.H3K4me3.STL003.1000	Right Atrium. H3K4me3 data. If it is peak data, its average number of bp covered in +/- 1000 bp region around transcription start site. If it is read data then it is the number of ChIP-seq reads which fall in the region, as done in the eQTeL paper.	0.644116
UCSD.Right_Atrium.H3K9me3.STL003.1000	Right Atrium. H3K9me3 data. If it is peak data, its average number of bp covered in +/- 1000 bp region around transcription start site. If it is read data then it is the number of ChIP-seq reads which fall in the region, as done in the eQTeL paper.	0.544671
UCSD.Right_Ventricle.H3K27ac.STL001.1000	Right Ventricle. H3K27ac data. If it is peak data, its average number of bp covered in +/- 1000 bp region around transcription start site. If it is read data then it is the number of ChIP-seq reads which fall in the region, as done in the eQTeL paper.	0.654446
UCSD.Right_Ventricle.H3K36me3.STL001.1000	Right Ventricle H3K36me3 data. If it is peak data, its average number of bp covered in +/- 1000 bp region around transcription start site. If it is read data then it is the number of ChIP-seq reads which fall in the region, as done in the eQTeL paper.	0.519928
UCSD.Right_Ventricle.H3K4me1.STL001.1000	Right Ventricle. H3K4me1 data. If it is peak data, its average number of bp covered in +/- 1000 bp region around transcription start site. If it is read data then it is the number of ChIP-seq reads which fall in the region, as done in the eQTeL paper.	0.589056
UCSD.Right_Ventricle.H3K4me3.STL003.1000	Right Ventricle. H3K4me3 data. If it is peak data, its average number of bp covered in +/- 1000 bp region around transcription start site. If it is read data then it is the number of ChIP-seq reads which fall in the region, as done in the eQTeL paper.	0.666536
UCSD.Right_Ventricle.H3K9me3.STL001.1000	Right Ventricle. H3K9me3 data. If it is peak data, its average number of bp covered in +/- 1000 bp region around transcription start site. If it is read data then it is the number of ChIP-seq reads which fall in the region, as done in the eQTeL paper.	0.619967
UW.Fetal_Heart.ChromatinAccessibility.H-23604.DS16582.1000	Fetal Heart. Chromatin Accessibility data. If it is peak data, its average number of bp covered in +/- 1000 bp region around transcription start site. If it is read data then it is the number of ChIP-seq reads which fall in the region, as done in the eQTeL paper.	0.63582
UW.Fetal_Heart.Digital_Genomic_Footprinting.H-22662.DGF.DS12531.1000	Fetal Heart. Digital Genomic Footprinting data. If it is peak data, its average number of bp covered in +/- 1000 bp region around transcription start site. If it is read data then it is the number of ChIP-seq reads which fall in the region, as done in the eQTeL paper.	0.666002
wgEncodeUwDnaseAoafRawRep1.1000	DNase AoAf data. If it is peak data, its average number of bp covered in +/- 1000 bp region around transcription start site. If it is read data then it is the number of ChIP-seq reads which fall in the region, as done in the eQTeL paper.	0.619664
wgEncodeUwDnaseHcfRawRep1.1000	DNase HCF data. If it is peak data, its average number of bp covered in +/- 1000 bp region around transcription start site. If it is read data then it is the number of ChIP-seq reads which fall in the region, as done in the eQTeL paper.	0.604208
wgEncodeUwDnaseHcmRawRep1.1000	DNase HCM data. If it is peak data, its average number of bp covered in +/- 1000 bp region around transcription start site. If it is read data then it is the number of ChIP-seq reads which fall in the region, as done in the eQTeL paper.	0.619216
wgEncodeUwDnaseHpafRawRep1.1000	DNase HPAF data. If it is peak data, its average number of bp covered in +/- 1000 bp region around transcription start site. If it is read data then it is the number of ChIP-seq reads which fall in the region, as done in the eQTeL paper.	0.61128
wgEncodeUwHistoneAoafH3k4me3StdRawRep1.1000	H3K4me3 AoAf data. If it is peak data, its average number of bp covered in +/- 1000 bp region around transcription start site. If it is read data then it is the number of ChIP-seq reads which fall in the region, as done in the eQTeL paper.	0.607944
wgEncodeUwHistoneHcfH3k4me3StdRawRep1.1000	H3K4me3 HCF replicate 1 data. If it is peak data, its average number of bp covered in +/- 1000 bp region around transcription start site. If it is read data then it is the number of ChIP-seq reads which fall in the region, as done in the eQTeL paper.	0.613443
wgEncodeUwHistoneHcfH3k4me3StdRawRep2.1000	H3K4me3 HCF replicate 2 data. If it is peak data, its average number of bp covered in +/- 1000 bp region around transcription start site. If it is read data then it is the number of ChIP-seq reads which fall in the region, as done in the eQTeL paper.	0.628583
wgEncodeUwTfbsAoafCtcfStdRawRep1.1000	CTCF AoAf replicate 1 data. If it is peak data, its average number of bp covered in +/- 1000 bp region around transcription start site. If it is read data then it is the number of ChIP-seq reads which fall in the region, as done in the eQTeL paper.	0.578842
wgEncodeUwTfbsAoafCtcfStdRawRep2.1000	CTCF AoAf replicate 2 data. If it is peak data, its average number of bp covered in +/- 1000 bp region around transcription start site. If it is read data then it is the number of ChIP-seq reads which fall in the region, as done in the eQTeL paper.	0.56191
wgEncodeUwTfbsHcfInputStdRawRep1.1000	HCF Input data. If it is peak data, its average number of bp covered in +/- 1000 bp region around transcription start site. If it is read data then it is the number of ChIP-seq reads which fall in the region, as done in the eQTeL paper.	0.577457
p300 tssdist adultheart	Distance (absolute value in bp) of transcription start site (TSS) of the gene from nearest p300 ChIP-Seq peak in adult heart (GSM807734). p300 is used as it is a potential enhancer mark.	0.553056
p300 100k adultheart	if distance of transcription start site (TSS) of the gene from nearest p300 ChIP-Seq peak in adult heart (GSM807734) is less than 100,000 bp code as 1 else 0.	0.538927
p300 200k adultheart	if distance of transcription start site (TSS) of the gene from nearest p300 peak in adult heart (GSM807734) is less than 200,000 bp code as 1 else 0.	0.526895
p300 300k adultheart	if distance of transcription start site (TSS) of the gene from nearest p300 peak in adult heart (GSM807734) is less than 300,000 bp code as 1 else 0.	0.532468
p300 500k adultheart	if distance of transcription start site (TSS) of the gene from nearest p300 peak in adult heart (GSM807734) is less than 500,000 bp code as 1 else 0.	0.543773
median expression normal	median gene expression of normal individuals in MAGNet database.	0.732919
median expression idiopathic	median gene expression of DCM individuals in MAGNet database.	0.751747
LV more	No. of sub-tissues for which gene expression of Left Ventricle is differentially greater than the other sub-tissues (out of 32 sub-tissues). Data from GTEx.	0.663892
LV less	No. of sub-tissues for which gene expression of Left Ventricle is differentially less than the other sub-tissues (out of 32 sub-tissues). Data from GTEx.	0.630943
rank LV	Rank of gene when comparing gene expression of Left Ventricle compared to 32 other sub-tissues in GTEx.	0.603859
GWAS max fdr0p1	Pick eSNPs per gene (using matrix eQTL) and then do GWAS Chi-square analysis. Pick max Chi-square value among all eSNPs (with FDR<0.1) of that gene.	0.557442
GWAS mean fdr0p1	Pick eSNPs per gene (using matrix eQTL) and then do GWAS Chi-square analysis. Pick mean Chi-square value among all eSNPs (with FDR<0.1) of that gene.	0.582882
