# Supplementary material for: Putative functional genes in idiopathic dilated cardiomyopathy
Source: Sci Rep. 2018 Jan 8;8:66. doi: 10.1038/s41598-017-18524-2 (PMC5758757; doi:10.1038/s41598-017-18524-2)
Supplement: Supplementary file 3 — Supplementary table S2 [file 41598_2017_18524_MOESM3_ESM.xlsx]

## Sheet: Table S2(a)
Affymetrix ID	Common gene name	Ensembl ID	median ratio of expresson for normal divided by diseased individuals (log value)	Wilcox p-value between expression values of normal and DCM diseased individuals	Hridaya potential	Hridaya Rank	gene description
7925320	NID1	ENSG00000116962	0.0729777	1.79e-21	0.711036	1	nidogen 1 [Source:HGNC Symbol;Acc:HGNC:7821]
8164293	RP11-203J24.9	ENSG00000257524	-0.00369458	0.360087	0.708225	2
8164293	AK1	ENSG00000106992	-0.00369458	0.360087	0.708225	2	adenylate kinase 1 [Source:HGNC Symbol;Acc:HGNC:361]
7991019	FSD2	ENSG00000186628	0.00278498	0.168917	0.707065	4	fibronectin type III and SPRY domain containing 2 [Source:HGNC Symbol;Acc:HGNC:18024]
8065683	SNTA1	ENSG00000101400	0.00354872	0.5451	0.704871	5	syntrophin, alpha 1 [Source:HGNC Symbol;Acc:HGNC:11167]
8002830	LDHD	ENSG00000166816	-0.00621321	0.318035	0.70213	6	lactate dehydrogenase D [Source:HGNC Symbol;Acc:HGNC:19708]
8117034	GMPR	ENSG00000137198	0.0365377	1.59e-11	0.702029	7	guanosine monophosphate reductase [Source:HGNC Symbol;Acc:HGNC:4376]
8015835	DUSP3	ENSG00000108861	-0.00555754	0.0112441	0.700981	8	dual specificity phosphatase 3 [Source:HGNC Symbol;Acc:HGNC:3069]
8023955	BSG	ENSG00000172270	-0.0121009	2.18e-06	0.700075	9	basigin (Ok blood group) [Source:HGNC Symbol;Acc:HGNC:1116]
7953699	FOXJ2	ENSG00000065970	0.0267495	5.01e-11	0.698146	10	forkhead box J2 [Source:HGNC Symbol;Acc:HGNC:24818]
7957536	NUDT4	ENSG00000173598	0.0670291	7.67e-17	0.693028	11	nudix (nucleoside diphosphate linked moiety X)-type motif 4 [Source:HGNC Symbol;Acc:HGNC:8051]
8082965	MRAS	ENSG00000158186	0.00177486	0.585785	0.689302	12	muscle RAS oncogene homolog [Source:HGNC Symbol;Acc:HGNC:7227]
7912166	RERE	ENSG00000142599	0.0241007	2.38e-12	0.68877	13	arginine-glutamic acid dipeptide (RE) repeats [Source:HGNC Symbol;Acc:HGNC:9965]
7981020	ASB2	ENSG00000100628	0.0132297	0.677872	0.684638	14	ankyrin repeat and SOCS box containing 2 [Source:HGNC Symbol;Acc:HGNC:16012]
8094056	HTRA3	ENSG00000170801	-0.0298631	0.00280287	0.684488	15	HtrA serine peptidase 3 [Source:HGNC Symbol;Acc:HGNC:30406]
8066393	JPH2	ENSG00000149596	0.0105019	0.00591352	0.683989	16	junctophilin 2 [Source:HGNC Symbol;Acc:HGNC:14202]
8077123	CPT1B	ENSG00000205560	-0.0160228	1.83e-05	0.682401	17	carnitine palmitoyltransferase 1B (muscle) [Source:HGNC Symbol;Acc:HGNC:2329]
8077123	CHKB-CPT1B	ENSG00000254413	-0.0160228	1.83e-05	0.682401	17	CHKB-CPT1B readthrough (NMD candidate) [Source:HGNC Symbol;Acc:HGNC:41998]
7907160	ATP1B1	ENSG00000143153	0.0247655	2.53e-10	0.680701	19	ATPase, Na+/K+ transporting, beta 1 polypeptide [Source:HGNC Symbol;Acc:HGNC:804]
7987315	ACTC1	ENSG00000159251	-0.00280012	0.0329758	0.680174	20	actin, alpha, cardiac muscle 1 [Source:HGNC Symbol;Acc:HGNC:143]
8088739	LMOD3	ENSG00000163380	-0.0270273	1.33e-08	0.678865	21	leiomodin 3 (fetal) [Source:HGNC Symbol;Acc:HGNC:6649]
7918878	CASQ2	ENSG00000118729	-0.0106356	1.23e-06	0.676618	22	calsequestrin 2 (cardiac muscle) [Source:HGNC Symbol;Acc:HGNC:1513]
8168291	ITGB1BP2	ENSG00000147166	-0.00296338	0.618009	0.676554	23	integrin beta 1 binding protein (melusin) 2 [Source:HGNC Symbol;Acc:HGNC:6154]
7898483	ARHGEF10L	ENSG00000074964	0.0297645	7.26e-11	0.676365	24	Rho guanine nucleotide exchange factor (GEF) 10-like [Source:HGNC Symbol;Acc:HGNC:25540]
7943892	NCAM1	ENSG00000149294	0.0179896	6.25e-08	0.675541	25	neural cell adhesion molecule 1 [Source:HGNC Symbol;Acc:HGNC:7656]
8023063	ATP5A1	ENSG00000152234	-0.01426	0.000345378	0.672396	26	ATP synthase, H+ transporting, mitochondrial F1 complex, alpha subunit 1, cardiac muscle [Source:HGNC Symbol;Acc:HGNC:823]
8057517	NCKAP1	ENSG00000061676	0.021976	2.38e-15	0.671992	27	NCK-associated protein 1 [Source:HGNC Symbol;Acc:HGNC:7666]
7905233	ADAMTSL4	ENSG00000143382	0.0511146	2.14e-05	0.671505	28	ADAMTS-like 4 [Source:HGNC Symbol;Acc:HGNC:19706]
8110106	HRH2	ENSG00000113749	0.0234927	0.0191317	0.668832	29	histamine receptor H2 [Source:HGNC Symbol;Acc:HGNC:5183]
8076403	NAGA	ENSG00000198951	0.0405653	2.71e-15	0.668343	30	N-acetylgalactosaminidase, alpha- [Source:HGNC Symbol;Acc:HGNC:7631]
8048673	SLC4A3	ENSG00000114923	0.00703392	0.150386	0.667886	31	solute carrier family 4 (anion exchanger), member 3 [Source:HGNC Symbol;Acc:HGNC:11029]
7945892	Y_RNA	ENSG00000201279	-0.0108836	0.138921	0.667214	32	Y RNA [Source:RFAM;Acc:RF00019]
7945892	RNY4P37	ENSG00000252034	-0.0108836	0.138921	0.667214	32	RNA, Ro-associated Y4 pseudogene 37 [Source:HGNC Symbol;Acc:HGNC:50885]
8166723	XK	ENSG00000047597	0.0540959	1.74e-08	0.666279	34	X-linked Kx blood group [Source:HGNC Symbol;Acc:HGNC:12811]
7992021	STUB1	ENSG00000103266	0.0068258	0.00443976	0.666129	35	STIP1 homology and U-box containing protein 1, E3 ubiquitin protein ligase [Source:HGNC Symbol;Acc:HGNC:11427]
8135990	FLNC	ENSG00000128591	0.0352494	2.27e-10	0.666039	36	filamin C, gamma [Source:HGNC Symbol;Acc:HGNC:3756]
8013923	GIT1	ENSG00000108262	0.0386003	1.02e-15	0.665324	37	G protein-coupled receptor kinase interacting ArfGAP 1 [Source:HGNC Symbol;Acc:HGNC:4272]
8048551	SPEG	ENSG00000072195	0.00694618	0.0307613	0.665298	38	SPEG complex locus [Source:HGNC Symbol;Acc:HGNC:16901]
8148501	PTP4A3	ENSG00000184489	0.00755362	0.148427	0.665169	39	protein tyrosine phosphatase type IVA, member 3 [Source:HGNC Symbol;Acc:HGNC:9636]
8076481	CYB5R3	ENSG00000100243	-0.0047143	0.298267	0.664729	40	cytochrome b5 reductase 3 [Source:HGNC Symbol;Acc:HGNC:2873]
8042637	DYSF	ENSG00000135636	0.0281919	1.54e-08	0.663701	41	dysferlin [Source:HGNC Symbol;Acc:HGNC:3097]
8044391	MERTK	ENSG00000153208	0.0634134	1.35e-12	0.661101	42	MER proto-oncogene, tyrosine kinase [Source:HGNC Symbol;Acc:HGNC:7027]
7967255	CLIP1	ENSG00000130779	0.0348496	8.7e-14	0.660972	43	CAP-GLY domain containing linker protein 1 [Source:HGNC Symbol;Acc:HGNC:10461]
8099633	PPARGC1A	ENSG00000109819	-0.0183503	4.14e-05	0.660936	44	peroxisome proliferator-activated receptor gamma, coactivator 1 alpha [Source:HGNC Symbol;Acc:HGNC:9237]
8094574	TBC1D1	ENSG00000065882	0.0268351	1.27e-19	0.660069	45	TBC1 (tre-2/USP6, BUB2, cdc16) domain family, member 1 [Source:HGNC Symbol;Acc:HGNC:11578]
8115840	NKX2-5	ENSG00000183072	0.0294224	8.85e-08	0.659686	46	NK2 homeobox 5 [Source:HGNC Symbol;Acc:HGNC:2488]
8135638	ST7	ENSG00000004866	0.0274997	4.58e-10	0.659361	47	suppression of tumorigenicity 7 [Source:HGNC Symbol;Acc:HGNC:11351]
7923332	TNNT2	ENSG00000118194	-0.00333642	0.165362	0.659331	48	troponin T type 2 (cardiac) [Source:HGNC Symbol;Acc:HGNC:11949]
8116780	DSP	ENSG00000096696	-0.00925226	0.0840917	0.659261	49	desmoplakin [Source:HGNC Symbol;Acc:HGNC:3052]
8115391	HAND1	ENSG00000113196	0.0293648	0.000162783	0.658853	50	heart and neural crest derivatives expressed 1 [Source:HGNC Symbol;Acc:HGNC:4807]
8081838	ARHGAP31	ENSG00000031081	0.0353317	3e-14	0.658665	51	Rho GTPase activating protein 31 [Source:HGNC Symbol;Acc:HGNC:29216]
8016878	CUEDC1	ENSG00000180891	0.0159492	2.56e-06	0.658366	52	CUE domain containing 1 [Source:HGNC Symbol;Acc:HGNC:31350]
7981427	CKB	ENSG00000166165	-0.0110537	0.039781	0.657581	53	creatine kinase, brain [Source:HGNC Symbol;Acc:HGNC:1991]
8048541	DES	ENSG00000175084	0.00485958	0.000291642	0.65657	54	desmin [Source:HGNC Symbol;Acc:HGNC:2770]
8037079	ATP1A3	ENSG00000105409	-0.0143555	0.000226552	0.656251	55	ATPase, Na+/K+ transporting, alpha 3 polypeptide [Source:HGNC Symbol;Acc:HGNC:801]
7897803	PLOD1	ENSG00000083444	0.0383455	4.77e-14	0.655091	56	procollagen-lysine, 2-oxoglutarate 5-dioxygenase 1 [Source:HGNC Symbol;Acc:HGNC:9081]
7923034	B3GALT2	ENSG00000162630	-0.00593536	0.13769	0.654066	57	UDP-Gal:betaGlcNAc beta 1,3-galactosyltransferase, polypeptide 2 [Source:HGNC Symbol;Acc:HGNC:917]
8068202	EVA1C	ENSG00000166979	0.0301034	1.28e-10	0.653902	58	eva-1 homolog C (C. elegans) [Source:HGNC Symbol;Acc:HGNC:13239]
8086689	MYL3	ENSG00000160808	-0.00365281	0.118023	0.652852	59	myosin, light chain 3, alkali; ventricular, skeletal, slow [Source:HGNC Symbol;Acc:HGNC:7584]
7907830	QSOX1	ENSG00000116260	0.0720994	3.36e-17	0.652852	60	quiescin Q6 sulfhydryl oxidase 1 [Source:HGNC Symbol;Acc:HGNC:9756]
8043381	SMYD1	ENSG00000115593	0.0367045	0.000104684	0.651947	61	SET and MYND domain containing 1 [Source:HGNC Symbol;Acc:HGNC:20986]
7992987	HMOX2	ENSG00000103415	0.0805678	1.22e-30	0.651083	62	heme oxygenase 2 [Source:HGNC Symbol;Acc:HGNC:5014]
7935553	LOXL4	ENSG00000138131	0.007684	0.119115	0.650916	63	lysyl oxidase-like 4 [Source:HGNC Symbol;Acc:HGNC:17171]
7901951	PGM1	ENSG00000079739	0.0119541	7.57e-07	0.650128	64	phosphoglucomutase 1 [Source:HGNC Symbol;Acc:HGNC:8905]
8158406	TBC1D13	ENSG00000107021	0.0158499	0.000190439	0.649751	65	TBC1 domain family, member 13 [Source:HGNC Symbol;Acc:HGNC:25571]
7961710	ABCC9	ENSG00000069431	-0.00603055	0.0234152	0.648973	66	ATP-binding cassette, sub-family C (CFTR/MRP), member 9 [Source:HGNC Symbol;Acc:HGNC:60]
7938100	SMPD1	ENSG00000166311	0.0175602	1.18e-05	0.648456	67	sphingomyelin phosphodiesterase 1, acid lysosomal [Source:HGNC Symbol;Acc:HGNC:11120]
8170865	TAZ	ENSG00000102125	0.00981123	0.0836772	0.648257	68	tafazzin [Source:HGNC Symbol;Acc:HGNC:11577]
7991374	IDH2	ENSG00000182054	0.0108672	0.0922867	0.647642	69	isocitrate dehydrogenase 2 (NADP+), mitochondrial [Source:HGNC Symbol;Acc:HGNC:5383]
8018379	CASKIN2	ENSG00000177303	0.0358187	5.4e-14	0.647575	70	CASK interacting protein 2 [Source:HGNC Symbol;Acc:HGNC:18200]
7924058	IRF6	ENSG00000117595	-0.0221911	0.0900704	0.646859	71	interferon regulatory factor 6 [Source:HGNC Symbol;Acc:HGNC:6121]
8081997	FBXO40	ENSG00000163833	-0.0449756	1.91e-08	0.646574	72	F-box protein 40 [Source:HGNC Symbol;Acc:HGNC:29816]
8047788	ADAM23	ENSG00000114948	-0.00610035	0.478169	0.645968	73	ADAM metallopeptidase domain 23 [Source:HGNC Symbol;Acc:HGNC:202]
7892766	TPP1	ENSG00000166340	0.0103928	6.28e-05	0.645774	74	tripeptidyl peptidase I [Source:HGNC Symbol;Acc:HGNC:2073]
7892766	TAF10	ENSG00000166337	0.0103928	6.28e-05	0.645774	74	TAF10 RNA polymerase II, TATA box binding protein (TBP)-associated factor, 30kDa [Source:HGNC Symbol;Acc:HGNC:11543]
8173217	ARHGEF9	ENSG00000131089	-0.0495931	1.1e-15	0.645705	76	Cdc42 guanine nucleotide exchange factor (GEF) 9 [Source:HGNC Symbol;Acc:HGNC:14561]
8037657	DMPK	ENSG00000104936	0.0311362	5.76e-12	0.645011	77	dystrophia myotonica-protein kinase [Source:HGNC Symbol;Acc:HGNC:2933]
8073842	TTC38	ENSG00000075234	0.0315984	2.02e-10	0.644638	78	tetratricopeptide repeat domain 38 [Source:HGNC Symbol;Acc:HGNC:26082]
8020141	APCDD1	ENSG00000154856	0.0190204	0.16048	0.644519	79	adenomatosis polyposis coli down-regulated 1 [Source:HGNC Symbol;Acc:HGNC:15718]
8170704	ABCD1	ENSG00000101986	0.0210099	0.000226552	0.644313	80	ATP-binding cassette, sub-family D (ALD), member 1 [Source:HGNC Symbol;Acc:HGNC:61]
7930139	TRIM8	ENSG00000171206	0.0497759	8.08e-23	0.644199	81	tripartite motif containing 8 [Source:HGNC Symbol;Acc:HGNC:15579]
8151423	JPH1	ENSG00000104369	0.0733677	5.08e-20	0.644106	82	junctophilin 1 [Source:HGNC Symbol;Acc:HGNC:14201]
8015846	MPP3	ENSG00000161647	0.0916613	4.22e-19	0.643973	83	membrane protein, palmitoylated 3 (MAGUK p55 subfamily member 3) [Source:HGNC Symbol;Acc:HGNC:7221]
8003180	ZDHHC7	ENSG00000153786	0.00974305	0.00539218	0.643733	84	zinc finger, DHHC-type containing 7 [Source:HGNC Symbol;Acc:HGNC:18459]
7897132	PRDM16	ENSG00000142611	0.0315273	0.00250051	0.643406	85	PR domain containing 16 [Source:HGNC Symbol;Acc:HGNC:14000]
8017718	AXIN2	ENSG00000168646	0.0367742	1.54e-11	0.642446	86	axin 2 [Source:HGNC Symbol;Acc:HGNC:904]
8122734	PPP1R14C	ENSG00000198729	-0.0131936	0.0626543	0.642234	87	protein phosphatase 1, regulatory (inhibitor) subunit 14C [Source:HGNC Symbol;Acc:HGNC:14952]
8024219	ATP5D	ENSG00000099624	0.0152257	0.0314848	0.642026	88	ATP synthase, H+ transporting, mitochondrial F1 complex, delta subunit [Source:HGNC Symbol;Acc:HGNC:837]
7930181	AS3MT	ENSG00000214435	-0.0216552	0.000101736	0.641511	89	arsenite methyltransferase [Source:HGNC Symbol;Acc:HGNC:17452]
7930181	BORCS7-ASMT	ENSG00000270316	-0.0216552	0.000101736	0.641511	89	BORCS7-ASMT readthrough (NMD candidate) [Source:HGNC Symbol;Acc:HGNC:49183]
8087925	TNNC1	ENSG00000114854	-0.0115806	0.00159132	0.641423	91	troponin C type 1 (slow) [Source:HGNC Symbol;Acc:HGNC:11943]
8174271	RAB9B	ENSG00000123570	-0.021931	0.000126492	0.641296	92	RAB9B, member RAS oncogene family [Source:HGNC Symbol;Acc:HGNC:14090]
7990674	CIB2	ENSG00000136425	0.0338134	0.0719937	0.641167	93	calcium and integrin binding family member 2 [Source:HGNC Symbol;Acc:HGNC:24579]
7958000	CHPT1	ENSG00000111666	0.0211816	2.01e-12	0.640659	94	choline phosphotransferase 1 [Source:HGNC Symbol;Acc:HGNC:17852]
7977344	PACS2	ENSG00000179364	0.0129748	0.00240655	0.63984	95	phosphofurin acidic cluster sorting protein 2 [Source:HGNC Symbol;Acc:HGNC:23794]
7929664	HOGA1	ENSG00000241935	0.0574992	8.52e-07	0.639582	96	4-hydroxy-2-oxoglutarate aldolase 1 [Source:HGNC Symbol;Acc:HGNC:25155]
8092750	FGF12	ENSG00000114279	-0.031146	4.41e-07	0.639193	97	fibroblast growth factor 12 [Source:HGNC Symbol;Acc:HGNC:3668]
7944401	HMBS	ENSG00000256269	0.0580452	2.29e-15	0.638588	98	hydroxymethylbilane synthase [Source:HGNC Symbol;Acc:HGNC:4982]
8178855	PSMB8	ENSG00000204264	-0.0104293	0.32938	0.638541	99	proteasome subunit beta 8 [Source:HGNC Symbol;Acc:HGNC:9545]
7928291	CHST3	ENSG00000122863	0.0157958	0.000370665	0.638259	100	carbohydrate (chondroitin 6) sulfotransferase 3 [Source:HGNC Symbol;Acc:HGNC:1971]
7998136	RHBDF1	ENSG00000007384	-0.00931128	0.465344	0.637908	101	rhomboid 5 homolog 1 (Drosophila) [Source:HGNC Symbol;Acc:HGNC:20561]
8077503	CAV3	ENSG00000182533	0.00762306	0.45132	0.637551	102	caveolin 3 [Source:HGNC Symbol;Acc:HGNC:1529]
8076137	SUN2	ENSG00000100242	0.0531666	6.46e-21	0.63731	103	Sad1 and UNC84 domain containing 2 [Source:HGNC Symbol;Acc:HGNC:14210]
7896561	HINT1	ENSG00000169567	0.0168003	0.00222827	0.637131	104	histidine triad nucleotide binding protein 1 [Source:HGNC Symbol;Acc:HGNC:4912]
7951662	CRYAB	ENSG00000109846	0.00659072	2.8e-06	0.636622	105	crystallin, alpha B [Source:HGNC Symbol;Acc:HGNC:2389]
7991401	HDDC3	ENSG00000184508	0.00161835	0.659341	0.636288	106	HD domain containing 3 [Source:HGNC Symbol;Acc:HGNC:30522]
7991401	AC068831.3	ENSG00000224441	0.00161835	0.659341	0.636288	106
8143961	PRKAG2	ENSG00000106617	0.000278411	0.605027	0.636104	108	protein kinase, AMP-activated, gamma 2 non-catalytic subunit [Source:HGNC Symbol;Acc:HGNC:9386]
8122343	HECA	ENSG00000112406	0.0277622	3.07e-10	0.635847	109	hdc homolog, cell cycle regulator [Source:HGNC Symbol;Acc:HGNC:21041]
7926506	CACNB2	ENSG00000165995	0.0140133	0.189892	0.635358	110	calcium channel, voltage-dependent, beta 2 subunit [Source:HGNC Symbol;Acc:HGNC:1402]
8049544	LRRFIP1	ENSG00000124831	0.00982435	0.00106339	0.63532	111	leucine rich repeat (in FLII) interacting protein 1 [Source:HGNC Symbol;Acc:HGNC:6702]
8053107	DCTN1	ENSG00000204843	0.000520715	0.8251	0.635306	112	dynactin 1 [Source:HGNC Symbol;Acc:HGNC:2711]
8083272	GYG1	ENSG00000163754	0.0209183	1.3e-06	0.635145	113	glycogenin 1 [Source:HGNC Symbol;Acc:HGNC:4699]
7958644	ATP2A2	ENSG00000174437	0.0210496	1.93e-10	0.6351	114	ATPase, Ca++ transporting, cardiac muscle, slow twitch 2 [Source:HGNC Symbol;Acc:HGNC:812]
8072626	TIMP3	ENSG00000100234	0.0342593	5.53e-13	0.634909	115	TIMP metallopeptidase inhibitor 3 [Source:HGNC Symbol;Acc:HGNC:11822]
7990080	LARP6	ENSG00000166173	0.0514505	3.48e-22	0.634893	116	La ribonucleoprotein domain family, member 6 [Source:HGNC Symbol;Acc:HGNC:24012]
8006063	ANKRD13B	ENSG00000198720	0.0325908	4.72e-10	0.634607	117	ankyrin repeat domain 13B [Source:HGNC Symbol;Acc:HGNC:26363]
8062427	VSTM2L	ENSG00000132821	0.0121079	0.0139458	0.634142	118	V-set and transmembrane domain containing 2 like [Source:HGNC Symbol;Acc:HGNC:16096]
8093219	BDH1	ENSG00000161267	-0.0235576	0.0160513	0.633527	119	3-hydroxybutyrate dehydrogenase, type 1 [Source:HGNC Symbol;Acc:HGNC:1027]
8159945	AK3	ENSG00000147853	0.00884522	0.0198553	0.633316	120	adenylate kinase 3 [Source:HGNC Symbol;Acc:HGNC:17376]
7947828	MYBPC3	ENSG00000134571	-0.0112947	7.84e-06	0.632904	121	myosin binding protein C, cardiac [Source:HGNC Symbol;Acc:HGNC:7551]
8024557	GNA11	ENSG00000088256	0.0146583	7.69e-08	0.632527	122	guanine nucleotide binding protein (G protein), alpha 11 (Gq class) [Source:HGNC Symbol;Acc:HGNC:4379]
8057898	HECW2	ENSG00000138411	-0.0134719	0.248687	0.632496	123	HECT, C2 and WW domain containing E3 ubiquitin protein ligase 2 [Source:HGNC Symbol;Acc:HGNC:29853]
8020779	DSG2	ENSG00000046604	-0.0083519	0.00418841	0.632369	124	desmoglein 2 [Source:HGNC Symbol;Acc:HGNC:3049]
7976698	EML1	ENSG00000066629	0.00101762	0.332834	0.63207	125	echinoderm microtubule associated protein like 1 [Source:HGNC Symbol;Acc:HGNC:3330]
8125139	NEU1	ENSG00000204386	0.0232166	6.59e-06	0.631895	126	sialidase 1 (lysosomal sialidase) [Source:HGNC Symbol;Acc:HGNC:7758]
7899627	TINAGL1	ENSG00000142910	0.043204	7.2e-18	0.631698	127	tubulointerstitial nephritis antigen-like 1 [Source:HGNC Symbol;Acc:HGNC:19168]
7913357	ECE1	ENSG00000117298	0.0290218	9.51e-12	0.63154	128	endothelin converting enzyme 1 [Source:HGNC Symbol;Acc:HGNC:3146]
7952004	SCN4B	ENSG00000177098	-0.053902	1.41e-09	0.631396	129	sodium channel, voltage gated, type IV beta subunit [Source:HGNC Symbol;Acc:HGNC:10592]
7966379	MYL2	ENSG00000111245	-0.00366614	0.000744355	0.63078	130	myosin, light chain 2, regulatory, cardiac, slow [Source:HGNC Symbol;Acc:HGNC:7583]
7977340	BTBD6	ENSG00000184887	0.0356994	3.86e-13	0.630587	131	BTB (POZ) domain containing 6 [Source:HGNC Symbol;Acc:HGNC:19897]
8084439	EIF4G1	ENSG00000114867	0.0358061	1.64e-21	0.630486	132	eukaryotic translation initiation factor 4 gamma, 1 [Source:HGNC Symbol;Acc:HGNC:3296]
8039353	TNNI3	ENSG00000129991	-0.0148019	1.44e-13	0.630258	133	troponin I type 3 (cardiac) [Source:HGNC Symbol;Acc:HGNC:11947]
8170590	NSDHL	ENSG00000147383	0.0525353	4.82e-13	0.629863	134	NAD(P) dependent steroid dehydrogenase-like [Source:HGNC Symbol;Acc:HGNC:13398]
8130556	SOD2	ENSG00000112096	0.0169004	1.18e-05	0.62972	135	superoxide dismutase 2, mitochondrial [Source:HGNC Symbol;Acc:HGNC:11180]
8018428	GALK1	ENSG00000108479	0.0657291	1.69e-20	0.629709	136	galactokinase 1 [Source:HGNC Symbol;Acc:HGNC:4118]
8063078	CTSA	ENSG00000064601	-0.00881196	0.000142892	0.6291	137	cathepsin A [Source:HGNC Symbol;Acc:HGNC:9251]
7928705	TSPAN14	ENSG00000108219	0.0550121	3.13e-23	0.628987	138	tetraspanin 14 [Source:HGNC Symbol;Acc:HGNC:23303]
8087224	SLC25A20	ENSG00000178537	-0.0162393	0.0220368	0.628727	139	solute carrier family 25 (carnitine/acylcarnitine translocase), member 20 [Source:HGNC Symbol;Acc:HGNC:1421]
8032761	MAP2K2	ENSG00000126934	0.0155825	2.02e-06	0.628474	140	mitogen-activated protein kinase kinase 2 [Source:HGNC Symbol;Acc:HGNC:6842]
8167165	ARAF	ENSG00000078061	0.0319417	3.16e-20	0.628172	141	A-Raf proto-oncogene, serine/threonine kinase [Source:HGNC Symbol;Acc:HGNC:646]
7940662	ROM1	ENSG00000149489	0.0170836	0.00825484	0.627911	142	retinal outer segment membrane protein 1 [Source:HGNC Symbol;Acc:HGNC:10254]
7952116	BCL9L	ENSG00000186174	0.0605943	1.38e-18	0.627875	143	B-cell CLL/lymphoma 9-like [Source:HGNC Symbol;Acc:HGNC:23688]
7926900	MAP3K8	ENSG00000107968	0.0515883	4.93e-11	0.627752	144	mitogen-activated protein kinase kinase kinase 8 [Source:HGNC Symbol;Acc:HGNC:6860]
8090343	KLF15	ENSG00000163884	0.0806482	4.02e-12	0.627715	145	Kruppel-like factor 15 [Source:HGNC Symbol;Acc:HGNC:14536]
7937485	PNPLA2	ENSG00000177666	0.0019874	0.951103	0.627567	146	patatin-like phospholipase domain containing 2 [Source:HGNC Symbol;Acc:HGNC:30802]
8067495	CABLES2	ENSG00000149679	0.0496723	3.96e-09	0.627496	147	Cdk5 and Abl enzyme substrate 2 [Source:HGNC Symbol;Acc:HGNC:16143]
8037525	CKM	ENSG00000104879	0.00687799	0.039781	0.62748	148	creatine kinase, muscle [Source:HGNC Symbol;Acc:HGNC:1994]
8062864	WISP2	ENSG00000064205	0.0306725	0.000750635	0.62743	149	WNT1 inducible signaling pathway protein 2 [Source:HGNC Symbol;Acc:HGNC:12770]
8111331	GOLPH3	ENSG00000113384	0.0290785	7.37e-17	0.627428	150	golgi phosphoprotein 3 (coat-protein) [Source:HGNC Symbol;Acc:HGNC:15452]
8164535	CRAT	ENSG00000095321	0.00532745	0.108034	0.627406	151	carnitine O-acetyltransferase [Source:HGNC Symbol;Acc:HGNC:2342]
7992646	ATP6V0C	ENSG00000185883	0.0251425	2.5e-19	0.627389	152	ATPase, H+ transporting, lysosomal 16kDa, V0 subunit c [Source:HGNC Symbol;Acc:HGNC:855]
7992646	RP11-20I23.1	ENSG00000260272	0.0251425	2.5e-19	0.627389	152
7996772	SLC7A6	ENSG00000103064	0.0395873	5.11e-18	0.627255	154	solute carrier family 7 (amino acid transporter light chain, y+L system), member 6 [Source:HGNC Symbol;Acc:HGNC:11064]
8085412	IQSEC1	ENSG00000144711	0.00598675	0.686361	0.627077	155	IQ motif and Sec7 domain 1 [Source:HGNC Symbol;Acc:HGNC:29112]
8114326	FAM13B	ENSG00000031003	0.0195372	0.00428111	0.626915	156	family with sequence similarity 13, member B [Source:HGNC Symbol;Acc:HGNC:1335]
7910792	RYR2	ENSG00000198626	-0.00688012	0.0131573	0.626848	157	ryanodine receptor 2 (cardiac) [Source:HGNC Symbol;Acc:HGNC:10484]
8077185	APOA1	ENSG00000118137	-0.107833	1.92e-11	0.626646	158	apolipoprotein A-I [Source:HGNC Symbol;Acc:HGNC:600]
8073449	CSDC2	ENSG00000172346	0.100638	4.34e-26	0.626266	159	cold shock domain containing C2, RNA binding [Source:HGNC Symbol;Acc:HGNC:30359]
8158424	LRRC8A	ENSG00000136802	0.0632392	5.19e-20	0.626209	160	leucine rich repeat containing 8 family, member A [Source:HGNC Symbol;Acc:HGNC:19027]
8006896	TCAP	ENSG00000173991	0.00851709	0.180679	0.626099	161	titin-cap [Source:HGNC Symbol;Acc:HGNC:11610]
7943218	PANX1	ENSG00000110218	0.0543046	1.52e-08	0.626035	162	pannexin 1 [Source:HGNC Symbol;Acc:HGNC:8599]
8105323	HSPB3	ENSG00000169271	-0.00174213	0.956633	0.625751	163	heat shock 27kDa protein 3 [Source:HGNC Symbol;Acc:HGNC:5248]
7997525	MLYCD	ENSG00000103150	-0.0175499	0.00180563	0.625502	164	malonyl-CoA decarboxylase [Source:HGNC Symbol;Acc:HGNC:7150]
8007250	NAGLU	ENSG00000108784	0.0365177	6.22e-13	0.625249	165	N-acetylglucosaminidase, alpha [Source:HGNC Symbol;Acc:HGNC:7632]
7930921	BAG3	ENSG00000151929	0.0194721	0.00029957	0.625205	166	BCL2-associated athanogene 3 [Source:HGNC Symbol;Acc:HGNC:939]
8079896	SEMA3F	ENSG00000001617	0.0662807	9.91e-19	0.625195	167	sema domain, immunoglobulin domain (Ig), short basic domain, secreted, (semaphorin) 3F [Source:HGNC Symbol;Acc:HGNC:10728]
8040698	SLC35F6	ENSG00000213699	0.0327723	9.5e-13	0.624643	168	solute carrier family 35, member F6 [Source:HGNC Symbol;Acc:HGNC:26055]
8110166	ARL10	ENSG00000175414	0.00616222	0.123001	0.624417	169	ADP-ribosylation factor-like 10 [Source:HGNC Symbol;Acc:HGNC:22042]
8110166	HIGD2A	ENSG00000146066	0.00616222	0.123001	0.624417	169	HIG1 hypoxia inducible domain family, member 2A [Source:HGNC Symbol;Acc:HGNC:28311]
7941797	ADRBK1	ENSG00000173020	0.0244486	1.24e-08	0.624268	171	adrenergic, beta, receptor kinase 1 [Source:HGNC Symbol;Acc:HGNC:289]
7993776	AC004381.6	ENSG00000005189	-0.00472164	0.488277	0.624255	172	Putative RNA exonuclease NEF-sp [Source:UniProtKB/Swiss-Prot;Acc:Q96IC2]
7907439	PRDX6	ENSG00000117592	0.0419139	2.4e-19	0.623842	173	peroxiredoxin 6 [Source:HGNC Symbol;Acc:HGNC:16753]
8058869	TNS1	ENSG00000079308	-0.000551284	0.930849	0.623804	174	tensin 1 [Source:HGNC Symbol;Acc:HGNC:11973]
8052399	BCL11A	ENSG00000119866	0.0569733	3.4e-10	0.623703	175	B-cell CLL/lymphoma 11A (zinc finger protein) [Source:HGNC Symbol;Acc:HGNC:13221]
7898574	MINOS1-NBL1	ENSG00000270136	0.00395254	0.204354	0.623506	176	MINOS1-NBL1 readthrough [Source:HGNC Symbol;Acc:HGNC:48338]
7898574	MINOS1	ENSG00000173436	0.00395254	0.204354	0.623506	176	mitochondrial inner membrane organizing system 1 [Source:HGNC Symbol;Acc:HGNC:32068]
8008277	SGCA	ENSG00000108823	-0.0150233	0.0119305	0.623416	178	sarcoglycan, alpha (50kDa dystrophin-associated glycoprotein) [Source:HGNC Symbol;Acc:HGNC:10805]
7945146	KCNJ5	ENSG00000120457	-0.0128159	0.31357	0.62329	179	potassium channel, inwardly rectifying subfamily J, member 5 [Source:HGNC Symbol;Acc:HGNC:6266]
8079753	DAG1	ENSG00000173402	0.027923	2.47e-14	0.622922	180	dystroglycan 1 (dystrophin-associated glycoprotein 1) [Source:HGNC Symbol;Acc:HGNC:2666]
8115918	CLTB	ENSG00000175416	0.0251908	5.53e-13	0.622528	181	clathrin, light chain B [Source:HGNC Symbol;Acc:HGNC:2091]
7947801	PACSIN3	ENSG00000165912	-0.0251112	0.000212558	0.622498	182	protein kinase C and casein kinase substrate in neurons 3 [Source:HGNC Symbol;Acc:HGNC:8572]
8148824	HSF1	ENSG00000185122	0.0173055	3.11e-10	0.622303	183	heat shock transcription factor 1 [Source:HGNC Symbol;Acc:HGNC:5224]
7953040	CACNA1C	ENSG00000151067	0.00119232	0.816103	0.622282	184	calcium channel, voltage-dependent, L type, alpha 1C subunit [Source:HGNC Symbol;Acc:HGNC:1390]
8176026	FLNA	ENSG00000196924	0.0117165	0.0409096	0.622254	185	filamin A, alpha [Source:HGNC Symbol;Acc:HGNC:3754]
7917996	LRRC39	ENSG00000122477	-0.0157743	0.00152931	0.621592	186	leucine rich repeat containing 39 [Source:HGNC Symbol;Acc:HGNC:28228]
7937802	CD81	ENSG00000110651	-0.0026737	0.0963865	0.621266	187	CD81 molecule [Source:HGNC Symbol;Acc:HGNC:1701]
8160722	UBAP2	ENSG00000137073	0.0315851	1.82e-14	0.621156	188	ubiquitin associated protein 2 [Source:HGNC Symbol;Acc:HGNC:14185]
7914000	NR0B2	ENSG00000131910	-0.033735	0.00052972	0.62088	189	nuclear receptor subfamily 0, group B, member 2 [Source:HGNC Symbol;Acc:HGNC:7961]
8084219	KLHL24	ENSG00000114796	-0.0237338	3.97e-06	0.620754	190	kelch-like family member 24 [Source:HGNC Symbol;Acc:HGNC:25947]
7983512	RP11-96O20.4	ENSG00000260170	0.0257247	7.79e-08	0.620258	191
7983512	SQRDL	ENSG00000137767	0.0257247	7.79e-08	0.620258	191	sulfide quinone reductase-like (yeast) [Source:HGNC Symbol;Acc:HGNC:20390]
8117106	RNF144B	ENSG00000137393	0.0601523	1.35e-12	0.620245	193	ring finger protein 144B [Source:HGNC Symbol;Acc:HGNC:21578]
8167287	PORCN	ENSG00000102312	0.0397954	8.48e-16	0.62019	194	porcupine homolog (Drosophila) [Source:HGNC Symbol;Acc:HGNC:17652]
8013788	FLOT2	ENSG00000132589	0.0262322	2.72e-10	0.620063	195	flotillin 2 [Source:HGNC Symbol;Acc:HGNC:3758]
8087611	HYAL1	ENSG00000114378	0.0240674	0.00814274	0.619909	196	hyaluronoglucosaminidase 1 [Source:HGNC Symbol;Acc:HGNC:5320]
7965156	LIN7A	ENSG00000111052	0.0728675	2.61e-18	0.619561	197	lin-7 homolog A (C. elegans) [Source:HGNC Symbol;Acc:HGNC:17787]
7956989	MDM2	ENSG00000135679	0.0278315	1.42e-11	0.619237	198	MDM2 proto-oncogene, E3 ubiquitin protein ligase [Source:HGNC Symbol;Acc:HGNC:6973]
7996185	MMP15	ENSG00000102996	-0.0376527	1.79e-05	0.619208	199	matrix metallopeptidase 15 (membrane-inserted) [Source:HGNC Symbol;Acc:HGNC:7161]
7906552	CASQ1	ENSG00000143318	-0.0100257	0.947418	0.619028	200	calsequestrin 1 (fast-twitch, skeletal muscle) [Source:HGNC Symbol;Acc:HGNC:1512]
8044462	TTL	ENSG00000114999	0.0242672	1.47e-09	0.618986	201	tubulin tyrosine ligase [Source:HGNC Symbol;Acc:HGNC:21586]
7913727	MYOM3	ENSG00000142661	-0.00171239	0.445778	0.618885	202	myomesin 3 [Source:HGNC Symbol;Acc:HGNC:26679]
7986132	MAN2A2	ENSG00000196547	0.0403084	7.97e-12	0.618788	203	mannosidase, alpha, class 2A, member 2 [Source:HGNC Symbol;Acc:HGNC:6825]
8165319	FBXW5	ENSG00000159069	0.000181997	0.122439	0.61813	204	F-box and WD repeat domain containing 5 [Source:HGNC Symbol;Acc:HGNC:13613]
8171587	PHKA2	ENSG00000044446	0.0347067	0.000148328	0.61783	205	phosphorylase kinase, alpha 2 (liver) [Source:HGNC Symbol;Acc:HGNC:8926]
8158112	CDK9	ENSG00000136807	0.0180913	3.01e-08	0.617351	206	cyclin-dependent kinase 9 [Source:HGNC Symbol;Acc:HGNC:1780]
8150197	DUSP26	ENSG00000133878	-0.0318581	0.00018356	0.617171	207	dual specificity phosphatase 26 (putative) [Source:HGNC Symbol;Acc:HGNC:28161]
8114225	H2AFY	ENSG00000113648	0.0158319	3.25e-07	0.617087	208	H2A histone family, member Y [Source:HGNC Symbol;Acc:HGNC:4740]
8174361	TSC22D3	ENSG00000157514	0.0136884	0.212726	0.617053	209	TSC22 domain family, member 3 [Source:HGNC Symbol;Acc:HGNC:3051]
7899043	SEPN1	ENSG00000162430	0.050297	2.65e-22	0.61699	210	selenoprotein N, 1 [Source:HGNC Symbol;Acc:HGNC:15999]
8155110	RGP1	ENSG00000107185	0.0185159	1.24e-06	0.616951	211	RGP1 homolog, RAB6A GEF complex partner 1 [Source:HGNC Symbol;Acc:HGNC:21965]
7999217	ROGDI	ENSG00000067836	-0.00297614	0.147778	0.616781	212	rogdi homolog [Source:HGNC Symbol;Acc:HGNC:29478]
7968242	GTF3A	ENSG00000122034	0.0462213	5.3e-21	0.616683	213	general transcription factor IIIA [Source:HGNC Symbol;Acc:HGNC:4662]
7917728	FAM69A	ENSG00000154511	0.0165442	0.00520298	0.616629	214	family with sequence similarity 69, member A [Source:HGNC Symbol;Acc:HGNC:32213]
8172043	SRPX	ENSG00000101955	0.0435025	2.7e-14	0.616512	215	sushi-repeat containing protein, X-linked [Source:HGNC Symbol;Acc:HGNC:11309]
8106689	CKMT2	ENSG00000131730	-0.00406261	0.119115	0.616468	216	creatine kinase, mitochondrial 2 (sarcomeric) [Source:HGNC Symbol;Acc:HGNC:1996]
8008297	XYLT2	ENSG00000015532	0.00590281	0.177683	0.616464	217	xylosyltransferase II [Source:HGNC Symbol;Acc:HGNC:15517]
8041826	TTC7A	ENSG00000068724	0.0180897	0.00107213	0.61627	218	tetratricopeptide repeat domain 7A [Source:HGNC Symbol;Acc:HGNC:19750]
7939197	HIPK3	ENSG00000110422	0.00561195	0.032037	0.615972	219	homeodomain interacting protein kinase 3 [Source:HGNC Symbol;Acc:HGNC:4915]
8165258	AGPAT2	ENSG00000169692	0.00691224	0.149731	0.615785	220	1-acylglycerol-3-phosphate O-acyltransferase 2 [Source:HGNC Symbol;Acc:HGNC:325]
7937465	TALDO1	ENSG00000177156	0.0143467	0.000111878	0.615494	221	transaldolase 1 [Source:HGNC Symbol;Acc:HGNC:11559]
8173059	WNK3	ENSG00000196632	0.221983	7.04e-23	0.614976	222	WNK lysine deficient protein kinase 3 [Source:HGNC Symbol;Acc:HGNC:14543]
7965838	GNPTAB	ENSG00000111670	-0.00297291	0.75738	0.614773	223	N-acetylglucosamine-1-phosphate transferase, alpha and beta subunits [Source:HGNC Symbol;Acc:HGNC:29670]
7965838	RNU6-172P	ENSG00000222932	-0.00297291	0.75738	0.614773	223	RNA, U6 small nuclear 172, pseudogene [Source:HGNC Symbol;Acc:HGNC:47135]
8015759	VAT1	ENSG00000108828	0.0144877	0.00238816	0.614762	225	vesicle amine transport 1 [Source:HGNC Symbol;Acc:HGNC:16919]
7900888	IPO13	ENSG00000117408	0.0106425	0.0434882	0.614433	226	importin 13 [Source:HGNC Symbol;Acc:HGNC:16853]
7978376	STXBP6	ENSG00000168952	0.0560471	1.1e-09	0.614411	227	syntaxin binding protein 6 (amisyn) [Source:HGNC Symbol;Acc:HGNC:19666]
7945232	ADAMTS15	ENSG00000166106	0.123076	1.98e-19	0.61427	228	ADAM metallopeptidase with thrombospondin type 1 motif, 15 [Source:HGNC Symbol;Acc:HGNC:16305]
7996219	NDRG4	ENSG00000103034	0.0196632	1.49e-07	0.614175	229	NDRG family member 4 [Source:HGNC Symbol;Acc:HGNC:14466]
8041582	PKDCC	ENSG00000162878	0.0485294	9.25e-10	0.614071	230	protein kinase domain containing, cytoplasmic [Source:HGNC Symbol;Acc:HGNC:25123]
7941946	NDUFV1	ENSG00000167792	-0.00275003	0.206009	0.613988	231	NADH dehydrogenase (ubiquinone) flavoprotein 1, 51kDa [Source:HGNC Symbol;Acc:HGNC:7716]
8021101	HAUS1	ENSG00000152240	0.0418964	1.23e-05	0.6139	232	HAUS augmin-like complex, subunit 1 [Source:HGNC Symbol;Acc:HGNC:25174]
7959893	ADGRD1	ENSG00000111452	0.0881465	3.39e-15	0.613893	233	adhesion G protein-coupled receptor D1 [Source:HGNC Symbol;Acc:HGNC:19893]
8013660	ALDOC	ENSG00000109107	-0.00440119	0.339812	0.613704	234	aldolase C, fructose-bisphosphate [Source:HGNC Symbol;Acc:HGNC:418]
8104166	SDHA	ENSG00000073578	-0.00996574	0.0017915	0.613211	235	succinate dehydrogenase complex, subunit A, flavoprotein (Fp) [Source:HGNC Symbol;Acc:HGNC:10680]
7999093	SRL	ENSG00000185739	0.0155056	0.00101232	0.613054	236	sarcalumenin [Source:HGNC Symbol;Acc:HGNC:11295]
7902771	SH3GLB1	ENSG00000097033	0.0289591	6.15e-16	0.612861	237	SH3-domain GRB2-like endophilin B1 [Source:HGNC Symbol;Acc:HGNC:10833]
8084818	CCDC50	ENSG00000152492	0.00636618	0.0427717	0.612398	238	coiled-coil domain containing 50 [Source:HGNC Symbol;Acc:HGNC:18111]
8072705	RASD2	ENSG00000100302	0.0765317	1.14e-12	0.612093	239	RASD family, member 2 [Source:HGNC Symbol;Acc:HGNC:18229]
7984743	CD276	ENSG00000103855	0.0672342	3.86e-14	0.612038	240	CD276 molecule [Source:HGNC Symbol;Acc:HGNC:19137]
8162455	NINJ1	ENSG00000131669	0.0110062	0.00377943	0.612032	241	ninjurin 1 [Source:HGNC Symbol;Acc:HGNC:7824]
8158825	PLPP7	ENSG00000160539	0.012615	0.213577	0.611819	242	phospholipid phosphatase 7 (inactive) [Source:HGNC Symbol;Acc:HGNC:28174]
7958466	ACACB	ENSG00000076555	0.0287817	0.000408269	0.611683	243	acetyl-CoA carboxylase beta [Source:HGNC Symbol;Acc:HGNC:85]
7903239	AGL	ENSG00000162688	-0.004405	0.279337	0.611271	244	amylo-alpha-1, 6-glucosidase, 4-alpha-glucanotransferase [Source:HGNC Symbol;Acc:HGNC:321]
7900095	MAP7D1	ENSG00000116871	0.00782196	0.00578934	0.610864	245	MAP7 domain containing 1 [Source:HGNC Symbol;Acc:HGNC:25514]
8107920	SLC22A5	ENSG00000197375	0.0504345	5.23e-10	0.610784	246	solute carrier family 22 (organic cation/carnitine transporter), member 5 [Source:HGNC Symbol;Acc:HGNC:10969]
8143825	KCNH2	ENSG00000055118	0.0319312	3.85e-09	0.610683	247	potassium channel, voltage gated eag related subfamily H, member 2 [Source:HGNC Symbol;Acc:HGNC:6251]
7915472	SLC2A1	ENSG00000117394	0.0916912	8.27e-23	0.61064	248	solute carrier family 2 (facilitated glucose transporter), member 1 [Source:HGNC Symbol;Acc:HGNC:11005]
8121749	GJA1	ENSG00000152661	-0.0417571	4.79e-10	0.610537	249	gap junction protein, alpha 1, 43kDa [Source:HGNC Symbol;Acc:HGNC:4274]
7929911	LZTS2	ENSG00000107816	0.0166996	1.55e-07	0.610181	250	leucine zipper, putative tumor suppressor 2 [Source:HGNC Symbol;Acc:HGNC:29381]
8021154	CTIF	ENSG00000134030	0.0448533	3.31e-13	0.610051	251	CBP80/20-dependent translation initiation factor [Source:HGNC Symbol;Acc:HGNC:23925]
7918869	NGF	ENSG00000134259	0.0408902	1.02e-10	0.609945	252	nerve growth factor (beta polypeptide) [Source:HGNC Symbol;Acc:HGNC:7808]
8062041	ACSS2	ENSG00000131069	0.0139003	0.00842557	0.609858	253	acyl-CoA synthetase short-chain family member 2 [Source:HGNC Symbol;Acc:HGNC:15814]
7938951	ANO5	ENSG00000171714	-0.00990827	0.0432482	0.609635	254	anoctamin 5 [Source:HGNC Symbol;Acc:HGNC:27337]
7937508	CD151	ENSG00000177697	-0.00572196	0.252504	0.609615	255	CD151 molecule (Raph blood group) [Source:HGNC Symbol;Acc:HGNC:1630]
8026806	COLGALT1	ENSG00000130309	0.0299063	3.16e-10	0.609549	256	collagen beta(1-O)galactosyltransferase 1 [Source:HGNC Symbol;Acc:HGNC:26182]
8020847	DTNA	ENSG00000134769	0.00346071	0.0331663	0.609542	257	dystrobrevin, alpha [Source:HGNC Symbol;Acc:HGNC:3057]
7901613	ACOT11	ENSG00000162390	-0.0212793	0.0449516	0.609524	258	acyl-CoA thioesterase 11 [Source:HGNC Symbol;Acc:HGNC:18156]
8091009	PIK3CB	ENSG00000051382	0.0254859	3.71e-12	0.609512	259	phosphatidylinositol-4,5-bisphosphate 3-kinase, catalytic subunit beta [Source:HGNC Symbol;Acc:HGNC:8976]
7996041	COQ9	ENSG00000088682	0.00977428	0.657667	0.609205	260	coenzyme Q9 [Source:HGNC Symbol;Acc:HGNC:25302]
7899057	MTFR1L	ENSG00000117640	-0.0152212	0.00122131	0.609145	261	mitochondrial fission regulator 1-like [Source:HGNC Symbol;Acc:HGNC:28836]
8103951	ACSL1	ENSG00000151726	0.0100089	0.00160399	0.609041	262	acyl-CoA synthetase long-chain family member 1 [Source:HGNC Symbol;Acc:HGNC:3569]
7898227	PLEKHM2	ENSG00000116786	0.0262261	1.77e-16	0.608874	263	pleckstrin homology domain containing, family M (with RUN domain) member 2 [Source:HGNC Symbol;Acc:HGNC:29131]
8100318	SGCB	ENSG00000163069	-0.00316801	0.113732	0.608742	264	sarcoglycan, beta (43kDa dystrophin-associated glycoprotein) [Source:HGNC Symbol;Acc:HGNC:10806]
7924987	AGT	ENSG00000135744	0.00550779	0.894149	0.608718	265	angiotensinogen (serpin peptidase inhibitor, clade A, member 8) [Source:HGNC Symbol;Acc:HGNC:333]
8086615	LRRC2	ENSG00000163827	-0.0157524	0.00358886	0.608638	266	leucine rich repeat containing 2 [Source:HGNC Symbol;Acc:HGNC:14676]
8093500	TACC3	ENSG00000013810	0.0304406	2.16e-06	0.60854	267	transforming, acidic coiled-coil containing protein 3 [Source:HGNC Symbol;Acc:HGNC:11524]
8078350	TGFBR2	ENSG00000163513	0.0406448	1.35e-23	0.608515	268	transforming growth factor, beta receptor II (70/80kDa) [Source:HGNC Symbol;Acc:HGNC:11773]
8139299	POLD2	ENSG00000106628	0.0242128	5.41e-11	0.60837	269	polymerase (DNA directed), delta 2, accessory subunit [Source:HGNC Symbol;Acc:HGNC:9176]
8153021	ST3GAL1	ENSG00000008513	0.0394129	2.26e-17	0.608341	270	ST3 beta-galactoside alpha-2,3-sialyltransferase 1 [Source:HGNC Symbol;Acc:HGNC:10862]
7980970	ITPK1	ENSG00000100605	0.0594991	7.69e-25	0.608193	271	inositol-tetrakisphosphate 1-kinase [Source:HGNC Symbol;Acc:HGNC:6177]
8025328	EVI5L	ENSG00000142459	0.0248772	2.6e-08	0.608119	272	ecotropic viral integration site 5-like [Source:HGNC Symbol;Acc:HGNC:30464]
8131374	AIMP2	ENSG00000106305	0.0221228	2.81e-07	0.608082	273	aminoacyl tRNA synthetase complex-interacting multifunctional protein 2 [Source:HGNC Symbol;Acc:HGNC:20609]
8118833	UHRF1BP1	ENSG00000065060	0.0399107	8.92e-12	0.607953	274	UHRF1 binding protein 1 [Source:HGNC Symbol;Acc:HGNC:21216]
7984475	CORO2B	ENSG00000103647	0.0156284	0.00634501	0.60791	275	coronin, actin binding protein, 2B [Source:HGNC Symbol;Acc:HGNC:2256]
7935588	HPS1	ENSG00000107521	0.00570659	0.0607211	0.607795	276	Hermansky-Pudlak syndrome 1 [Source:HGNC Symbol;Acc:HGNC:5163]
7993071	ALG1	ENSG00000033011	0.0162727	5.97e-06	0.607392	277	ALG1, chitobiosyldiphosphodolichol beta-mannosyltransferase [Source:HGNC Symbol;Acc:HGNC:18294]
7918552	FAM212B	ENSG00000197852	0.0780628	1.24e-17	0.607305	278	family with sequence similarity 212, member B [Source:HGNC Symbol;Acc:HGNC:28045]
8006509	UNC45B	ENSG00000141161	-0.0215046	0.0157486	0.607251	279	unc-45 myosin chaperone B [Source:HGNC Symbol;Acc:HGNC:14304]
8007435	RUNDC1	ENSG00000198863	0.0249089	6.56e-07	0.60704	280	RUN domain containing 1 [Source:HGNC Symbol;Acc:HGNC:25418]
7899220	ARID1A	ENSG00000117713	0.014741	0.000173679	0.606951	281	AT rich interactive domain 1A (SWI-like) [Source:HGNC Symbol;Acc:HGNC:11110]
8073522	SREBF2	ENSG00000198911	0.0114338	0.0629814	0.606931	282	sterol regulatory element binding transcription factor 2 [Source:HGNC Symbol;Acc:HGNC:11290]
8046461	AC013461.1	ENSG00000091436	0.0217022	3.17e-09	0.606735	283	Mitogen-activated protein kinase kinase kinase MLT [Source:UniProtKB/Swiss-Prot;Acc:Q9NYL2]
8119444	FOXP4	ENSG00000137166	0.0212531	1.72e-05	0.606675	284	forkhead box P4 [Source:HGNC Symbol;Acc:HGNC:20842]
8002403	MTSS1L	ENSG00000132613	0.0488623	4.99e-16	0.606511	285	metastasis suppressor 1-like [Source:HGNC Symbol;Acc:HGNC:25094]
7909236	MAPKAPK2	ENSG00000162889	0.0175404	2.62e-12	0.60648	286	mitogen-activated protein kinase-activated protein kinase 2 [Source:HGNC Symbol;Acc:HGNC:6887]
8175835	BCAP31	ENSG00000185825	0.020636	1.22e-07	0.606449	287	B-cell receptor-associated protein 31 [Source:HGNC Symbol;Acc:HGNC:16695]
8071147	PEX26	ENSG00000215193	-0.0153722	0.0325975	0.606312	288	peroxisomal biogenesis factor 26 [Source:HGNC Symbol;Acc:HGNC:22965]
8071147	TUBA8	ENSG00000183785	-0.0153722	0.0325975	0.606312	288	tubulin, alpha 8 [Source:HGNC Symbol;Acc:HGNC:12410]
8015412	JUP	ENSG00000173801	0.0295191	5.91e-06	0.606247	290	junction plakoglobin [Source:HGNC Symbol;Acc:HGNC:6207]
8155673	PIP5K1B	ENSG00000107242	0.0158033	0.0262411	0.606161	291	phosphatidylinositol-4-phosphate 5-kinase, type I, beta [Source:HGNC Symbol;Acc:HGNC:8995]
8095159	TMEM165	ENSG00000134851	0.0280915	0.000310456	0.606153	292	transmembrane protein 165 [Source:HGNC Symbol;Acc:HGNC:30760]
8095159	Y_RNA	ENSG00000239040	0.0280915	0.000310456	0.606153	292	Y RNA [Source:RFAM;Acc:RF00019]
8017582	TEX2	ENSG00000136478	0.0062232	0.00253902	0.606035	294	testis expressed 2 [Source:HGNC Symbol;Acc:HGNC:30884]
8077042	SBF1	ENSG00000100241	0.0315106	7.47e-12	0.605509	295	SET binding factor 1 [Source:HGNC Symbol;Acc:HGNC:10542]
8018823	TMC6	ENSG00000141524	-0.0161167	0.186784	0.605269	296	transmembrane channel-like 6 [Source:HGNC Symbol;Acc:HGNC:18021]
7970763	FLT1	ENSG00000102755	0.0157708	0.00010271	0.605195	297	fms-related tyrosine kinase 1 [Source:HGNC Symbol;Acc:HGNC:3763]
7990092	MYO9A	ENSG00000066933	0.0222209	4.15e-11	0.605151	298	myosin IXA [Source:HGNC Symbol;Acc:HGNC:7608]
8119403	APOBEC2	ENSG00000124701	0.0264323	5.01e-05	0.605113	299	apolipoprotein B mRNA editing enzyme, catalytic polypeptide-like 2 [Source:HGNC Symbol;Acc:HGNC:605]
8112107	PLPP1	ENSG00000067113	0.0118076	0.000557738	0.605017	300	phospholipid phosphatase 1 [Source:HGNC Symbol;Acc:HGNC:9228]
7946661	DKK3	ENSG00000050165	-0.0066933	0.0828533	0.604767	301	dickkopf WNT signaling pathway inhibitor 3 [Source:HGNC Symbol;Acc:HGNC:2893]
8093961	KIAA0232	ENSG00000170871	-0.0106571	0.0776566	0.604656	302	KIAA0232 [Source:HGNC Symbol;Acc:HGNC:28992]
7911600	NADK	ENSG00000008130	0.0366516	1.47e-11	0.604652	303	NAD kinase [Source:HGNC Symbol;Acc:HGNC:29831]
8116272	ADAMTS2	ENSG00000087116	0.0602172	1.13e-08	0.604539	304	ADAM metallopeptidase with thrombospondin type 1 motif, 2 [Source:HGNC Symbol;Acc:HGNC:218]
7904717	HFE2	ENSG00000168509	-0.0729459	1.43e-09	0.60426	305	hemochromatosis type 2 (juvenile) [Source:HGNC Symbol;Acc:HGNC:4887]
7987772	EHD4	ENSG00000103966	0.0129968	0.0172052	0.604239	306	EH-domain containing 4 [Source:HGNC Symbol;Acc:HGNC:3245]
8166511	PDK3	ENSG00000067992	-0.0224702	6.72e-07	0.603922	307	pyruvate dehydrogenase kinase, isozyme 3 [Source:HGNC Symbol;Acc:HGNC:8811]
8140371	TMEM120A	ENSG00000189077	0.00906006	0.095463	0.603869	308	transmembrane protein 120A [Source:HGNC Symbol;Acc:HGNC:21697]
7972902	ADPRHL1	ENSG00000153531	-0.0419666	4.93e-11	0.603867	309	ADP-ribosylhydrolase like 1 [Source:HGNC Symbol;Acc:HGNC:21303]
8013860	MYO18A	ENSG00000196535	-0.00865029	0.00380739	0.603724	310	myosin XVIIIA [Source:HGNC Symbol;Acc:HGNC:31104]
7978021	MYH7	ENSG00000092054	-0.0056041	1.31e-05	0.603615	311	myosin, heavy chain 7, cardiac muscle, beta [Source:HGNC Symbol;Acc:HGNC:7577]
7947744	LRP4	ENSG00000134569	0.0328683	2.93e-08	0.603504	312	low density lipoprotein receptor-related protein 4 [Source:HGNC Symbol;Acc:HGNC:6696]
8061428	ENTPD6	ENSG00000197586	0.0523858	1.92e-17	0.603353	313	ectonucleoside triphosphate diphosphohydrolase 6 (putative) [Source:HGNC Symbol;Acc:HGNC:3368]
7999304	EEF2KMT	ENSG00000118894	0.0300102	2.59e-06	0.603166	314	eukaryotic elongation factor 2 lysine methyltransferase [Source:HGNC Symbol;Acc:HGNC:32221]
8101158	SCARB2	ENSG00000138760	0.00855496	0.0150619	0.60307	315	scavenger receptor class B, member 2 [Source:HGNC Symbol;Acc:HGNC:1665]
7905116	PLEKHO1	ENSG00000023902	0.06923	6.02e-13	0.603068	316	pleckstrin homology domain containing, family O member 1 [Source:HGNC Symbol;Acc:HGNC:24310]
7984922	MPI	ENSG00000178802	-0.0198758	0.000655829	0.603055	317	mannose phosphate isomerase [Source:HGNC Symbol;Acc:HGNC:7216]
7893113	KARS	ENSG00000065427	0.00822493	0.00389241	0.602859	318	lysyl-tRNA synthetase [Source:HGNC Symbol;Acc:HGNC:6215]
8159692	ARRDC1	ENSG00000197070	0.0548696	1.88e-18	0.602809	319	arrestin domain containing 1 [Source:HGNC Symbol;Acc:HGNC:28633]
8099965	RP11-333E13.4	ENSG00000205794	0.0306294	0.00621268	0.602571	320
8099965	ACOT7	ENSG00000097021	0.0306294	0.00621268	0.602571	320	acyl-CoA thioesterase 7 [Source:HGNC Symbol;Acc:HGNC:24157]
8174779	LAMP2	ENSG00000005893	0.0125353	0.000731942	0.602519	322	lysosomal-associated membrane protein 2 [Source:HGNC Symbol;Acc:HGNC:6501]
7936706	MCMBP	ENSG00000197771	0.0183272	4.52e-08	0.602447	323	minichromosome maintenance complex binding protein [Source:HGNC Symbol;Acc:HGNC:25782]
8097461	NOCT	ENSG00000151014	0.0453812	8.23e-12	0.602256	324	nocturnin [Source:HGNC Symbol;Acc:HGNC:14254]
8172204	MAOB	ENSG00000069535	-0.0271237	5.35e-06	0.602185	325	monoamine oxidase B [Source:HGNC Symbol;Acc:HGNC:6834]
8006906	ERBB2	ENSG00000141736	0.0322155	4.3e-07	0.602002	326	erb-b2 receptor tyrosine kinase 2 [Source:HGNC Symbol;Acc:HGNC:3430]
7971350	TSC22D1	ENSG00000102804	0.0433937	1.2e-12	0.601961	327	TSC22 domain family, member 1 [Source:HGNC Symbol;Acc:HGNC:16826]
7951554	RDX	ENSG00000137710	0.00479199	0.206009	0.601923	328	radixin [Source:HGNC Symbol;Acc:HGNC:9944]
8109093	ABLIM3	ENSG00000173210	0.0233931	6.99e-05	0.60181	329	actin binding LIM protein family, member 3 [Source:HGNC Symbol;Acc:HGNC:29132]
8090070	ADCY5	ENSG00000173175	-0.0221481	6.45e-06	0.601307	330	adenylate cyclase 5 [Source:HGNC Symbol;Acc:HGNC:236]
8116372	RNF130	ENSG00000113269	0.0235556	4.07e-08	0.600991	331	ring finger protein 130 [Source:HGNC Symbol;Acc:HGNC:18280]
7924760	ITPKB	ENSG00000143772	0.00703876	0.83051	0.600736	332	inositol-trisphosphate 3-kinase B [Source:HGNC Symbol;Acc:HGNC:6179]
7992474	TSC2	ENSG00000103197	-0.00299236	0.192249	0.600719	333	tuberous sclerosis 2 [Source:HGNC Symbol;Acc:HGNC:12363]
7977273	ADSSL1	ENSG00000185100	-0.0178432	8.48e-05	0.60064	334	adenylosuccinate synthase like 1 [Source:HGNC Symbol;Acc:HGNC:20093]
8109528	CYFIP2	ENSG00000055163	-0.0103614	0.0836772	0.600585	335	cytoplasmic FMR1 interacting protein 2 [Source:HGNC Symbol;Acc:HGNC:13760]
8172244	FUNDC1	ENSG00000069509	-0.0334163	2.4e-08	0.600465	336	FUN14 domain containing 1 [Source:HGNC Symbol;Acc:HGNC:28746]
7993946	EEF2K	ENSG00000103319	0.0335191	8.93e-07	0.600438	337	eukaryotic elongation factor 2 kinase [Source:HGNC Symbol;Acc:HGNC:24615]
7960464	VWF	ENSG00000110799	0.00224268	0.888661	0.600432	338	von Willebrand factor [Source:HGNC Symbol;Acc:HGNC:12726]
8141107	SLC25A13	ENSG00000004864	0.0571731	2.44e-17	0.600211	339	solute carrier family 25 (aspartate/glutamate carrier), member 13 [Source:HGNC Symbol;Acc:HGNC:10983]
7959535	RP11-197N18.2	ENSG00000256028	0.0104983	0.0437292	0.600081	340
7959535	OGFOD2	ENSG00000111325	0.0104983	0.0437292	0.600081	340	2-oxoglutarate and iron-dependent oxygenase domain containing 2 [Source:HGNC Symbol;Acc:HGNC:25823]
7942342	INPPL1	ENSG00000165458	0.0178708	1.18e-05	0.599917	342	inositol polyphosphate phosphatase-like 1 [Source:HGNC Symbol;Acc:HGNC:6080]
8151223	SLCO5A1	ENSG00000137571	0.0496712	2.83e-09	0.599871	343	solute carrier organic anion transporter family, member 5A1 [Source:HGNC Symbol;Acc:HGNC:19046]
7947199	LGR4	ENSG00000205213	0.0192923	0.0178648	0.599596	344	leucine-rich repeat containing G protein-coupled receptor 4 [Source:HGNC Symbol;Acc:HGNC:13299]
8093764	RGS12	ENSG00000159788	0.0133049	0.000465311	0.599509	345	regulator of G-protein signaling 12 [Source:HGNC Symbol;Acc:HGNC:9994]
8026341	TECR	ENSG00000099797	0.00590897	0.107023	0.599497	346	trans-2,3-enoyl-CoA reductase [Source:HGNC Symbol;Acc:HGNC:4551]
7946815	PIK3C2A	ENSG00000011405	0.0238511	2.56e-15	0.599491	347	phosphatidylinositol-4-phosphate 3-kinase, catalytic subunit type 2 alpha [Source:HGNC Symbol;Acc:HGNC:8971]
8172345	ELK1	ENSG00000126767	0.0564814	6.88e-23	0.599465	348	ELK1, member of ETS oncogene family [Source:HGNC Symbol;Acc:HGNC:3321]
8041225	EHD3	ENSG00000013016	-0.0412988	6.76e-08	0.599392	349	EH-domain containing 3 [Source:HGNC Symbol;Acc:HGNC:3244]
8069910	SCAF4	ENSG00000156304	0.0157446	8.03e-07	0.599387	350	SR-related CTD-associated factor 4 [Source:HGNC Symbol;Acc:HGNC:19304]
8119712	SRF	ENSG00000112658	0.0290809	1.31e-12	0.599288	351	serum response factor [Source:HGNC Symbol;Acc:HGNC:11291]
7956242	COQ10A	ENSG00000135469	0.00638549	0.267181	0.599246	352	coenzyme Q10A [Source:HGNC Symbol;Acc:HGNC:26515]
7947570	TP53I11	ENSG00000175274	0.0525706	1.52e-16	0.599086	353	tumor protein p53 inducible protein 11 [Source:HGNC Symbol;Acc:HGNC:16842]
8040639	HADHB	ENSG00000138029	0.0165938	1.57e-05	0.598896	354	hydroxyacyl-CoA dehydrogenase/3-ketoacyl-CoA thiolase/enoyl-CoA hydratase (trifunctional protein), beta subunit [Source:HGNC Symbol;Acc:HGNC:4803]
7912316	CASZ1	ENSG00000130940	0.0148681	0.000208711	0.598852	355	castor zinc finger 1 [Source:HGNC Symbol;Acc:HGNC:26002]
8107259	SLC25A46	ENSG00000164209	0.0224692	1.12e-10	0.59863	356	solute carrier family 25, member 46 [Source:HGNC Symbol;Acc:HGNC:25198]
7975324	GALNT16	ENSG00000100626	0.0084128	0.145204	0.598596	357	polypeptide N-acetylgalactosaminyltransferase 16 [Source:HGNC Symbol;Acc:HGNC:23233]
7954407	CMAS	ENSG00000111726	0.0247434	2.71e-09	0.598543	358	cytidine monophosphate N-acetylneuraminic acid synthetase [Source:HGNC Symbol;Acc:HGNC:18290]
7999889	GDE1	ENSG00000006007	0.0156221	1.97e-05	0.598457	359	glycerophosphodiester phosphodiesterase 1 [Source:HGNC Symbol;Acc:HGNC:29644]
8067955	CXADR	ENSG00000154639	0.000397013	0.627826	0.598416	360	coxsackie virus and adenovirus receptor [Source:HGNC Symbol;Acc:HGNC:2559]
8113981	P4HA2	ENSG00000072682	0.0233847	0.000109776	0.598341	361	prolyl 4-hydroxylase, alpha polypeptide II [Source:HGNC Symbol;Acc:HGNC:8547]
8075009	GUCD1	ENSG00000138867	0.0483185	4e-14	0.598129	362	guanylyl cyclase domain containing 1 [Source:HGNC Symbol;Acc:HGNC:14237]
7953166	TSPAN9	ENSG00000011105	-0.0827107	3.34e-21	0.598114	363	tetraspanin 9 [Source:HGNC Symbol;Acc:HGNC:21640]
7984079	TPM1	ENSG00000140416	0.0013529	0.593768	0.598018	364	tropomyosin 1 (alpha) [Source:HGNC Symbol;Acc:HGNC:12010]
8016239	PLEKHM1	ENSG00000225190	0.0362134	3.17e-06	0.597968	365	pleckstrin homology domain containing, family M (with RUN domain) member 1 [Source:HGNC Symbol;Acc:HGNC:29017]
8003410	GALNS	ENSG00000141012	0.0158603	2.37e-05	0.597617	366	galactosamine (N-acetyl)-6-sulfatase [Source:HGNC Symbol;Acc:HGNC:4122]
7933619	SGMS1	ENSG00000198964	0.0153479	3.88e-06	0.597325	367	sphingomyelin synthase 1 [Source:HGNC Symbol;Acc:HGNC:29799]
8019912	EMILIN2	ENSG00000132205	0.0223792	0.0135903	0.597223	368	elastin microfibril interfacer 2 [Source:HGNC Symbol;Acc:HGNC:19881]
7959786	AACS	ENSG00000081760	0.0234891	2.87e-06	0.597023	369	acetoacetyl-CoA synthetase [Source:HGNC Symbol;Acc:HGNC:21298]
8010562	BAIAP2	ENSG00000175866	0.0482969	3.86e-07	0.596993	370	BAI1-associated protein 2 [Source:HGNC Symbol;Acc:HGNC:947]
8175844	IDH3G	ENSG00000067829	0.00674454	0.0788317	0.596808	371	isocitrate dehydrogenase 3 (NAD+) gamma [Source:HGNC Symbol;Acc:HGNC:5386]
8120402	BAG2	ENSG00000112208	0.0413423	3.37e-07	0.596722	372	BCL2-associated athanogene 2 [Source:HGNC Symbol;Acc:HGNC:938]
7963911	CD63	ENSG00000135404	0.0333416	6.05e-12	0.596643	373	CD63 molecule [Source:HGNC Symbol;Acc:HGNC:1692]
7972750	COL4A1	ENSG00000187498	0.0378043	4.25e-09	0.59655	374	collagen, type IV, alpha 1 [Source:HGNC Symbol;Acc:HGNC:2202]
8060427	STK35	ENSG00000125834	0.0230323	3.92e-06	0.596419	375	serine/threonine kinase 35 [Source:HGNC Symbol;Acc:HGNC:16254]
8104930	SLC1A3	ENSG00000079215	0.0379314	2.5e-08	0.59621	376	solute carrier family 1 (glial high affinity glutamate transporter), member 3 [Source:HGNC Symbol;Acc:HGNC:10941]
8109333	GPX3	ENSG00000211445	0.0307792	2.78e-20	0.596069	377	glutathione peroxidase 3 [Source:HGNC Symbol;Acc:HGNC:4555]
8107133	PAM	ENSG00000145730	-0.0159674	8.63e-08	0.595786	378	peptidylglycine alpha-amidating monooxygenase [Source:HGNC Symbol;Acc:HGNC:8596]
8025421	2016-03-02	ENSG00000099785	0.00985905	0.0959239	0.595771	379	membrane-associated ring finger (C3HC4) 2, E3 ubiquitin protein ligase [Source:HGNC Symbol;Acc:HGNC:28038]
8090803	RAB6B	ENSG00000154917	-0.00570073	0.52832	0.595629	380	RAB6B, member RAS oncogene family [Source:HGNC Symbol;Acc:HGNC:14902]
8171921	DMD	ENSG00000198947	-0.0136797	5.92e-05	0.595589	381	dystrophin [Source:HGNC Symbol;Acc:HGNC:2928]
8109283	NDST1	ENSG00000070614	0.0136452	0.000426514	0.595535	382	N-deacetylase/N-sulfotransferase (heparan glucosaminyl) 1 [Source:HGNC Symbol;Acc:HGNC:7680]
7951165	PGR	ENSG00000082175	-0.00929546	0.794611	0.595291	383	progesterone receptor [Source:HGNC Symbol;Acc:HGNC:8910]
8171313	ARHGAP6	ENSG00000047648	0.0289038	0.000153959	0.595272	384	Rho GTPase activating protein 6 [Source:HGNC Symbol;Acc:HGNC:676]
7934442	SYNPO2L	ENSG00000166317	-0.0402956	9.25e-10	0.59515	385	synaptopodin 2-like [Source:HGNC Symbol;Acc:HGNC:23532]
8035886	C19orf12	ENSG00000131943	0.0487108	4.46e-20	0.59506	386	chromosome 19 open reading frame 12 [Source:HGNC Symbol;Acc:HGNC:25443]
8080938	MITF	ENSG00000187098	0.00155404	0.650986	0.594901	387	microphthalmia-associated transcription factor [Source:HGNC Symbol;Acc:HGNC:7105]
7932453	NEBL	ENSG00000078114	-0.012186	3.33e-07	0.594545	388	nebulette [Source:HGNC Symbol;Acc:HGNC:16932]
8087806	PCBP4	ENSG00000090097	0.0253008	7.3e-09	0.594497	389	poly(rC) binding protein 4 [Source:HGNC Symbol;Acc:HGNC:8652]
7898328	SZRD1	ENSG00000055070	0.0389264	3.55e-25	0.594495	390	SUZ RNA binding domain containing 1 [Source:HGNC Symbol;Acc:HGNC:30232]
8023920	TXNL4A	ENSG00000141759	0.0195314	1.88e-06	0.594471	391	thioredoxin-like 4A [Source:HGNC Symbol;Acc:HGNC:30551]
8090162	ITGB5	ENSG00000082781	0.00872022	0.0490586	0.594409	392	integrin, beta 5 [Source:HGNC Symbol;Acc:HGNC:6160]
8071758	MMP11	ENSG00000099953	0.0493015	8.34e-11	0.594359	393	matrix metallopeptidase 11 [Source:HGNC Symbol;Acc:HGNC:7157]
7943984	ZBTB16	ENSG00000109906	0.0491943	1.72e-08	0.594296	394	zinc finger and BTB domain containing 16 [Source:HGNC Symbol;Acc:HGNC:12930]
8034034	KEAP1	ENSG00000079999	0.0200965	2.03e-07	0.594284	395	kelch-like ECH-associated protein 1 [Source:HGNC Symbol;Acc:HGNC:23177]
8159318	GPSM1	ENSG00000160360	0.0300404	8.52e-08	0.594233	396	G-protein signaling modulator 1 [Source:HGNC Symbol;Acc:HGNC:17858]
7928558	ZMIZ1	ENSG00000108175	0.00749837	0.0168835	0.594201	397	zinc finger, MIZ-type containing 1 [Source:HGNC Symbol;Acc:HGNC:16493]
8176163	GAB3	ENSG00000160219	-0.0694871	1.2e-16	0.594171	398	GRB2-associated binding protein 3 [Source:HGNC Symbol;Acc:HGNC:17515]
8046906	GULP1	ENSG00000144366	0.0101162	0.0716285	0.594072	399	GULP, engulfment adaptor PTB domain containing 1 [Source:HGNC Symbol;Acc:HGNC:18649]
8148317	MYC	ENSG00000136997	0.0685192	3.95e-10	0.593857	400	v-myc avian myelocytomatosis viral oncogene homolog [Source:HGNC Symbol;Acc:HGNC:7553]
7898278	SPEN	ENSG00000065526	0.0164702	0.00358886	0.593656	401	spen family transcriptional repressor [Source:HGNC Symbol;Acc:HGNC:17575]
8007212	STAT5A	ENSG00000126561	0.0136106	0.00467081	0.593601	402	signal transducer and activator of transcription 5A [Source:HGNC Symbol;Acc:HGNC:11366]
7897685	UBIAD1	ENSG00000120942	0.033055	3.53e-12	0.593542	403	UbiA prenyltransferase domain containing 1 [Source:HGNC Symbol;Acc:HGNC:30791]
8106098	MAP1B	ENSG00000131711	0.0183766	0.00591352	0.593426	404	microtubule-associated protein 1B [Source:HGNC Symbol;Acc:HGNC:6836]
7902495	NEXN	ENSG00000162614	-0.00472027	0.494104	0.592655	405	nexilin (F actin binding protein) [Source:HGNC Symbol;Acc:HGNC:29557]
8040898	TRIM54	ENSG00000138100	-0.0142436	0.0236996	0.592614	406	tripartite motif containing 54 [Source:HGNC Symbol;Acc:HGNC:16008]
8172022	TMEM47	ENSG00000147027	-0.0106468	0.000567379	0.592609	407	transmembrane protein 47 [Source:HGNC Symbol;Acc:HGNC:18515]
8018482	WBP2	ENSG00000132471	0.0234604	2.56e-10	0.592507	408	WW domain binding protein 2 [Source:HGNC Symbol;Acc:HGNC:12738]
8141076	PON2	ENSG00000105854	0.0098539	0.0555104	0.592407	409	paraoxonase 2 [Source:HGNC Symbol;Acc:HGNC:9205]
7928695	FAM213A	ENSG00000122378	0.0320443	2.46e-09	0.592323	410	family with sequence similarity 213, member A [Source:HGNC Symbol;Acc:HGNC:28651]
8073578	SMDT1	ENSG00000183172	0.0227887	7.71e-09	0.592276	411	single-pass membrane protein with aspartate-rich tail 1 [Source:HGNC Symbol;Acc:HGNC:25055]
7999387	EMP2	ENSG00000213853	0.0306908	6.34e-14	0.592207	412	epithelial membrane protein 2 [Source:HGNC Symbol;Acc:HGNC:3334]
7965090	CSRP2	ENSG00000175183	0.017362	0.00224554	0.592122	413	cysteine and glycine-rich protein 2 [Source:HGNC Symbol;Acc:HGNC:2470]
8093039	SDHAP2	ENSG00000215837	-0.0141501	0.000313235	0.592032	414	succinate dehydrogenase complex, subunit A, flavoprotein pseudogene 2 [Source:HGNC Symbol;Acc:HGNC:27408]
8093039	LINC00969	ENSG00000242086	-0.0141501	0.000313235	0.592032	414	long intergenic non-protein coding RNA 969 [Source:HGNC Symbol;Acc:HGNC:48729]
8093039	SDHAP1	ENSG00000185485	-0.0141501	0.000313235	0.592032	414	succinate dehydrogenase complex, subunit A, flavoprotein pseudogene 1 [Source:HGNC Symbol;Acc:HGNC:32455]
8065569	BCL2L1	ENSG00000171552	0.0675727	1.52e-23	0.592029	417	BCL2-like 1 [Source:HGNC Symbol;Acc:HGNC:992]
8049567	RAMP1	ENSG00000132329	0.0629121	1.38e-10	0.592025	418	receptor (G protein-coupled) activity modifying protein 1 [Source:HGNC Symbol;Acc:HGNC:9843]
8176133	G6PD	ENSG00000160211	0.0727769	7.2e-18	0.591629	419	glucose-6-phosphate dehydrogenase [Source:HGNC Symbol;Acc:HGNC:4057]
8098576	SLC25A4	ENSG00000151729	-7.34e-05	0.68466	0.59162	420	solute carrier family 25 (mitochondrial carrier; adenine nucleotide translocator), member 4 [Source:HGNC Symbol;Acc:HGNC:10990]
8159667	TOR4A	ENSG00000198113	0.0253739	2.62e-06	0.591299	421	torsin family 4, member A [Source:HGNC Symbol;Acc:HGNC:25981]
7966668	TBX5	ENSG00000089225	-0.0242236	0.00450469	0.59098	422	T-box 5 [Source:HGNC Symbol;Acc:HGNC:11604]
8156415	WNK2	ENSG00000165238	-0.0284106	0.000195756	0.590952	423	WNK lysine deficient protein kinase 2 [Source:HGNC Symbol;Acc:HGNC:14542]
7928838	LDB3	ENSG00000122367	-0.00902807	0.00428111	0.590854	424	LIM domain binding 3 [Source:HGNC Symbol;Acc:HGNC:15710]
8080926	ARL6IP5	ENSG00000144746	0.00682552	0.00719362	0.590814	425	ADP-ribosylation factor-like 6 interacting protein 5 [Source:HGNC Symbol;Acc:HGNC:16937]
7941927	AIP	ENSG00000110711	0.0135282	0.00643463	0.590699	426	aryl hydrocarbon receptor interacting protein [Source:HGNC Symbol;Acc:HGNC:358]
7952986	WNK1	ENSG00000060237	0.0259194	3.86e-05	0.590697	427	WNK lysine deficient protein kinase 1 [Source:HGNC Symbol;Acc:HGNC:14540]
7954604	KLHL42	ENSG00000087448	0.0286864	6.04e-06	0.590537	428	kelch-like family member 42 [Source:HGNC Symbol;Acc:HGNC:29252]
7915801	POMGNT1	ENSG00000085998	0.0121731	0.000269019	0.590531	429	protein O-linked mannose N-acetylglucosaminyltransferase 1 (beta 1,2-) [Source:HGNC Symbol;Acc:HGNC:19139]
8175947	HCFC1	ENSG00000172534	0.0292992	5.09e-11	0.590529	430	host cell factor C1 [Source:HGNC Symbol;Acc:HGNC:4839]
8138977	DPY19L1	ENSG00000173852	0.0379973	3.46e-10	0.590523	431	dpy-19-like 1 (C. elegans) [Source:HGNC Symbol;Acc:HGNC:22205]
8001764	GOT2	ENSG00000125166	-0.0128322	8.45e-06	0.590267	432	glutamic-oxaloacetic transaminase 2, mitochondrial [Source:HGNC Symbol;Acc:HGNC:4433]
7933760	CCDC6	ENSG00000108091	0.0582777	2.81e-16	0.590067	433	coiled-coil domain containing 6 [Source:HGNC Symbol;Acc:HGNC:18782]
8072777	MPST	ENSG00000128309	0.0326161	6.54e-09	0.589955	434	mercaptopyruvate sulfurtransferase [Source:HGNC Symbol;Acc:HGNC:7223]
8105153	NNT	ENSG00000112992	-0.0249128	1.07e-09	0.589937	435	nicotinamide nucleotide transhydrogenase [Source:HGNC Symbol;Acc:HGNC:7863]
7918188	SLC25A24	ENSG00000085491	0.0282579	5.21e-05	0.589813	436	solute carrier family 25 (mitochondrial carrier; phosphate carrier), member 24 [Source:HGNC Symbol;Acc:HGNC:20662]
8097801	FAM160A1	ENSG00000164142	0.0158748	0.000273899	0.589486	437	family with sequence similarity 160, member A1 [Source:HGNC Symbol;Acc:HGNC:34237]
7903667	SYPL2	ENSG00000143028	0.0222598	5.86e-05	0.589485	438	synaptophysin-like 2 [Source:HGNC Symbol;Acc:HGNC:27638]
7959298	TMEM120B	ENSG00000188735	0.0352163	5.61e-07	0.589332	439	transmembrane protein 120B [Source:HGNC Symbol;Acc:HGNC:32008]
8158671	ASS1	ENSG00000130707	0.038929	1.4e-08	0.58932	440	argininosuccinate synthase 1 [Source:HGNC Symbol;Acc:HGNC:758]
8138997	TBX20	ENSG00000164532	-0.00650571	0.0996748	0.589158	441	T-box 20 [Source:HGNC Symbol;Acc:HGNC:11598]
8086222	SCN5A	ENSG00000183873	0.00322264	0.89049	0.589087	442	sodium channel, voltage gated, type V alpha subunit [Source:HGNC Symbol;Acc:HGNC:10593]
8175647	CD99L2	ENSG00000102181	0.000825057	0.373603	0.588964	443	CD99 molecule-like 2 [Source:HGNC Symbol;Acc:HGNC:18237]
8175444	FGF13	ENSG00000129682	-0.00677589	0.33515	0.58894	444	fibroblast growth factor 13 [Source:HGNC Symbol;Acc:HGNC:3670]
8073612	TSPO	ENSG00000100300	0.0126268	5.36e-05	0.588517	445	translocator protein (18kDa) [Source:HGNC Symbol;Acc:HGNC:1158]
7999253	PPL	ENSG00000118898	0.0760341	2.19e-16	0.58847	446	periplakin [Source:HGNC Symbol;Acc:HGNC:9273]
8011027	MYO1C	ENSG00000197879	0.0145407	3.6e-05	0.588436	447	myosin IC [Source:HGNC Symbol;Acc:HGNC:7597]
7897561	KIF1B	ENSG00000054523	0.0113473	0.00022862	0.588368	448	kinesin family member 1B [Source:HGNC Symbol;Acc:HGNC:16636]
7931479	INPP5A	ENSG00000068383	0.00644534	0.0124085	0.588293	449	inositol polyphosphate-5-phosphatase A [Source:HGNC Symbol;Acc:HGNC:6076]
7959220	ACADS	ENSG00000122971	0.0261668	0.0146814	0.588262	450	acyl-CoA dehydrogenase, C-2 to C-3 short chain [Source:HGNC Symbol;Acc:HGNC:90]
8071179	DGCR6	ENSG00000183628	-0.0143862	0.850411	0.588121	451	DiGeorge syndrome critical region gene 6 [Source:HGNC Symbol;Acc:HGNC:2846]
8071179	AC007325.4	ENSG00000278817	-0.0143862	0.850411	0.588121	451
8161044	TPM2	ENSG00000198467	0.010082	0.000441655	0.588085	453	tropomyosin 2 (beta) [Source:HGNC Symbol;Acc:HGNC:12011]
8066407	FITM2	ENSG00000197296	-0.00702059	0.0579141	0.587754	454	fat storage-inducing transmembrane protein 2 [Source:HGNC Symbol;Acc:HGNC:16135]
8007620	GRN	ENSG00000030582	0.00651603	0.296123	0.587749	455	granulin [Source:HGNC Symbol;Acc:HGNC:4601]
7897469	TMEM201	ENSG00000188807	0.022555	2.82e-05	0.587457	456	transmembrane protein 201 [Source:HGNC Symbol;Acc:HGNC:33719]
7997230	PSMD7	ENSG00000103035	0.0114811	1.27e-06	0.587275	457	proteasome 26S subunit, non-ATPase 7 [Source:HGNC Symbol;Acc:HGNC:9565]
8025199	PNPLA6	ENSG00000032444	0.0448491	5.43e-13	0.587261	458	patatin-like phospholipase domain containing 6 [Source:HGNC Symbol;Acc:HGNC:16268]
7945110	ST3GAL4	ENSG00000110080	0.039409	2.97e-05	0.587242	459	ST3 beta-galactoside alpha-2,3-sialyltransferase 4 [Source:HGNC Symbol;Acc:HGNC:10864]
8093230	RUBCN	ENSG00000145016	0.0124229	0.00854113	0.587233	460	RUN domain and cysteine-rich domain containing, Beclin 1-interacting protein [Source:HGNC Symbol;Acc:HGNC:28991]
8003249	FBXO31	ENSG00000103264	-0.0182793	2.35e-05	0.587153	461	F-box protein 31 [Source:HGNC Symbol;Acc:HGNC:16510]
7934320	DNAJC9	ENSG00000213551	-0.00349057	0.504391	0.587104	462	DnaJ (Hsp40) homolog, subfamily C, member 9 [Source:HGNC Symbol;Acc:HGNC:19123]
7934320	MRPS16	ENSG00000182180	-0.00349057	0.504391	0.587104	462	mitochondrial ribosomal protein S16 [Source:HGNC Symbol;Acc:HGNC:14048]
8157092	TMEM38B	ENSG00000095209	0.0154601	0.0049127	0.587036	464	transmembrane protein 38B [Source:HGNC Symbol;Acc:HGNC:25535]
8023864	FAM69C	ENSG00000187773	-0.073753	0.000135089	0.587025	465	family with sequence similarity 69, member C [Source:HGNC Symbol;Acc:HGNC:31729]
8089999	KPNA1	ENSG00000114030	0.0214069	5.55e-07	0.586842	466	karyopherin alpha 1 (importin alpha 5) [Source:HGNC Symbol;Acc:HGNC:6394]
8175492	ATP11C	ENSG00000101974	0.0214707	0.00019756	0.586768	467	ATPase, class VI, type 11C [Source:HGNC Symbol;Acc:HGNC:13554]
8075106	TPST2	ENSG00000128294	0.0650932	1.45e-23	0.586704	468	tyrosylprotein sulfotransferase 2 [Source:HGNC Symbol;Acc:HGNC:12021]
7941985	TCIRG1	ENSG00000110719	0.0334303	1.29e-08	0.586619	469	T-cell, immune regulator 1, ATPase, H+ transporting, lysosomal V0 subunit A3 [Source:HGNC Symbol;Acc:HGNC:11647]
8155062	TESK1	ENSG00000107140	0.0525015	1.56e-23	0.586198	470	testis-specific kinase 1 [Source:HGNC Symbol;Acc:HGNC:11731]
7992552	MLST8	ENSG00000167965	0.0198409	4.25e-07	0.585836	471	MTOR associated protein, LST8 homolog [Source:HGNC Symbol;Acc:HGNC:24825]
7912898	ATP13A2	ENSG00000159363	0.0399951	5.12e-14	0.585797	472	ATPase type 13A2 [Source:HGNC Symbol;Acc:HGNC:30213]
8120468	ADGRB3	ENSG00000135298	0.0267192	0.00172233	0.585684	473	adhesion G protein-coupled receptor B3 [Source:HGNC Symbol;Acc:HGNC:945]
8093906	WFS1	ENSG00000109501	-0.0213272	0.00196803	0.585655	474	Wolfram syndrome 1 (wolframin) [Source:HGNC Symbol;Acc:HGNC:12762]
7907537	CACYBP	ENSG00000116161	0.0359756	3.26e-10	0.585619	475	calcyclin binding protein [Source:HGNC Symbol;Acc:HGNC:30423]
7907537	RABGAP1L	ENSG00000152061	0.0359756	3.26e-10	0.585619	475	RAB GTPase activating protein 1-like [Source:HGNC Symbol;Acc:HGNC:24663]
7985147	DNAJA4	ENSG00000140403	0.0382527	4.1e-07	0.585474	477	DnaJ (Hsp40) homolog, subfamily A, member 4 [Source:HGNC Symbol;Acc:HGNC:14885]
8072436	INPP5J	ENSG00000185133	0.017655	0.0768812	0.585474	478	inositol polyphosphate-5-phosphatase J [Source:HGNC Symbol;Acc:HGNC:8956]
8002692	ZFHX3	ENSG00000140836	0.0277116	2.71e-06	0.585388	479	zinc finger homeobox 3 [Source:HGNC Symbol;Acc:HGNC:777]
7897322	PHF13	ENSG00000116273	0.0107625	0.00932748	0.585342	480	PHD finger protein 13 [Source:HGNC Symbol;Acc:HGNC:22983]
8009533	COG1	ENSG00000166685	0.00432257	0.421325	0.585302	481	component of oligomeric golgi complex 1 [Source:HGNC Symbol;Acc:HGNC:6545]
7909681	PROX1	ENSG00000117707	-0.0223035	0.00222827	0.585194	482	prospero homeobox 1 [Source:HGNC Symbol;Acc:HGNC:9459]
8032804	SH3GL1	ENSG00000141985	0.04199	1.41e-14	0.585118	483	SH3-domain GRB2-like 1 [Source:HGNC Symbol;Acc:HGNC:10830]
8043105	KCMF1	ENSG00000176407	0.0179341	1.03e-19	0.585098	484	potassium channel modulatory factor 1 [Source:HGNC Symbol;Acc:HGNC:20589]
8175052	AIFM1	ENSG00000156709	-0.012693	0.00803202	0.585076	485	apoptosis-inducing factor, mitochondrion-associated, 1 [Source:HGNC Symbol;Acc:HGNC:8768]
8097086	MYOZ2	ENSG00000172399	-0.00628243	0.00231584	0.585061	486	myozenin 2 [Source:HGNC Symbol;Acc:HGNC:1330]
7987385	MEIS2	ENSG00000134138	0.0222569	1.2e-09	0.584906	487	Meis homeobox 2 [Source:HGNC Symbol;Acc:HGNC:7001]
8124144	DEK	ENSG00000124795	0.0198084	8.65e-05	0.584859	488	DEK proto-oncogene [Source:HGNC Symbol;Acc:HGNC:2768]
8085581	COLQ	ENSG00000206561	-0.151261	2.53e-10	0.584851	489	collagen-like tail subunit (single strand of homotrimer) of asymmetric acetylcholinesterase [Source:HGNC Symbol;Acc:HGNC:2226]
7927799	REEP3	ENSG00000165476	0.0338352	3.48e-08	0.584803	490	receptor accessory protein 3 [Source:HGNC Symbol;Acc:HGNC:23711]
7906703	NDUFS2	ENSG00000158864	0.00250491	0.857673	0.584768	491	NADH dehydrogenase (ubiquinone) Fe-S protein 2, 49kDa (NADH-coenzyme Q reductase) [Source:HGNC Symbol;Acc:HGNC:7708]
7992414	TBL3	ENSG00000183751	0.0325798	2.48e-07	0.584654	492	transducin (beta)-like 3 [Source:HGNC Symbol;Acc:HGNC:11587]
8005064	ARHGAP44	ENSG00000006740	0.0103281	0.0982547	0.584562	493	Rho GTPase activating protein 44 [Source:HGNC Symbol;Acc:HGNC:29096]
8086028	GLB1	ENSG00000170266	0.00481503	0.166069	0.584384	494	galactosidase, beta 1 [Source:HGNC Symbol;Acc:HGNC:4298]
8022711	DSC2	ENSG00000134755	0.0240228	2.01e-07	0.584058	495	desmocollin 2 [Source:HGNC Symbol;Acc:HGNC:3036]
8152280	LRP12	ENSG00000147650	0.0261869	6.16e-05	0.583907	496	low density lipoprotein receptor-related protein 12 [Source:HGNC Symbol;Acc:HGNC:31708]
7978586	CFL2	ENSG00000165410	0.0223375	2.77e-06	0.583716	497	cofilin 2 (muscle) [Source:HGNC Symbol;Acc:HGNC:1875]
7915238	NT5C1A	ENSG00000116981	-0.0408416	1.06e-05	0.583714	498	5'-nucleotidase, cytosolic IA [Source:HGNC Symbol;Acc:HGNC:17819]
7997680	GSE1	ENSG00000131149	0.0122524	0.000387337	0.583567	499	Gse1 coiled-coil protein [Source:HGNC Symbol;Acc:HGNC:28979]
7969003	ITM2B	ENSG00000136156	-0.0100637	4.62e-05	0.583322	500	integral membrane protein 2B [Source:HGNC Symbol;Acc:HGNC:6174]
8039937	CPTP	ENSG00000224051	0.0511943	2.5e-08	0.583248	501	ceramide-1-phosphate transfer protein [Source:HGNC Symbol;Acc:HGNC:28116]
8125850	C6orf106	ENSG00000196821	0.0323466	1.2e-16	0.583067	502	chromosome 6 open reading frame 106 [Source:HGNC Symbol;Acc:HGNC:21215]
8107532	HSD17B4	ENSG00000133835	0.00922748	0.108542	0.583039	503	hydroxysteroid (17-beta) dehydrogenase 4 [Source:HGNC Symbol;Acc:HGNC:5213]
8068422	DOPEY2	ENSG00000142197	0.0260639	0.000126492	0.583022	504	dopey family member 2 [Source:HGNC Symbol;Acc:HGNC:1291]
7911993	ICMT	ENSG00000116237	0.0320047	5.31e-10	0.582997	505	isoprenylcysteine carboxyl methyltransferase [Source:HGNC Symbol;Acc:HGNC:5350]
8056005	ACVR1	ENSG00000115170	0.0178344	0.000330403	0.582944	506	activin A receptor, type I [Source:HGNC Symbol;Acc:HGNC:171]
8064522	IDH3B	ENSG00000101365	0.00128549	0.123564	0.582937	507	isocitrate dehydrogenase 3 (NAD+) beta [Source:HGNC Symbol;Acc:HGNC:5385]
7910727	ACTN2	ENSG00000077522	-0.00911635	3.03e-05	0.582878	508	actinin, alpha 2 [Source:HGNC Symbol;Acc:HGNC:164]
8035905	ANKRD27	ENSG00000105186	0.0274108	9.95e-10	0.58287	509	ankyrin repeat domain 27 (VPS9 domain) [Source:HGNC Symbol;Acc:HGNC:25310]
8079796	RNF123	ENSG00000164068	-0.00620333	0.323675	0.582867	510	ring finger protein 123 [Source:HGNC Symbol;Acc:HGNC:21148]
8159415	RABL6	ENSG00000196642	0.0139667	0.0275164	0.582715	511	RAB, member RAS oncogene family-like 6 [Source:HGNC Symbol;Acc:HGNC:24703]
8159415	RABL6	ENSG00000282955	0.0139667	0.0275164	0.582715	511	RAB, member RAS oncogene family-like 6 [Source:EntrezGene;Acc:55684]
8019018	CBX4	ENSG00000141582	0.0181004	0.00409754	0.582622	513	chromobox homolog 4 [Source:HGNC Symbol;Acc:HGNC:1554]
7914015	FAM46B	ENSG00000158246	0.144593	7.5e-25	0.582531	514	family with sequence similarity 46, member B [Source:HGNC Symbol;Acc:HGNC:28273]
7962537	SLC38A2	ENSG00000134294	0.0468241	1.72e-14	0.582512	515	solute carrier family 38, member 2 [Source:HGNC Symbol;Acc:HGNC:13448]
8047248	PLCL1	ENSG00000115896	0.00900698	0.0132429	0.582465	516	phospholipase C-like 1 [Source:HGNC Symbol;Acc:HGNC:9063]
8049919	D2HGDH	ENSG00000180902	-0.0131398	0.00150513	0.582297	517	D-2-hydroxyglutarate dehydrogenase [Source:HGNC Symbol;Acc:HGNC:28358]
7987165	AVEN	ENSG00000169857	0.0498056	1.78e-13	0.582287	518	apoptosis, caspase activation inhibitor [Source:HGNC Symbol;Acc:HGNC:13509]
8071392	MED15	ENSG00000099917	0.0119264	1.39e-06	0.582252	519	mediator complex subunit 15 [Source:HGNC Symbol;Acc:HGNC:14248]
7932094	PHYH	ENSG00000107537	-0.0189401	0.000230706	0.582236	520	phytanoyl-CoA 2-hydroxylase [Source:HGNC Symbol;Acc:HGNC:8940]
8142524	TSPAN12	ENSG00000106025	-0.0132603	0.00505595	0.582219	521	tetraspanin 12 [Source:HGNC Symbol;Acc:HGNC:21641]
7973564	PSME1	ENSG00000092010	0.0210002	8.15e-09	0.582173	522	proteasome activator subunit 1 [Source:HGNC Symbol;Acc:HGNC:9568]
8069676	ADAMTS1	ENSG00000154734	0.0751325	5.09e-11	0.582151	523	ADAM metallopeptidase with thrombospondin type 1 motif, 1 [Source:HGNC Symbol;Acc:HGNC:217]
8034130	KANK2	ENSG00000197256	0.0238256	2.85e-10	0.582045	524	KN motif and ankyrin repeat domains 2 [Source:HGNC Symbol;Acc:HGNC:29300]
8121193	KLHL32	ENSG00000186231	0.0386881	2.88e-05	0.581917	525	kelch-like family member 32 [Source:HGNC Symbol;Acc:HGNC:21221]
8031047	MYADM	ENSG00000179820	0.0224659	5.41e-07	0.581768	526	myeloid-associated differentiation marker [Source:HGNC Symbol;Acc:HGNC:7544]
8148902	GPT	ENSG00000167701	0.029966	9.02e-06	0.581667	527	glutamic-pyruvate transaminase (alanine aminotransferase) [Source:HGNC Symbol;Acc:HGNC:4552]
8166469	SAT1	ENSG00000130066	0.0713439	1.52e-16	0.581585	528	spermidine/spermine N1-acetyltransferase 1 [Source:HGNC Symbol;Acc:HGNC:10540]
8109712	HMMR	ENSG00000072571	0.01916	0.00494817	0.581508	529	hyaluronan-mediated motility receptor (RHAMM) [Source:HGNC Symbol;Acc:HGNC:5012]
7895692	HSPE1	ENSG00000115541	0.00610573	0.235646	0.581404	530	heat shock 10kDa protein 1 [Source:HGNC Symbol;Acc:HGNC:5269]
7895692	CC2D1A	ENSG00000132024	0.00610573	0.235646	0.581404	530	coiled-coil and C2 domain containing 1A [Source:HGNC Symbol;Acc:HGNC:30237]
7895692	RP11-411G7.2	ENSG00000262708	0.00610573	0.235646	0.581404	530
8168215	MED12	ENSG00000184634	-0.0244947	6.46e-12	0.581392	533	mediator complex subunit 12 [Source:HGNC Symbol;Acc:HGNC:11957]
8032553	TLE2	ENSG00000065717	0.020859	6.96e-07	0.581373	534	transducin-like enhancer of split 2 [Source:HGNC Symbol;Acc:HGNC:11838]
8116520	GNB2L1	ENSG00000204628	0.00793142	9.41e-06	0.581361	535	guanine nucleotide binding protein (G protein), beta polypeptide 2-like 1 [Source:HGNC Symbol;Acc:HGNC:4399]
8093130	RNF168	ENSG00000163961	0.035558	2.4e-17	0.581263	536	ring finger protein 168, E3 ubiquitin protein ligase [Source:HGNC Symbol;Acc:HGNC:26661]
8086330	CSRNP1	ENSG00000144655	0.00418228	0.0673636	0.581138	537	cysteine-serine-rich nuclear protein 1 [Source:HGNC Symbol;Acc:HGNC:14300]
7960518	TNFRSF1A	ENSG00000067182	0.0616255	5.88e-18	0.581069	538	tumor necrosis factor receptor superfamily, member 1A [Source:HGNC Symbol;Acc:HGNC:11916]
8088491	CADPS	ENSG00000163618	-0.0891656	2.67e-12	0.580813	539	Ca++-dependent secretion activator [Source:HGNC Symbol;Acc:HGNC:1426]
7936516	HSPA12A	ENSG00000165868	0.0210131	7.78e-05	0.5808	540	heat shock 70kDa protein 12A [Source:HGNC Symbol;Acc:HGNC:19022]
7966026	NUAK1	ENSG00000074590	0.00362326	0.494104	0.580758	541	NUAK family, SNF1-like kinase, 1 [Source:HGNC Symbol;Acc:HGNC:14311]
8086317	GORASP1	ENSG00000114745	0.0136426	2.42e-06	0.580652	542	golgi reassembly stacking protein 1, 65kDa [Source:HGNC Symbol;Acc:HGNC:16769]
8097417	JADE1	ENSG00000077684	0.0251739	2.37e-05	0.580619	543	jade family PHD finger 1 [Source:HGNC Symbol;Acc:HGNC:30027]
7968004	SGCG	ENSG00000102683	-0.05085	2.07e-09	0.580582	544	sarcoglycan, gamma (35kDa dystrophin-associated glycoprotein) [Source:HGNC Symbol;Acc:HGNC:10809]
7938528	PARVA	ENSG00000197702	0.0300407	1.03e-16	0.580422	545	parvin, alpha [Source:HGNC Symbol;Acc:HGNC:14652]
8042356	MEIS1	ENSG00000143995	0.053078	8.33e-15	0.580384	546	Meis homeobox 1 [Source:HGNC Symbol;Acc:HGNC:7000]
7991357	AP3S2	ENSG00000157823	-0.0064936	0.0186622	0.580299	547	adaptor-related protein complex 3, sigma 2 subunit [Source:HGNC Symbol;Acc:HGNC:571]
7991357	C15orf38-AP3S2	ENSG00000250021	-0.0064936	0.0186622	0.580299	547	C15orf38-AP3S2 readthrough [Source:HGNC Symbol;Acc:HGNC:38824]
7910146	PSEN2	ENSG00000143801	0.00620242	0.0331663	0.580294	549	presenilin 2 [Source:HGNC Symbol;Acc:HGNC:9509]
7976292	RIN3	ENSG00000100599	0.0217071	6.79e-05	0.58025	550	Ras and Rab interactor 3 [Source:HGNC Symbol;Acc:HGNC:18751]
8023261	ACAA2	ENSG00000167315	-0.00180201	0.250591	0.580242	551	acetyl-CoA acyltransferase 2 [Source:HGNC Symbol;Acc:HGNC:83]
8085374	RAF1	ENSG00000132155	0.018073	1.11e-13	0.580185	552	Raf-1 proto-oncogene, serine/threonine kinase [Source:HGNC Symbol;Acc:HGNC:9829]
7947099	CSRP3	ENSG00000129170	-0.0119752	0.00244374	0.58016	553	cysteine and glycine-rich protein 3 (cardiac LIM protein) [Source:HGNC Symbol;Acc:HGNC:2472]
7992402	NDUFB10	ENSG00000140990	0.0188292	0.000140245	0.580097	554	NADH dehydrogenase (ubiquinone) 1 beta subcomplex, 10, 22kDa [Source:HGNC Symbol;Acc:HGNC:7696]
8072610	FBXO7	ENSG00000100225	0.00702504	0.00070769	0.580097	555	F-box protein 7 [Source:HGNC Symbol;Acc:HGNC:13586]
8081375	NXPE3	ENSG00000144815	0.000803622	0.764431	0.580086	556	neurexophilin and PC-esterase domain family, member 3 [Source:HGNC Symbol;Acc:HGNC:28238]
8084912	SDHAP3	ENSG00000185986	-0.014575	0.000516209	0.580081	557	succinate dehydrogenase complex, subunit A, flavoprotein pseudogene 3 [Source:HGNC Symbol;Acc:HGNC:18781]
7979963	DPF3	ENSG00000205683	-0.0359214	6.59e-05	0.579787	558	D4, zinc and double PHD fingers, family 3 [Source:HGNC Symbol;Acc:HGNC:17427]
8032157	SBNO2	ENSG00000064932	0.0380915	1.23e-11	0.579595	559	strawberry notch homolog 2 (Drosophila) [Source:HGNC Symbol;Acc:HGNC:29158]
7971602	RCBTB1	ENSG00000136144	0.0114662	0.00512899	0.579573	560	regulator of chromosome condensation (RCC1) and BTB (POZ) domain containing protein 1 [Source:HGNC Symbol;Acc:HGNC:18243]
7908993	SOX13	ENSG00000143842	0.0178092	0.0248677	0.579457	561	SRY (sex determining region Y)-box 13 [Source:HGNC Symbol;Acc:HGNC:11192]
8046160	KLHL41	ENSG00000239474	0.0735809	4e-18	0.579407	562	kelch-like family member 41 [Source:HGNC Symbol;Acc:HGNC:16905]
8046160	RP11-724O16.1	ENSG00000251569	0.0735809	4e-18	0.579407	562
8173086	FGD1	ENSG00000102302	-0.00420283	0.573117	0.579355	564	FYVE, RhoGEF and PH domain containing 1 [Source:HGNC Symbol;Acc:HGNC:3663]
7924733	PARP1	ENSG00000143799	-0.00206136	0.943734	0.579319	565	poly (ADP-ribose) polymerase 1 [Source:HGNC Symbol;Acc:HGNC:270]
8084173	ATP11B	ENSG00000058063	0.0103951	0.00173597	0.57928	566	ATPase, class VI, type 11B [Source:HGNC Symbol;Acc:HGNC:13553]
7976000	ADCK1	ENSG00000063761	0.0341239	8.73e-05	0.579264	567	aarF domain containing kinase 1 [Source:HGNC Symbol;Acc:HGNC:19038]
8148059	DEPTOR	ENSG00000155792	0.0422491	1.17e-05	0.579213	568	DEP domain containing MTOR-interacting protein [Source:HGNC Symbol;Acc:HGNC:22953]
8093807	DOK7	ENSG00000175920	0.00620067	0.0623286	0.579191	569	docking protein 7 [Source:HGNC Symbol;Acc:HGNC:26594]
7913169	CAPZB	ENSG00000077549	0.0176434	8.61e-10	0.579087	570	capping protein (actin filament) muscle Z-line, beta [Source:HGNC Symbol;Acc:HGNC:1491]
8153625	OPLAH	ENSG00000178814	0.020994	0.00340706	0.579064	571	5-oxoprolinase (ATP-hydrolysing) [Source:HGNC Symbol;Acc:HGNC:8149]
8077779	VHL	ENSG00000134086	5.86e-05	0.991692	0.578948	572	von Hippel-Lindau tumor suppressor, E3 ubiquitin protein ligase [Source:HGNC Symbol;Acc:HGNC:12687]
7977241	INF2	ENSG00000203485	0.0100516	0.016359	0.578785	573	inverted formin, FH2 and WH2 domain containing [Source:HGNC Symbol;Acc:HGNC:23791]
8072216	GAS2L1	ENSG00000185340	0.0483457	2.19e-13	0.578696	574	growth arrest-specific 2 like 1 [Source:HGNC Symbol;Acc:HGNC:16955]
7986214	SLCO3A1	ENSG00000176463	0.0211909	4.49e-09	0.578627	575	solute carrier organic anion transporter family, member 3A1 [Source:HGNC Symbol;Acc:HGNC:10952]
7915466	P3H1	ENSG00000117385	0.00517762	0.406776	0.578568	576	prolyl 3-hydroxylase 1 [Source:HGNC Symbol;Acc:HGNC:19316]
8145365	DOCK5	ENSG00000147459	0.0520325	8.63e-08	0.578507	577	dedicator of cytokinesis 5 [Source:HGNC Symbol;Acc:HGNC:23476]
7949765	PPP1CA	ENSG00000172531	0.0244442	1.35e-13	0.57839	578	protein phosphatase 1, catalytic subunit, alpha isozyme [Source:HGNC Symbol;Acc:HGNC:9281]
8180003	HLA-DRB1	ENSG00000196126	-0.0181658	0.0870396	0.578387	579	major histocompatibility complex, class II, DR beta 1 [Source:HGNC Symbol;Acc:HGNC:4948]
8084488	POLR2H	ENSG00000163882	0.022003	1.35e-13	0.578329	580	polymerase (RNA) II (DNA directed) polypeptide H [Source:HGNC Symbol;Acc:HGNC:9195]
7953150	TEAD4	ENSG00000197905	0.104414	1.1e-23	0.578318	581	TEA domain family member 4 [Source:HGNC Symbol;Acc:HGNC:11717]
8102877	CLGN	ENSG00000153132	-0.00959906	0.125836	0.578189	582	calmegin [Source:HGNC Symbol;Acc:HGNC:2060]
8087337	LAMB2	ENSG00000172037	-0.0232638	1.56e-09	0.578137	583	laminin, beta 2 (laminin S) [Source:HGNC Symbol;Acc:HGNC:6487]
8096753	HADH	ENSG00000138796	-0.0119263	0.00554799	0.578112	584	hydroxyacyl-CoA dehydrogenase [Source:HGNC Symbol;Acc:HGNC:4799]
8010770	SLC16A3	ENSG00000141526	0.0322637	1.95e-05	0.578019	585	solute carrier family 16 (monocarboxylate transporter), member 3 [Source:HGNC Symbol;Acc:HGNC:10924]
7998381	LMF1	ENSG00000103227	0.0110827	0.291864	0.577934	586	lipase maturation factor 1 [Source:HGNC Symbol;Acc:HGNC:14154]
8002152	SLC12A4	ENSG00000124067	0.016085	0.000503019	0.577893	587	solute carrier family 12 (potassium/chloride transporter), member 4 [Source:HGNC Symbol;Acc:HGNC:10913]
7962212	PKP2	ENSG00000057294	-0.00644853	0.0185464	0.577876	588	plakophilin 2 [Source:HGNC Symbol;Acc:HGNC:9024]
8032214	GAMT	ENSG00000130005	-0.0152737	0.000296905	0.577827	589	guanidinoacetate N-methyltransferase [Source:HGNC Symbol;Acc:HGNC:4136]
8102713	NUDT6	ENSG00000170917	-0.0325459	1.44e-06	0.577812	590	nudix (nucleoside diphosphate linked moiety X)-type motif 6 [Source:HGNC Symbol;Acc:HGNC:8053]
8022996	EPG5	ENSG00000152223	-0.0294295	9.25e-10	0.577767	591	ectopic P-granules autophagy protein 5 homolog (C. elegans) [Source:HGNC Symbol;Acc:HGNC:29331]
8022045	MYOM1	ENSG00000101605	-0.0190404	5.84e-06	0.577765	592	myomesin 1 [Source:HGNC Symbol;Acc:HGNC:7613]
8142435	PPP1R3A	ENSG00000154415	-0.0160218	0.00403795	0.577531	593	protein phosphatase 1, regulatory subunit 3A [Source:HGNC Symbol;Acc:HGNC:9291]
8077550	MTMR14	ENSG00000163719	0.0147101	0.0549227	0.577523	594	myotubularin related protein 14 [Source:HGNC Symbol;Acc:HGNC:26190]
8129562	CTGF	ENSG00000118523	-0.0493431	0.000678426	0.577501	595	connective tissue growth factor [Source:HGNC Symbol;Acc:HGNC:2500]
8133477	GTF2IRD1	ENSG00000006704	0.0630441	5.48e-16	0.577493	596	GTF2I repeat domain containing 1 [Source:HGNC Symbol;Acc:HGNC:4661]
8093171	MFI2	ENSG00000163975	0.033079	0.000617959	0.57749	597	antigen p97 (melanoma associated) identified by monoclonal antibodies 133.2 and 96.5 [Source:HGNC Symbol;Acc:HGNC:7037]
8009502	KCNJ2	ENSG00000123700	-0.030565	3.53e-05	0.577455	598	potassium channel, inwardly rectifying subfamily J, member 2 [Source:HGNC Symbol;Acc:HGNC:6263]
8078386	GPD1L	ENSG00000152642	0.000477484	0.652654	0.577366	599	glycerol-3-phosphate dehydrogenase 1-like [Source:HGNC Symbol;Acc:HGNC:28956]
8040753	TMEM214	ENSG00000119777	0.0235131	4.56e-11	0.577338	600	transmembrane protein 214 [Source:HGNC Symbol;Acc:HGNC:25983]
7947815	ACP2	ENSG00000134575	0.0379909	5.7e-14	0.577312	601	acid phosphatase 2, lysosomal [Source:HGNC Symbol;Acc:HGNC:123]
8107408	KCNN2	ENSG00000080709	-0.00269246	0.720704	0.577258	602	potassium channel, calcium activated intermediate/small conductance subfamily N alpha, member 2 [Source:HGNC Symbol;Acc:HGNC:6291]
7991234	MFGE8	ENSG00000140545	0.00048918	0.895979	0.577239	603	milk fat globule-EGF factor 8 protein [Source:HGNC Symbol;Acc:HGNC:7036]
8099144	EVC2	ENSG00000173040	0.011154	0.0670178	0.577196	604	Ellis van Creveld syndrome 2 [Source:HGNC Symbol;Acc:HGNC:19747]
7935834	PDZD7	ENSG00000186862	0.00571871	0.225744	0.577091	605	PDZ domain containing 7 [Source:HGNC Symbol;Acc:HGNC:26257]
8092134	PLD1	ENSG00000075651	-0.0103524	0.0543401	0.577031	606	phospholipase D1, phosphatidylcholine-specific [Source:HGNC Symbol;Acc:HGNC:9067]
8033996	TYK2	ENSG00000105397	0.014221	0.000122968	0.576988	607	tyrosine kinase 2 [Source:HGNC Symbol;Acc:HGNC:12440]
8123678	PXDC1	ENSG00000168994	0.016176	0.00366943	0.576986	608	PX domain containing 1 [Source:HGNC Symbol;Acc:HGNC:21361]
7949619	SLC29A2	ENSG00000174669	0.0625265	1.82e-19	0.576925	609	solute carrier family 29 (equilibrative nucleoside transporter), member 2 [Source:HGNC Symbol;Acc:HGNC:11004]
7939825	NDUFS3	ENSG00000213619	-0.00494921	0.07573	0.576785	610	NADH dehydrogenase (ubiquinone) Fe-S protein 3, 30kDa (NADH-coenzyme Q reductase) [Source:HGNC Symbol;Acc:HGNC:7710]
8073242	ADSL	ENSG00000239900	0.0187487	3.86e-07	0.576753	611	adenylosuccinate lyase [Source:HGNC Symbol;Acc:HGNC:291]
8142997	PLXNA4	ENSG00000221866	-0.0395037	8.09e-08	0.576721	612	plexin A4 [Source:HGNC Symbol;Acc:HGNC:9102]
7980580	GALC	ENSG00000054983	-0.0107176	0.0140359	0.57668	613	galactosylceramidase [Source:HGNC Symbol;Acc:HGNC:4115]
8119926	TMEM63B	ENSG00000137216	0.0237167	2.21e-06	0.576674	614	transmembrane protein 63B [Source:HGNC Symbol;Acc:HGNC:17735]
8160718	PTEN	ENSG00000171862	0.0146306	2.88e-07	0.576648	615	phosphatase and tensin homolog [Source:HGNC Symbol;Acc:HGNC:9588]
8160718	PTENP1	ENSG00000237984	0.0146306	2.88e-07	0.576648	615	phosphatase and tensin homolog pseudogene 1 (functional) [Source:HGNC Symbol;Acc:HGNC:9589]
8079563	DHX30	ENSG00000132153	0.00870346	0.000153959	0.57663	617	DEAH (Asp-Glu-Ala-His) box helicase 30 [Source:HGNC Symbol;Acc:HGNC:16716]
7906235	PRCC	ENSG00000143294	0.0330979	2.81e-15	0.576564	618	papillary renal cell carcinoma (translocation-associated) [Source:HGNC Symbol;Acc:HGNC:9343]
8001211	ITFG1	ENSG00000129636	-0.0240596	1.05e-11	0.576499	619	integrin alpha FG-GAP repeat containing 1 [Source:HGNC Symbol;Acc:HGNC:30697]
8063893	ADRM1	ENSG00000130706	0.0338537	3.56e-17	0.57632	620	adhesion regulating molecule 1 [Source:HGNC Symbol;Acc:HGNC:15759]
8075322	RP1-130H16.18	ENSG00000248751	0.032815	1.36e-06	0.576308	621
8075322	GATSL3	ENSG00000239282	0.032815	1.36e-06	0.576308	621	GATS protein-like 3 [Source:HGNC Symbol;Acc:HGNC:34423]
7972805	RAB20	ENSG00000139832	0.0282663	0.00052972	0.576176	623	RAB20, member RAS oncogene family [Source:HGNC Symbol;Acc:HGNC:18260]
8175393	ARHGEF6	ENSG00000129675	-0.0295836	3.04e-11	0.576162	624	Rac/Cdc42 guanine nucleotide exchange factor (GEF) 6 [Source:HGNC Symbol;Acc:HGNC:685]
7953200	CCND2	ENSG00000118971	-0.0475743	4.08e-22	0.575899	625	cyclin D2 [Source:HGNC Symbol;Acc:HGNC:1583]
7965956	NFYB	ENSG00000120837	0.0436468	2.91e-07	0.575823	626	nuclear transcription factor Y, beta [Source:HGNC Symbol;Acc:HGNC:7805]
8042696	SPR	ENSG00000116096	-0.0162567	0.132253	0.57576	627	sepiapterin reductase (7,8-dihydrobiopterin:NADP+ oxidoreductase) [Source:HGNC Symbol;Acc:HGNC:11257]
8090314	ALDH1L1	ENSG00000144908	0.028625	0.0201018	0.575495	628	aldehyde dehydrogenase 1 family, member L1 [Source:HGNC Symbol;Acc:HGNC:3978]
8032576	AES	ENSG00000104964	0.00191479	0.189892	0.575488	629	amino-terminal enhancer of split [Source:HGNC Symbol;Acc:HGNC:307]
7979204	FERMT2	ENSG00000073712	0.0197217	9.99e-13	0.575461	630	fermitin family member 2 [Source:HGNC Symbol;Acc:HGNC:15767]
8167013	JADE3	ENSG00000102221	0.0523016	5.95e-12	0.575394	631	jade family PHD finger 3 [Source:HGNC Symbol;Acc:HGNC:22982]
8086419	HHATL	ENSG00000010282	-0.0105628	0.000203063	0.575338	632	hedgehog acyltransferase-like [Source:HGNC Symbol;Acc:HGNC:13242]
8126729	CLIC5	ENSG00000112782	-0.00340387	0.038679	0.575271	633	chloride intracellular channel 5 [Source:HGNC Symbol;Acc:HGNC:13517]
7960594	CHD4	ENSG00000111642	0.00126706	0.739841	0.575229	634	chromodomain helicase DNA binding protein 4 [Source:HGNC Symbol;Acc:HGNC:1919]
7942417	ARHGEF17	ENSG00000110237	0.0280376	4.57e-07	0.57491	635	Rho guanine nucleotide exchange factor (GEF) 17 [Source:HGNC Symbol;Acc:HGNC:21726]
8135821	LMOD2	ENSG00000170807	-0.0381435	2.01e-12	0.574877	636	leiomodin 2 (cardiac) [Source:HGNC Symbol;Acc:HGNC:6648]
8094789	LIMCH1	ENSG00000064042	-0.0348683	1.3e-10	0.57486	637	LIM and calponin homology domains 1 [Source:HGNC Symbol;Acc:HGNC:29191]
7941179	CAPN1	ENSG00000014216	0.0332989	1.38e-16	0.574825	638	calpain 1, (mu/I) large subunit [Source:HGNC Symbol;Acc:HGNC:1476]
7939805	SLC39A13	ENSG00000165915	0.0148332	0.000101736	0.574801	639	solute carrier family 39 (zinc transporter), member 13 [Source:HGNC Symbol;Acc:HGNC:20859]
8149534	ASAH1	ENSG00000104763	-0.00650158	0.00142327	0.574785	640	N-acylsphingosine amidohydrolase (acid ceramidase) 1 [Source:HGNC Symbol;Acc:HGNC:735]
8019031	TBC1D16	ENSG00000167291	0.0268179	8.45e-06	0.574767	641	TBC1 domain family, member 16 [Source:HGNC Symbol;Acc:HGNC:28356]
8059244	CHPF	ENSG00000123989	-0.00327283	0.843163	0.574737	642	chondroitin polymerizing factor [Source:HGNC Symbol;Acc:HGNC:24291]
8071426	SNAP29	ENSG00000099940	0.00814785	0.00229808	0.574735	643	synaptosomal-associated protein, 29kDa [Source:HGNC Symbol;Acc:HGNC:11133]
7979824	ACTN1	ENSG00000072110	0.0121602	0.00859945	0.574728	644	actinin, alpha 1 [Source:HGNC Symbol;Acc:HGNC:163]
7959500	HIP1R	ENSG00000130787	0.0475546	7e-12	0.574669	645	huntingtin interacting protein 1 related [Source:HGNC Symbol;Acc:HGNC:18415]
7999727	ABCC6	ENSG00000091262	-0.0159559	0.0840917	0.574428	646	ATP-binding cassette, sub-family C (CFTR/MRP), member 6 [Source:HGNC Symbol;Acc:HGNC:57]
7919193	NUDT4P2	ENSG00000271121	0.0366769	2.03e-16	0.574281	647	nudix (nucleoside diphosphate linked moiety X)-type motif 4 pseudogene 2 [Source:HGNC Symbol;Acc:HGNC:18013]
7919193	NUDT4P1	ENSG00000177144	0.0366769	2.03e-16	0.574281	647	nudix (nucleoside diphosphate linked moiety X)-type motif 4 pseudogene 1 [Source:HGNC Symbol;Acc:HGNC:18012]
7968297	POMP	ENSG00000132963	0.0056809	8.08e-05	0.574081	649	proteasome maturation protein [Source:HGNC Symbol;Acc:HGNC:20330]
8040018	TRAPPC12	ENSG00000171853	0.0196	0.000121814	0.574012	650	trafficking protein particle complex 12 [Source:HGNC Symbol;Acc:HGNC:24284]
8173766	BRWD3	ENSG00000165288	0.0228632	2.02e-11	0.57369	651	bromodomain and WD repeat domain containing 3 [Source:HGNC Symbol;Acc:HGNC:17342]
7976515	GLRX5	ENSG00000182512	0.0110519	0.024424	0.573676	652	glutaredoxin 5 [Source:HGNC Symbol;Acc:HGNC:20134]
8166015	MSL3	ENSG00000005302	0.032986	1.44e-08	0.573665	653	male-specific lethal 3 homolog (Drosophila) [Source:HGNC Symbol;Acc:HGNC:7370]
8109697	CCNG1	ENSG00000113328	0.0463218	1.27e-19	0.573636	654	cyclin G1 [Source:HGNC Symbol;Acc:HGNC:1592]
7899417	XKR8	ENSG00000158156	0.00925535	0.020226	0.573588	655	XK, Kell blood group complex subunit-related family, member 8 [Source:HGNC Symbol;Acc:HGNC:25508]
8097957	GUCY1A3	ENSG00000164116	-0.0297192	4.24e-06	0.573571	656	guanylate cyclase 1, soluble, alpha 3 [Source:HGNC Symbol;Acc:HGNC:4685]
7973694	LTB4R	ENSG00000213903	0.00534754	0.338642	0.573265	657	leukotriene B4 receptor [Source:HGNC Symbol;Acc:HGNC:6713]
7973694	LTB4R2	ENSG00000213906	0.00534754	0.338642	0.573265	657	leukotriene B4 receptor 2 [Source:HGNC Symbol;Acc:HGNC:19260]
7973694	NOP9	ENSG00000196943	0.00534754	0.338642	0.573265	657	NOP9 nucleolar protein [Source:HGNC Symbol;Acc:HGNC:19826]
8075857	TST	ENSG00000128311	0.0503838	1.42e-07	0.573146	660	thiosulfate sulfurtransferase (rhodanese) [Source:HGNC Symbol;Acc:HGNC:12388]
8028930	RAB4B-EGLN2	ENSG00000171570	0.0380673	1.77e-08	0.573135	661	RAB4B-EGLN2 readthrough (NMD candidate) [Source:HGNC Symbol;Acc:HGNC:44465]
8028930	RAB4B	ENSG00000167578	0.0380673	1.77e-08	0.573135	661	RAB4B, member RAS oncogene family [Source:HGNC Symbol;Acc:HGNC:9782]
8028930	MIA-RAB4B	ENSG00000268975	0.0380673	1.77e-08	0.573135	661	MIA-RAB4B readthrough (NMD candidate) [Source:HGNC Symbol;Acc:HGNC:48352]
7955562	ACVRL1	ENSG00000139567	0.0654946	1.88e-23	0.573093	664	activin A receptor type II-like 1 [Source:HGNC Symbol;Acc:HGNC:175]
8131927	MPP6	ENSG00000105926	0.0450126	1.72e-05	0.572991	665	membrane protein, palmitoylated 6 (MAGUK p55 subfamily member 6) [Source:HGNC Symbol;Acc:HGNC:18167]
8165995	HCCS	ENSG00000004961	-0.00313185	0.123001	0.572891	666	holocytochrome c synthase [Source:HGNC Symbol;Acc:HGNC:4837]
8099670	CCDC149	ENSG00000181982	0.0118966	0.00124125	0.572888	667	coiled-coil domain containing 149 [Source:HGNC Symbol;Acc:HGNC:25405]
8122150	EYA4	ENSG00000112319	0.0012219	0.888661	0.572869	668	EYA transcriptional coactivator and phosphatase 4 [Source:HGNC Symbol;Acc:HGNC:3522]
8044094	TMEM182	ENSG00000170417	-0.0358626	1.31e-09	0.572863	669	transmembrane protein 182 [Source:HGNC Symbol;Acc:HGNC:26391]
8099340	WDR1	ENSG00000071127	0.0338297	4.89e-16	0.572834	670	WD repeat domain 1 [Source:HGNC Symbol;Acc:HGNC:12754]
8079637	ATRIP	ENSG00000282827	0.015177	0.00026422	0.572649	671	ATR interacting protein [Source:EntrezGene;Acc:84126]
8079637	ATRIP	ENSG00000164053	0.015177	0.00026422	0.572649	671	ATR interacting protein [Source:HGNC Symbol;Acc:HGNC:33499]
7948399	PATL1	ENSG00000166889	0.0178833	1.51e-09	0.572621	673	protein associated with topoisomerase II homolog 1 (yeast) [Source:HGNC Symbol;Acc:HGNC:26721]
8171449	ACE2	ENSG00000130234	-0.0332149	0.0701829	0.57261	674	angiotensin I converting enzyme 2 [Source:HGNC Symbol;Acc:HGNC:13557]
7945944	RHOG	ENSG00000177105	0.0394512	8.81e-16	0.572566	675	ras homolog family member G [Source:HGNC Symbol;Acc:HGNC:672]
7910680	GPR137B	ENSG00000077585	0.0283664	2.07e-08	0.572562	676	G protein-coupled receptor 137B [Source:HGNC Symbol;Acc:HGNC:11862]
8056766	SLC25A12	ENSG00000115840	0.00776231	0.69489	0.572397	677	solute carrier family 25 (aspartate/glutamate carrier), member 12 [Source:HGNC Symbol;Acc:HGNC:10982]
7953508	TPI1	ENSG00000111669	-0.00556324	0.115326	0.571978	678	triosephosphate isomerase 1 [Source:HGNC Symbol;Acc:HGNC:12009]
8051998	MCFD2	ENSG00000180398	0.052958	6.02e-19	0.571882	679	multiple coagulation factor deficiency 2 [Source:HGNC Symbol;Acc:HGNC:18451]
7931031	TACC2	ENSG00000138162	-0.0249711	3.07e-06	0.571863	680	transforming, acidic coiled-coil containing protein 2 [Source:HGNC Symbol;Acc:HGNC:11523]
8093624	SH3BP2	ENSG00000087266	0.04415	1.85e-12	0.571771	681	SH3-domain binding protein 2 [Source:HGNC Symbol;Acc:HGNC:10825]
7901054	PLK3	ENSG00000173846	0.0344181	1.38e-06	0.571663	682	polo-like kinase 3 [Source:HGNC Symbol;Acc:HGNC:2154]
8069689	ADAMTS5	ENSG00000154736	0.0953612	7.77e-10	0.571634	683	ADAM metallopeptidase with thrombospondin type 1 motif, 5 [Source:HGNC Symbol;Acc:HGNC:221]
8082886	PCCB	ENSG00000114054	-0.0516819	2.44e-20	0.571633	684	propionyl CoA carboxylase, beta polypeptide [Source:HGNC Symbol;Acc:HGNC:8654]
8091780	B3GALNT1	ENSG00000169255	-0.0380724	6.33e-07	0.571596	685	beta-1,3-N-acetylgalactosaminyltransferase 1 (globoside blood group) [Source:HGNC Symbol;Acc:HGNC:918]
8171403	ASB11	ENSG00000165192	0.0137116	0.529834	0.571582	686	ankyrin repeat and SOCS box containing 11, E3 ubiquitin protein ligase [Source:HGNC Symbol;Acc:HGNC:17186]
8067652	EEF1A2	ENSG00000101210	0.00383578	0.0371798	0.571579	687	eukaryotic translation elongation factor 1 alpha 2 [Source:HGNC Symbol;Acc:HGNC:3192]
8016739	TOB1	ENSG00000141232	-0.00891966	0.0160513	0.57157	688	transducer of ERBB2, 1 [Source:HGNC Symbol;Acc:HGNC:11979]
8010702	ASPSCR1	ENSG00000169696	0.0119288	4.1e-05	0.571507	689	alveolar soft part sarcoma chromosome region, candidate 1 [Source:HGNC Symbol;Acc:HGNC:13825]
7933010	PARD3	ENSG00000148498	0.0316521	2.6e-13	0.571445	690	par-3 family cell polarity regulator [Source:HGNC Symbol;Acc:HGNC:16051]
8172056	RPGR	ENSG00000156313	0.0864987	4.89e-16	0.571378	691	retinitis pigmentosa GTPase regulator [Source:HGNC Symbol;Acc:HGNC:10295]
7993800	LYRM1	ENSG00000102897	0.0142239	8.9e-05	0.571291	692	LYR motif containing 1 [Source:HGNC Symbol;Acc:HGNC:25074]
8026915	ARRDC2	ENSG00000105643	0.0153526	0.452711	0.571222	693	arrestin domain containing 2 [Source:HGNC Symbol;Acc:HGNC:25225]
8167412	PQBP1	ENSG00000102103	0.0180248	1.08e-05	0.571171	694	polyglutamine binding protein 1 [Source:HGNC Symbol;Acc:HGNC:9330]
8151644	RMDN1	ENSG00000176623	-0.0138151	0.000118413	0.571081	695	regulator of microtubule dynamics 1 [Source:HGNC Symbol;Acc:HGNC:24285]
8118395	SKIV2L	ENSG00000204351	0.0203197	0.00383554	0.571018	696	SKI2 homolog, superkiller viralicidic activity 2-like [Source:HGNC Symbol;Acc:HGNC:10898]
8118395	STK19	ENSG00000204344	0.0203197	0.00383554	0.571018	696	serine/threonine kinase 19 [Source:HGNC Symbol;Acc:HGNC:11398]
8112807	ARSB	ENSG00000113273	0.00388276	0.129891	0.571004	698	arylsulfatase B [Source:HGNC Symbol;Acc:HGNC:714]
8104592	FBXL7	ENSG00000183580	-0.0115969	0.00997566	0.570986	699	F-box and leucine-rich repeat protein 7 [Source:HGNC Symbol;Acc:HGNC:13604]
8096224	AFF1	ENSG00000172493	0.00813594	0.00183421	0.57093	700	AF4/FMR2 family, member 1 [Source:HGNC Symbol;Acc:HGNC:7135]
7935903	NPM3	ENSG00000107833	0.0204592	0.00028391	0.570776	701	nucleophosmin/nucleoplasmin 3 [Source:HGNC Symbol;Acc:HGNC:7931]
7935903	MGEA5	ENSG00000198408	0.0204592	0.00028391	0.570776	701	meningioma expressed antigen 5 (hyaluronidase) [Source:HGNC Symbol;Acc:HGNC:7056]
8009721	CDR2L	ENSG00000109089	0.0219464	4.1e-05	0.57077	703	cerebellar degeneration-related protein 2-like [Source:HGNC Symbol;Acc:HGNC:29999]
8013965	SSH2	ENSG00000141298	0.0122564	0.000313235	0.570596	704	slingshot protein phosphatase 2 [Source:HGNC Symbol;Acc:HGNC:30580]
8009353	PITPNC1	ENSG00000154217	0.0615095	3.14e-15	0.570534	705	phosphatidylinositol transfer protein, cytoplasmic 1 [Source:HGNC Symbol;Acc:HGNC:21045]
7911506	DVL1	ENSG00000107404	0.0305431	2.1e-14	0.570411	706	dishevelled segment polarity protein 1 [Source:HGNC Symbol;Acc:HGNC:3084]
8033118	MLLT1	ENSG00000130382	0.0285589	9.33e-14	0.570315	707	myeloid/lymphoid or mixed-lineage leukemia; translocated to, 1 [Source:HGNC Symbol;Acc:HGNC:7134]
8148728	CYC1	ENSG00000179091	0.0017343	0.951103	0.570222	708	cytochrome c-1 [Source:HGNC Symbol;Acc:HGNC:2579]
7949503	EFEMP2	ENSG00000172638	-0.019559	2.53e-09	0.570157	709	EGF containing fibulin-like extracellular matrix protein 2 [Source:HGNC Symbol;Acc:HGNC:3219]
7996685	EDC4	ENSG00000038358	0.0146832	2.19e-07	0.569767	710	enhancer of mRNA decapping 4 [Source:HGNC Symbol;Acc:HGNC:17157]
8078729	MYD88	ENSG00000172936	0.0534128	1.97e-13	0.569648	711	myeloid differentiation primary response 88 [Source:HGNC Symbol;Acc:HGNC:7562]
7910265	OBSCN	ENSG00000154358	-0.0101968	0.102564	0.569469	712	obscurin, cytoskeletal calmodulin and titin-interacting RhoGEF [Source:HGNC Symbol;Acc:HGNC:15719]
7982723	IVD	ENSG00000128928	-0.0423515	5.31e-14	0.569372	713	isovaleryl-CoA dehydrogenase [Source:HGNC Symbol;Acc:HGNC:6186]
8076331	TOB2	ENSG00000183864	0.0335225	2.29e-11	0.569327	714	transducer of ERBB2, 2 [Source:HGNC Symbol;Acc:HGNC:11980]
7935027	IDE	ENSG00000119912	0.0121787	0.00206216	0.569258	715	insulin-degrading enzyme [Source:HGNC Symbol;Acc:HGNC:5381]
7979849	DCAF5	ENSG00000139990	0.01157	0.000172081	0.569225	716	DDB1 and CUL4 associated factor 5 [Source:HGNC Symbol;Acc:HGNC:20224]
7998759	PGP	ENSG00000184207	0.0259377	3.36e-06	0.569208	717	phosphoglycolate phosphatase [Source:HGNC Symbol;Acc:HGNC:8909]
7970262	CUL4A	ENSG00000139842	-0.0120291	0.00546959	0.569174	718	cullin 4A [Source:HGNC Symbol;Acc:HGNC:2554]
7960730	LPCAT3	ENSG00000111684	0.0635452	7.21e-21	0.569131	719	lysophosphatidylcholine acyltransferase 3 [Source:HGNC Symbol;Acc:HGNC:30244]
7906085	LMNA	ENSG00000160789	0.0260905	3.26e-09	0.569069	720	lamin A/C [Source:HGNC Symbol;Acc:HGNC:6636]
8040386	DDX1	ENSG00000079785	-0.00403687	0.277286	0.569045	721	DEAD (Asp-Glu-Ala-Asp) box helicase 1 [Source:HGNC Symbol;Acc:HGNC:2734]
7926239	OPTN	ENSG00000123240	0.0168782	0.000339313	0.569031	722	optineurin [Source:HGNC Symbol;Acc:HGNC:17142]
8129880	PERP	ENSG00000112378	-0.021686	1.63e-05	0.56902	723	PERP, TP53 apoptosis effector [Source:HGNC Symbol;Acc:HGNC:17637]
7920633	DPM3	ENSG00000179085	-0.0124001	0.000397674	0.568935	724	dolichyl-phosphate mannosyltransferase polypeptide 3 [Source:HGNC Symbol;Acc:HGNC:3007]
8151952	NIPAL2	ENSG00000104361	0.0114097	0.0378162	0.568802	725	NIPA-like domain containing 2 [Source:HGNC Symbol;Acc:HGNC:25854]
8073148	MIEF1	ENSG00000100335	0.0299118	6.48e-07	0.568728	726	mitochondrial elongation factor 1 [Source:HGNC Symbol;Acc:HGNC:25979]
8073148	ATF4	ENSG00000128272	0.0299118	6.48e-07	0.568728	726	activating transcription factor 4 [Source:HGNC Symbol;Acc:HGNC:786]
7903393	S1PR1	ENSG00000170989	0.0100509	0.00132405	0.568676	728	sphingosine-1-phosphate receptor 1 [Source:HGNC Symbol;Acc:HGNC:3165]
7934690	ZCCHC24	ENSG00000165424	0.0166527	1.07e-06	0.56858	729	zinc finger, CCHC domain containing 24 [Source:HGNC Symbol;Acc:HGNC:26911]
8017210	AP1S2	ENSG00000182287	0.0388566	8.7e-14	0.568492	730	adaptor-related protein complex 1, sigma 2 subunit [Source:HGNC Symbol;Acc:HGNC:560]
8017210	CTD-2319I12.10	ENSG00000280852	0.0388566	8.7e-14	0.568492	730
8065992	NFS1	ENSG00000244005	-0.00982187	0.00134553	0.568415	732	NFS1 cysteine desulfurase [Source:HGNC Symbol;Acc:HGNC:15910]
7916432	DHCR24	ENSG00000116133	0.0801355	2.56e-10	0.568261	733	24-dehydrocholesterol reductase [Source:HGNC Symbol;Acc:HGNC:2859]
8127051	TRAM2	ENSG00000065308	0.0272118	8.1e-12	0.568167	734	translocation associated membrane protein 2 [Source:HGNC Symbol;Acc:HGNC:16855]
8050497	OSR1	ENSG00000143867	0.0502268	2.67e-08	0.568112	735	odd-skipped related transciption factor 1 [Source:HGNC Symbol;Acc:HGNC:8111]
8167347	SUV39H1	ENSG00000101945	0.0399149	6.06e-10	0.568091	736	suppressor of variegation 3-9 homolog 1 (Drosophila) [Source:HGNC Symbol;Acc:HGNC:11479]
8018754	CYGB	ENSG00000161544	0.0229351	6.4e-05	0.568039	737	cytoglobin [Source:HGNC Symbol;Acc:HGNC:16505]
8067185	BMP7	ENSG00000101144	0.073985	0.00012067	0.568022	738	bone morphogenetic protein 7 [Source:HGNC Symbol;Acc:HGNC:1074]
8011062	INPP5K	ENSG00000132376	0.0239362	4.82e-09	0.568004	739	inositol polyphosphate-5-phosphatase K [Source:HGNC Symbol;Acc:HGNC:33882]
7965836	RNU6-101P	ENSG00000222255	0.0103402	0.155035	0.567995	740	RNA, U6 small nuclear 101, pseudogene [Source:HGNC Symbol;Acc:HGNC:47064]
8052149	PSME4	ENSG00000068878	0.0334316	3.2e-13	0.567739	741	proteasome activator subunit 4 [Source:HGNC Symbol;Acc:HGNC:20635]
7987048	MTMR10	ENSG00000166912	0.0160648	1.61e-11	0.567716	742	myotubularin related protein 10 [Source:HGNC Symbol;Acc:HGNC:25999]
8160168	FREM1	ENSG00000164946	-0.220565	1.2e-29	0.567693	743	FRAS1 related extracellular matrix 1 [Source:HGNC Symbol;Acc:HGNC:23399]
8119620	GNMT	ENSG00000124713	0.159841	2.35e-18	0.567692	744	glycine N-methyltransferase [Source:HGNC Symbol;Acc:HGNC:4415]
8098924	LETM1	ENSG00000168924	0.0288426	8.02e-13	0.567656	745	leucine zipper-EF-hand containing transmembrane protein 1 [Source:HGNC Symbol;Acc:HGNC:6556]
7954985	TMEM117	ENSG00000139173	0.009521	0.0857662	0.567508	746	transmembrane protein 117 [Source:HGNC Symbol;Acc:HGNC:25308]
8173232	AMER1	ENSG00000184675	0.0238046	0.00848317	0.567433	747	APC membrane recruitment protein 1 [Source:HGNC Symbol;Acc:HGNC:26837]
7903203	SNX7	ENSG00000162627	0.047862	5.02e-09	0.567191	748	sorting nexin 7 [Source:HGNC Symbol;Acc:HGNC:14971]
7939590	SLC35C1	ENSG00000181830	0.0579529	3.56e-17	0.567144	749	solute carrier family 35 (GDP-fucose transporter), member C1 [Source:HGNC Symbol;Acc:HGNC:20197]
8158380	PKN3	ENSG00000160447	0.0496497	1.89e-17	0.567066	750	protein kinase N3 [Source:HGNC Symbol;Acc:HGNC:17999]
8027719	SCN1B	ENSG00000105711	0.010373	0.00494817	0.566969	751	sodium channel, voltage gated, type I beta subunit [Source:HGNC Symbol;Acc:HGNC:10586]
8056323	FIGN	ENSG00000182263	0.0139739	0.00535385	0.566934	752	fidgetin [Source:HGNC Symbol;Acc:HGNC:13285]
8013633	UNC119	ENSG00000109103	0.0126215	0.00724362	0.566836	753	unc-119 lipid binding chaperone [Source:HGNC Symbol;Acc:HGNC:12565]
8144322	MYOM2	ENSG00000036448	-0.0336031	1.92e-11	0.566771	754	myomesin 2 [Source:HGNC Symbol;Acc:HGNC:7614]
7901765	HOOK1	ENSG00000134709	0.115244	7.33e-10	0.566731	755	hook microtubule-tethering protein 1 [Source:HGNC Symbol;Acc:HGNC:19884]
7974920	SYNE2	ENSG00000054654	0.0108168	0.0194906	0.566701	756	spectrin repeat containing, nuclear envelope 2 [Source:HGNC Symbol;Acc:HGNC:17084]
7916229	ECHDC2	ENSG00000121310	-0.0276803	9.59e-07	0.566646	757	enoyl CoA hydratase domain containing 2 [Source:HGNC Symbol;Acc:HGNC:23408]
8137964	FBXL18	ENSG00000155034	0.0133331	0.00104611	0.566481	758	F-box and leucine-rich repeat protein 18 [Source:HGNC Symbol;Acc:HGNC:21874]
7896468	PARK7	ENSG00000116288	0.00705586	0.176199	0.566452	759	parkinson protein 7 [Source:HGNC Symbol;Acc:HGNC:16369]
8120102	CD2AP	ENSG00000198087	0.0140139	0.000750635	0.566343	760	CD2-associated protein [Source:HGNC Symbol;Acc:HGNC:14258]
7934553	ZNF503	ENSG00000165655	0.0517382	7.23e-12	0.566326	761	zinc finger protein 503 [Source:HGNC Symbol;Acc:HGNC:23589]
8164452	ZDHHC12	ENSG00000160446	0.0472005	1.98e-12	0.566321	762	zinc finger, DHHC-type containing 12 [Source:HGNC Symbol;Acc:HGNC:19159]
8081241	CMSS1	ENSG00000184220	0.0247526	6.94e-08	0.566205	763	cms1 ribosomal small subunit homolog (yeast) [Source:HGNC Symbol;Acc:HGNC:28666]
8010354	GAA	ENSG00000171298	-0.0144072	0.00372406	0.566189	764	glucosidase, alpha; acid [Source:HGNC Symbol;Acc:HGNC:4065]
8090277	OSBPL11	ENSG00000144909	0.0650251	2.79e-21	0.566167	765	oxysterol binding protein-like 11 [Source:HGNC Symbol;Acc:HGNC:16397]
7977987	MYH6	ENSG00000197616	0.19524	1.88e-23	0.56612	766	myosin, heavy chain 6, cardiac muscle, alpha [Source:HGNC Symbol;Acc:HGNC:7576]
8116070	PDLIM7	ENSG00000196923	0.00893314	0.095004	0.566115	767	PDZ and LIM domain 7 (enigma) [Source:HGNC Symbol;Acc:HGNC:22958]
8053142	RTKN	ENSG00000114993	0.0151574	0.0286758	0.566115	768	rhotekin [Source:HGNC Symbol;Acc:HGNC:10466]
7921806	B4GALT3	ENSG00000158850	0.0390176	2.47e-13	0.565985	769	UDP-Gal:betaGlcNAc beta 1,4- galactosyltransferase, polypeptide 3 [Source:HGNC Symbol;Acc:HGNC:926]
7898556	PQLC2	ENSG00000040487	0.0255752	1.54e-08	0.565915	770	PQ loop repeat containing 2 [Source:HGNC Symbol;Acc:HGNC:26001]
7906501	ATP1A2	ENSG00000018625	0.00519419	0.354047	0.565888	771	ATPase, Na+/K+ transporting, alpha 2 polypeptide [Source:HGNC Symbol;Acc:HGNC:800]
8005267	RAI1	ENSG00000108557	0.0189481	0.00267813	0.565845	772	retinoic acid induced 1 [Source:HGNC Symbol;Acc:HGNC:9834]
8007446	IFI35	ENSG00000068079	-0.00109034	0.899641	0.565779	773	interferon-induced protein 35 [Source:HGNC Symbol;Acc:HGNC:5399]
7902317	FPGT-TNNI3K	ENSG00000259030	-0.0584887	1.49e-09	0.565757	774	FPGT-TNNI3K readthrough [Source:HGNC Symbol;Acc:HGNC:42952]
7902317	TNNI3K	ENSG00000116783	-0.0584887	1.49e-09	0.565757	774	TNNI3 interacting kinase [Source:HGNC Symbol;Acc:HGNC:19661]
8131265	AP5Z1	ENSG00000242802	0.0107716	0.00325796	0.565728	776	adaptor-related protein complex 5, zeta 1 subunit [Source:HGNC Symbol;Acc:HGNC:22197]
7975482	RGS6	ENSG00000182732	-0.0466574	6.25e-08	0.565682	777	regulator of G-protein signaling 6 [Source:HGNC Symbol;Acc:HGNC:10002]
8032650	PIP5K1C	ENSG00000186111	0.0245116	1.98e-09	0.565472	778	phosphatidylinositol-4-phosphate 5-kinase, type I, gamma [Source:HGNC Symbol;Acc:HGNC:8996]
8072360	TCN2	ENSG00000185339	0.105212	9.17e-22	0.565449	779	transcobalamin II [Source:HGNC Symbol;Acc:HGNC:11653]
7989985	ITGA11	ENSG00000137809	0.0360408	0.0378162	0.5654	780	integrin, alpha 11 [Source:HGNC Symbol;Acc:HGNC:6136]
8169249	MID2	ENSG00000080561	0.0200871	0.000176916	0.565297	781	midline 2 [Source:HGNC Symbol;Acc:HGNC:7096]
8069026	CH507-9B2.4	ENSG00000276612	-0.0132619	0.00907891	0.565091	782
8069026	CH507-9B2.3	ENSG00000280071	-0.0132619	0.00907891	0.565091	782
8069026	C21orf33	ENSG00000160221	-0.0132619	0.00907891	0.565091	782	chromosome 21 open reading frame 33 [Source:HGNC Symbol;Acc:HGNC:1273]
7946478	DENND5A	ENSG00000184014	-0.0135546	0.000434023	0.56507	785	DENN/MADD domain containing 5A [Source:HGNC Symbol;Acc:HGNC:19344]
7942889	TMEM126A	ENSG00000171202	-0.0088916	0.839543	0.564939	786	transmembrane protein 126A [Source:HGNC Symbol;Acc:HGNC:25382]
8176174	MPP1	ENSG00000130830	0.00277675	0.792826	0.564928	787	membrane protein, palmitoylated 1, 55kDa [Source:HGNC Symbol;Acc:HGNC:7219]
8126371	CCND3	ENSG00000112576	0.0412059	2.86e-16	0.564767	788	cyclin D3 [Source:HGNC Symbol;Acc:HGNC:1585]
7938777	LDHA	ENSG00000134333	0.0397418	4.53e-14	0.564732	789	lactate dehydrogenase A [Source:HGNC Symbol;Acc:HGNC:6535]
7960068	NOC4L	ENSG00000184967	0.0275835	3.57e-08	0.564723	790	nucleolar complex associated 4 homolog [Source:HGNC Symbol;Acc:HGNC:28461]
7952132	SLC37A4	ENSG00000137700	0.0539781	1.8e-15	0.564423	791	solute carrier family 37 (glucose-6-phosphate transporter), member 4 [Source:HGNC Symbol;Acc:HGNC:4061]
8141283	PTCD1	ENSG00000106246	0.00925191	0.0138562	0.5644	792	pentatricopeptide repeat domain 1 [Source:HGNC Symbol;Acc:HGNC:22198]
8141283	ATP5J2-PTCD1	ENSG00000248919	0.00925191	0.0138562	0.5644	792	ATP5J2-PTCD1 readthrough [Source:HGNC Symbol;Acc:HGNC:38844]
8154100	VLDLR	ENSG00000147852	-0.00799044	0.037603	0.564356	794	very low density lipoprotein receptor [Source:HGNC Symbol;Acc:HGNC:12698]
8034286	ECSIT	ENSG00000130159	0.0148166	2.5e-06	0.564312	795	ECSIT signalling integrator [Source:HGNC Symbol;Acc:HGNC:29548]
8092661	MASP1	ENSG00000127241	-0.0494821	6.03e-11	0.56429	796	mannan-binding lectin serine peptidase 1 (C4/C2 activating component of Ra-reactive factor) [Source:HGNC Symbol;Acc:HGNC:6901]
7998233	TMEM8A	ENSG00000129925	0.0313392	1.93e-10	0.564155	797	transmembrane protein 8A [Source:HGNC Symbol;Acc:HGNC:17205]
7968370	B3GLCT	ENSG00000187676	-0.0310275	0.000633933	0.564086	798	beta 3-glucosyltransferase [Source:HGNC Symbol;Acc:HGNC:20207]
8067351	PPP1R3D	ENSG00000132825	0.00529052	0.400264	0.564056	799	protein phosphatase 1, regulatory subunit 3D [Source:HGNC Symbol;Acc:HGNC:9294]
7907657	RALGPS2	ENSG00000116191	0.0456734	2.01e-07	0.564022	800	Ral GEF with PH domain and SH3 binding motif 2 [Source:HGNC Symbol;Acc:HGNC:30279]
8104693	PDZD2	ENSG00000133401	-0.0130873	0.316915	0.563929	801	PDZ domain containing 2 [Source:HGNC Symbol;Acc:HGNC:18486]
8144643	GATA4	ENSG00000136574	-0.00365676	0.479606	0.563886	802	GATA binding protein 4 [Source:HGNC Symbol;Acc:HGNC:4173]
8101971	PPP3CA	ENSG00000138814	0.0181059	3.21e-06	0.563706	803	protein phosphatase 3, catalytic subunit, alpha isozyme [Source:HGNC Symbol;Acc:HGNC:9314]
8138489	CDCA7L	ENSG00000164649	-0.0323143	0.00338179	0.563681	804	cell division cycle associated 7-like [Source:HGNC Symbol;Acc:HGNC:30777]
7942465	MRPL48	ENSG00000175581	0.0272002	3.47e-06	0.563667	805	mitochondrial ribosomal protein L48 [Source:HGNC Symbol;Acc:HGNC:16653]
8050176	ITGB1BP1	ENSG00000119185	0.0210296	2.31e-06	0.563653	806	integrin beta 1 binding protein 1 [Source:HGNC Symbol;Acc:HGNC:23927]
7943827	DLAT	ENSG00000150768	0.0146278	8.73e-05	0.563641	807	dihydrolipoamide S-acetyltransferase [Source:HGNC Symbol;Acc:HGNC:2896]
8138888	PDE1C	ENSG00000154678	-0.0386807	3.78e-11	0.563485	808	phosphodiesterase 1C, calmodulin-dependent 70kDa [Source:HGNC Symbol;Acc:HGNC:8776]
8120719	CD109	ENSG00000156535	0.0763968	1.88e-18	0.563476	809	CD109 molecule [Source:HGNC Symbol;Acc:HGNC:21685]
8095585	SLC4A4	ENSG00000080493	-0.0473721	2.27e-13	0.563462	810	solute carrier family 4 (sodium bicarbonate cotransporter), member 4 [Source:HGNC Symbol;Acc:HGNC:11030]
8129974	FUCA2	ENSG00000001036	0.0327145	2.05e-12	0.563364	811	fucosidase, alpha-L- 2, plasma [Source:HGNC Symbol;Acc:HGNC:4008]
7952490	FEZ1	ENSG00000149557	0.00698695	0.248687	0.563349	812	fasciculation and elongation protein zeta 1 (zygin I) [Source:HGNC Symbol;Acc:HGNC:3659]
8100362	LNX1	ENSG00000072201	0.0295104	0.00675735	0.563204	813	ligand of numb-protein X 1, E3 ubiquitin protein ligase [Source:HGNC Symbol;Acc:HGNC:6657]
7958846	PTPN11	ENSG00000179295	-0.0167101	9.07e-05	0.56319	814	protein tyrosine phosphatase, non-receptor type 11 [Source:HGNC Symbol;Acc:HGNC:9644]
8087461	IP6K1	ENSG00000176095	0.027085	1.01e-07	0.563139	815	inositol hexakisphosphate kinase 1 [Source:HGNC Symbol;Acc:HGNC:18360]
8087461	GMPPB	ENSG00000173540	0.027085	1.01e-07	0.563139	815	GDP-mannose pyrophosphorylase B [Source:HGNC Symbol;Acc:HGNC:22932]
8028851	SHKBP1	ENSG00000160410	0.0429802	3.29e-14	0.563117	817	SH3KBP1 binding protein 1 [Source:HGNC Symbol;Acc:HGNC:19214]
8092457	ALG3	ENSG00000214160	0.070086	2.11e-27	0.563103	818	ALG3, alpha-1,3- mannosyltransferase [Source:HGNC Symbol;Acc:HGNC:23056]
7944049	SIDT2	ENSG00000149577	-0.0102687	0.0485286	0.563094	819	SID1 transmembrane family, member 2 [Source:HGNC Symbol;Acc:HGNC:24272]
7899016	AP002884.2	ENSG00000255292	-0.0140194	1.01e-05	0.562989	820
7899016	RP11-3K16.1	ENSG00000244381	-0.0140194	1.01e-05	0.562989	820
7899016	SDHD	ENSG00000204370	-0.0140194	1.01e-05	0.562989	820	succinate dehydrogenase complex, subunit D, integral membrane protein [Source:HGNC Symbol;Acc:HGNC:10683]
7899016	SDHDP2	ENSG00000227073	-0.0140194	1.01e-05	0.562989	820	succinate dehydrogenase complex, subunit D, integral membrane protein pseudogene 2 [Source:HGNC Symbol;Acc:HGNC:10685]
7899016	SDHDP6	ENSG00000224183	-0.0140194	1.01e-05	0.562989	820	succinate dehydrogenase complex, subunit D, integral membrane protein pseudogene 6 [Source:HGNC Symbol;Acc:HGNC:10689]
7899016	RP3-469D22.1	ENSG00000238084	-0.0140194	1.01e-05	0.562989	820
7995040	BCKDK	ENSG00000103507	0.0033842	0.534391	0.562869	826	branched chain ketoacid dehydrogenase kinase [Source:HGNC Symbol;Acc:HGNC:16902]
7953981	ETV6	ENSG00000139083	0.0126826	0.0017088	0.56279	827	ets variant 6 [Source:HGNC Symbol;Acc:HGNC:3495]
8055249	FAM168B	ENSG00000152102	0.00621981	0.00531577	0.562562	828	family with sequence similarity 168, member B [Source:HGNC Symbol;Acc:HGNC:27016]
8047078	MFSD6	ENSG00000151690	0.0233822	1.2e-06	0.562504	829	major facilitator superfamily domain containing 6 [Source:HGNC Symbol;Acc:HGNC:24711]
8018494	TRIM47	ENSG00000132481	0.0587567	2.16e-19	0.562348	830	tripartite motif containing 47 [Source:HGNC Symbol;Acc:HGNC:19020]
8088642	LRIG1	ENSG00000144749	0.00474259	0.152365	0.56221	831	leucine-rich repeats and immunoglobulin-like domains 1 [Source:HGNC Symbol;Acc:HGNC:17360]
7938269	TUB	ENSG00000166402	-0.00647413	0.53287	0.562097	832	tubby bipartite transcription factor [Source:HGNC Symbol;Acc:HGNC:12406]
8119648	KLHDC3	ENSG00000124702	0.0304273	0.000178555	0.561939	833	kelch domain containing 3 [Source:HGNC Symbol;Acc:HGNC:20704]
8099029	TNIP2	ENSG00000168884	0.0587757	1.19e-18	0.561879	834	TNFAIP3 interacting protein 2 [Source:HGNC Symbol;Acc:HGNC:19118]
8052598	WDPCP	ENSG00000143951	-0.0268891	2.16e-08	0.561867	835	WD repeat containing planar cell polarity effector [Source:HGNC Symbol;Acc:HGNC:28027]
8016847	TRIM25	ENSG00000121060	0.0111828	0.101594	0.56175	836	tripartite motif containing 25 [Source:HGNC Symbol;Acc:HGNC:12932]
7921970	ALDH9A1	ENSG00000143149	-0.0270939	1.46e-14	0.561649	837	aldehyde dehydrogenase 9 family, member A1 [Source:HGNC Symbol;Acc:HGNC:412]
8019762	P4HB	ENSG00000185624	0.0142582	2.21e-06	0.561617	838	prolyl 4-hydroxylase, beta polypeptide [Source:HGNC Symbol;Acc:HGNC:8548]
8059648	SLC16A14	ENSG00000163053	-0.0468278	1.72e-05	0.561597	839	solute carrier family 16, member 14 [Source:HGNC Symbol;Acc:HGNC:26417]
8059648	RNY4P19	ENSG00000199400	-0.0468278	1.72e-05	0.561597	839	RNA, Ro-associated Y4 pseudogene 19 [Source:HGNC Symbol;Acc:HGNC:34069]
8044295	SH3RF3	ENSG00000172985	0.0422941	1.2e-12	0.561563	841	SH3 domain containing ring finger 3 [Source:HGNC Symbol;Acc:HGNC:24699]
7924207	PTPN14	ENSG00000152104	0.00196615	0.577853	0.561506	842	protein tyrosine phosphatase, non-receptor type 14 [Source:HGNC Symbol;Acc:HGNC:9647]
7918913	IGSF3	ENSG00000143061	-0.0239398	0.0355274	0.561435	843	immunoglobulin superfamily, member 3 [Source:HGNC Symbol;Acc:HGNC:5950]
8158725	ABL1	ENSG00000097007	0.0200607	4.01e-10	0.561432	844	ABL proto-oncogene 1, non-receptor tyrosine kinase [Source:HGNC Symbol;Acc:HGNC:76]
8004057	KIF1C	ENSG00000129250	0.00798536	0.0174226	0.56141	845	kinesin family member 1C [Source:HGNC Symbol;Acc:HGNC:6317]
8146921	RDH10	ENSG00000121039	0.076511	1.74e-16	0.561232	846	retinol dehydrogenase 10 (all-trans) [Source:HGNC Symbol;Acc:HGNC:19975]
8027448	DPY19L3	ENSG00000178904	0.00815244	0.0221714	0.561226	847	dpy-19-like 3 (C. elegans) [Source:HGNC Symbol;Acc:HGNC:27120]
8023121	ST8SIA5	ENSG00000101638	-0.062861	5.06e-06	0.561164	848	ST8 alpha-N-acetyl-neuraminide alpha-2,8-sialyltransferase 5 [Source:HGNC Symbol;Acc:HGNC:17827]
8069744	RWDD2B	ENSG00000156253	0.008888	0.243973	0.560979	849	RWD domain containing 2B [Source:HGNC Symbol;Acc:HGNC:1302]
7984470	FEM1B	ENSG00000169018	0.00518434	0.0373909	0.560896	850	fem-1 homolog b (C. elegans) [Source:HGNC Symbol;Acc:HGNC:3649]
8131600	TSPAN13	ENSG00000106537	0.0436578	1.72e-11	0.560769	851	tetraspanin 13 [Source:HGNC Symbol;Acc:HGNC:21643]
7992439	GFER	ENSG00000127554	0.00673898	0.159792	0.56071	852	growth factor, augmenter of liver regeneration [Source:HGNC Symbol;Acc:HGNC:4236]
7943853	C11orf57	ENSG00000150776	-0.0167992	9.62e-06	0.560647	853	chromosome 11 open reading frame 57 [Source:HGNC Symbol;Acc:HGNC:25569]
8168045	EFNB1	ENSG00000090776	0.0501409	2.16e-19	0.560641	854	ephrin-B1 [Source:HGNC Symbol;Acc:HGNC:3226]
7914630	TRIM62	ENSG00000116525	0.00797823	0.142665	0.56038	855	tripartite motif containing 62 [Source:HGNC Symbol;Acc:HGNC:25574]
8115099	PDGFRB	ENSG00000113721	0.0692278	3.32e-15	0.560323	856	platelet-derived growth factor receptor, beta polypeptide [Source:HGNC Symbol;Acc:HGNC:8804]
8154934	IL11RA	ENSG00000137070	-0.024942	3.98e-05	0.560296	857	interleukin 11 receptor, alpha [Source:HGNC Symbol;Acc:HGNC:5967]
8069178	ADARB1	ENSG00000197381	0.0140219	0.00460371	0.560185	858	adenosine deaminase, RNA-specific, B1 [Source:HGNC Symbol;Acc:HGNC:226]
7916493	PLPP3	ENSG00000162407	0.0141611	1.95e-05	0.56007	859	phospholipid phosphatase 3 [Source:HGNC Symbol;Acc:HGNC:9229]
8010664	RP13-1032I1.10	ENSG00000262660	0.0181165	0.00604011	0.560065	860
8010664	MRPL12	ENSG00000262814	0.0181165	0.00604011	0.560065	860	mitochondrial ribosomal protein L12 [Source:HGNC Symbol;Acc:HGNC:10378]
7944418	C2CD2L	ENSG00000172375	0.0310881	7.69e-14	0.560063	862	C2CD2-like [Source:HGNC Symbol;Acc:HGNC:29000]
8124484	HIST1H2BJ	ENSG00000124635	0.0483415	5.09e-09	0.560015	863	histone cluster 1, H2bj [Source:HGNC Symbol;Acc:HGNC:4761]
8103745	HAND2	ENSG00000164107	-0.00401758	0.413352	0.559858	864	heart and neural crest derivatives expressed 2 [Source:HGNC Symbol;Acc:HGNC:4808]
8099449	FBXL5	ENSG00000118564	-0.000373243	0.5451	0.559747	865	F-box and leucine-rich repeat protein 5 [Source:HGNC Symbol;Acc:HGNC:13602]
8175593	IDS	ENSG00000010404	-0.019405	2.44e-11	0.559731	866	iduronate 2-sulfatase [Source:HGNC Symbol;Acc:HGNC:5389]
8097973	GUCY1B3	ENSG00000061918	0.00815417	0.0215056	0.559674	867	guanylate cyclase 1, soluble, beta 3 [Source:HGNC Symbol;Acc:HGNC:4687]
8001507	BBS2	ENSG00000125124	-0.0482092	1.87e-15	0.559643	868	Bardet-Biedl syndrome 2 [Source:HGNC Symbol;Acc:HGNC:967]
8015635	PTRF	ENSG00000177469	-0.000721552	0.852226	0.559567	869	polymerase I and transcript release factor [Source:HGNC Symbol;Acc:HGNC:9688]
8134552	ARPC1B	ENSG00000130429	0.0627651	1.77e-15	0.559485	870	actin related protein 2/3 complex, subunit 1B, 41kDa [Source:HGNC Symbol;Acc:HGNC:704]
7959173	RNF10	ENSG00000022840	0.0304448	2.24e-21	0.559297	871	ring finger protein 10 [Source:HGNC Symbol;Acc:HGNC:10055]
8043657	CNNM4	ENSG00000158158	-0.0501135	3.72e-11	0.559162	872	cyclin and CBS domain divalent metal cation transport mediator 4 [Source:HGNC Symbol;Acc:HGNC:105]
8048847	AGFG1	ENSG00000173744	0.0264019	8.68e-24	0.55912	873	ArfGAP with FG repeats 1 [Source:HGNC Symbol;Acc:HGNC:5175]
7916747	JAK1	ENSG00000162434	0.0360194	1.92e-26	0.559101	874	Janus kinase 1 [Source:HGNC Symbol;Acc:HGNC:6190]
8087453	AMIGO3	ENSG00000176020	0.0104229	0.0812251	0.558948	875	adhesion molecule with Ig-like domain 3 [Source:HGNC Symbol;Acc:HGNC:24075]
8058486	METTL21A	ENSG00000144401	-0.00437478	0.821499	0.558896	876	methyltransferase like 21A [Source:HGNC Symbol;Acc:HGNC:30476]
7944082	TAGLN	ENSG00000149591	0.0262815	0.166069	0.558853	877	transgelin [Source:HGNC Symbol;Acc:HGNC:11553]
8133818	PHTF2	ENSG00000006576	0.039646	9.09e-09	0.558603	878	putative homeodomain transcription factor 2 [Source:HGNC Symbol;Acc:HGNC:13411]
8018793	JMJD6	ENSG00000070495	0.0413198	1.21e-11	0.558514	879	jumonji domain containing 6 [Source:HGNC Symbol;Acc:HGNC:19355]
8170097	SLC9A6	ENSG00000198689	0.0202046	4.85e-06	0.558432	880	solute carrier family 9, subfamily A (NHE6, cation proton antiporter 6), member 6 [Source:HGNC Symbol;Acc:HGNC:11079]
8169920	RBMX2	ENSG00000134597	-0.00900672	0.166778	0.55841	881	RNA binding motif protein, X-linked 2 [Source:HGNC Symbol;Acc:HGNC:24282]
8081880	ADPRH	ENSG00000144843	0.0359918	2.95e-07	0.558313	882	ADP-ribosylarginine hydrolase [Source:HGNC Symbol;Acc:HGNC:269]
7933821	RHOBTB1	ENSG00000072422	-0.0711158	6.25e-12	0.55818	883	Rho-related BTB domain containing 1 [Source:HGNC Symbol;Acc:HGNC:18738]
8174389	COL4A6	ENSG00000197565	-0.0209945	0.00152931	0.558167	884	collagen, type IV, alpha 6 [Source:HGNC Symbol;Acc:HGNC:2208]
7903719	AMPD2	ENSG00000116337	0.0456036	8.63e-08	0.55813	885	adenosine monophosphate deaminase 2 [Source:HGNC Symbol;Acc:HGNC:469]
7903719	GNAI3	ENSG00000065135	0.0456036	8.63e-08	0.55813	885	guanine nucleotide binding protein (G protein), alpha inhibiting activity polypeptide 3 [Source:HGNC Symbol;Acc:HGNC:4387]
7899504	GMEB1	ENSG00000162419	0.0281653	8.26e-09	0.558054	887	glucocorticoid modulatory element binding protein 1 [Source:HGNC Symbol;Acc:HGNC:4370]
8161056	TLN1	ENSG00000137076	0.00997871	3.59e-06	0.557955	888	talin 1 [Source:HGNC Symbol;Acc:HGNC:11845]
8138602	DFNA5	ENSG00000105928	-0.00749987	0.717243	0.557954	889	deafness, autosomal dominant 5 [Source:HGNC Symbol;Acc:HGNC:2810]
7897890	VPS13D	ENSG00000048707	0.0233023	5.92e-13	0.5578	890	vacuolar protein sorting 13 homolog D (S. cerevisiae) [Source:HGNC Symbol;Acc:HGNC:23595]
7959267	P2RX4	ENSG00000135124	-0.00225882	0.689768	0.557799	891	purinergic receptor P2X, ligand gated ion channel, 4 [Source:HGNC Symbol;Acc:HGNC:8535]
8072374	SLC35E4	ENSG00000100036	0.0350581	7.35e-06	0.557724	892	solute carrier family 35, member E4 [Source:HGNC Symbol;Acc:HGNC:17058]
7919659	SF3B4	ENSG00000143368	0.0181221	4.06e-05	0.557674	893	splicing factor 3b, subunit 4, 49kDa [Source:HGNC Symbol;Acc:HGNC:10771]
7919659	MTMR11	ENSG00000014914	0.0181221	4.06e-05	0.557674	893	myotubularin related protein 11 [Source:HGNC Symbol;Acc:HGNC:24307]
8085797	THRB	ENSG00000151090	-0.0371995	4.81e-05	0.557607	895	thyroid hormone receptor, beta [Source:HGNC Symbol;Acc:HGNC:11799]
8017675	PLEKHM1P	ENSG00000214176	0.00722263	0.00364239	0.557502	896	pleckstrin homology domain containing, family M (with RUN domain) member 1 pseudogene [Source:HGNC Symbol;Acc:HGNC:35411]
8167103	CDK16	ENSG00000102225	0.0241942	5.18e-15	0.557478	897	cyclin-dependent kinase 16 [Source:HGNC Symbol;Acc:HGNC:8749]
8073826	PPARA	ENSG00000186951	0.0111811	0.00638968	0.557475	898	peroxisome proliferator-activated receptor alpha [Source:HGNC Symbol;Acc:HGNC:9232]
8048120	ATIC	ENSG00000138363	0.030651	4.95e-09	0.557426	899	5-aminoimidazole-4-carboxamide ribonucleotide formyltransferase/IMP cyclohydrolase [Source:HGNC Symbol;Acc:HGNC:794]
8078227	KAT2B	ENSG00000114166	0.00866693	0.0784384	0.557362	900	K(lysine) acetyltransferase 2B [Source:HGNC Symbol;Acc:HGNC:8638]
7951437	GUCY1A2	ENSG00000152402	0.00970225	0.0116977	0.556962	901	guanylate cyclase 1, soluble, alpha 2 [Source:HGNC Symbol;Acc:HGNC:4684]
7982927	ITPKA	ENSG00000137825	0.0403832	1.96e-07	0.556927	902	inositol-trisphosphate 3-kinase A [Source:HGNC Symbol;Acc:HGNC:6178]
8173551	PHKA1	ENSG00000067177	-0.0422001	5.46e-09	0.55682	903	phosphorylase kinase, alpha 1 (muscle) [Source:HGNC Symbol;Acc:HGNC:8925]
8088292	ASB14	ENSG00000239388	-0.084687	7.19e-06	0.556769	904	ankyrin repeat and SOCS box containing 14 [Source:HGNC Symbol;Acc:HGNC:19766]
7948630	FADS3	ENSG00000221968	0.0465581	6.83e-11	0.556755	905	fatty acid desaturase 3 [Source:HGNC Symbol;Acc:HGNC:3576]
8166314	PPEF1	ENSG00000086717	0.0988275	2.26e-12	0.556739	906	protein phosphatase, EF-hand calcium binding domain 1 [Source:HGNC Symbol;Acc:HGNC:9243]
7946142	PRKCDBP	ENSG00000170955	0.00455511	0.905139	0.556691	907	protein kinase C, delta binding protein [Source:HGNC Symbol;Acc:HGNC:9400]
8150877	RPS20	ENSG00000008988	0.020644	0.00719362	0.556509	908	ribosomal protein S20 [Source:HGNC Symbol;Acc:HGNC:10405]
8150877	SNORD54	ENSG00000238650	0.020644	0.00719362	0.556509	908	small nucleolar RNA, C/D box 54 [Source:HGNC Symbol;Acc:HGNC:10204]
7899675	TMEM39B	ENSG00000121775	0.0139769	0.00591352	0.556193	910	transmembrane protein 39B [Source:HGNC Symbol;Acc:HGNC:25510]
7966829	WSB2	ENSG00000176871	0.00930388	0.000776248	0.55615	911	WD repeat and SOCS box containing 2 [Source:HGNC Symbol;Acc:HGNC:19222]
8174076	GLA	ENSG00000102393	0.0591028	6.81e-15	0.556135	912	galactosidase, alpha [Source:HGNC Symbol;Acc:HGNC:4296]
8121588	DSE	ENSG00000111817	0.0364252	5.96e-07	0.5561	913	dermatan sulfate epimerase [Source:HGNC Symbol;Acc:HGNC:21144]
8174654	KLHL13	ENSG00000003096	-0.119184	4.05e-19	0.556087	914	kelch-like family member 13 [Source:HGNC Symbol;Acc:HGNC:22931]
8071899	SPECC1L-ADORA2A	ENSG00000258555	0.0232248	0.00447212	0.55598	915	SPECC1L-ADORA2A readthrough (NMD candidate) [Source:HGNC Symbol;Acc:HGNC:49185]
8071899	ADORA2A	ENSG00000128271	0.0232248	0.00447212	0.55598	915	adenosine A2a receptor [Source:HGNC Symbol;Acc:HGNC:263]
8106556	CMYA5	ENSG00000164309	-0.0165074	1.28e-07	0.555973	917	cardiomyopathy associated 5 [Source:HGNC Symbol;Acc:HGNC:14305]
7952011	SCN2B	ENSG00000149575	-0.169815	2.01e-27	0.555919	918	sodium channel, voltage gated, type II beta subunit [Source:HGNC Symbol;Acc:HGNC:10589]
8097570	USP38	ENSG00000170185	0.0252963	4.51e-12	0.555877	919	ubiquitin specific peptidase 38 [Source:HGNC Symbol;Acc:HGNC:20067]
8150112	GSR	ENSG00000104687	0.0036817	0.176199	0.555809	920	glutathione reductase [Source:HGNC Symbol;Acc:HGNC:4623]
8126860	MUT	ENSG00000146085	0.00256628	0.510319	0.555776	921	methylmalonyl CoA mutase [Source:HGNC Symbol;Acc:HGNC:7526]
8165217	NOTCH1	ENSG00000148400	0.0117252	0.00926477	0.555741	922	notch 1 [Source:HGNC Symbol;Acc:HGNC:7881]
7929132	PCGF5	ENSG00000180628	0.0197348	7.27e-05	0.55561	923	polycomb group ring finger 5 [Source:HGNC Symbol;Acc:HGNC:28264]
8128737	MICAL1	ENSG00000135596	0.0382858	4.3e-07	0.555553	924	microtubule associated monooxygenase, calponin and LIM domain containing 1 [Source:HGNC Symbol;Acc:HGNC:20619]
8034565	DNASE2	ENSG00000105612	-0.0075387	0.260261	0.555398	925	deoxyribonuclease II, lysosomal [Source:HGNC Symbol;Acc:HGNC:2960]
7965573	NTN4	ENSG00000074527	-0.0428424	1.95e-11	0.555329	926	netrin 4 [Source:HGNC Symbol;Acc:HGNC:13658]
8160981	FAM214B	ENSG00000005238	0.0345209	3.04e-12	0.555314	927	family with sequence similarity 214, member B [Source:HGNC Symbol;Acc:HGNC:25666]
8164896	SURF1	ENSG00000148290	0.00199754	0.52078	0.555301	928	surfeit 1 [Source:HGNC Symbol;Acc:HGNC:11474]
8056327	GRB14	ENSG00000115290	0.101425	1.38e-15	0.555238	929	growth factor receptor-bound protein 14 [Source:HGNC Symbol;Acc:HGNC:4565]
8135955	CALU	ENSG00000128595	0.0260156	5.25e-11	0.555236	930	calumenin [Source:HGNC Symbol;Acc:HGNC:1458]
7964360	STAT6	ENSG00000166888	0.0201817	5.58e-05	0.555204	931	signal transducer and activator of transcription 6, interleukin-4 induced [Source:HGNC Symbol;Acc:HGNC:11368]
8029856	ARHGAP35	ENSG00000160007	-0.000848532	0.973233	0.554944	932	Rho GTPase activating protein 35 [Source:HGNC Symbol;Acc:HGNC:4591]
8065510	NANP	ENSG00000170191	0.0505825	2.81e-11	0.554846	933	N-acetylneuraminic acid phosphatase [Source:HGNC Symbol;Acc:HGNC:16140]
8042079	CCDC85A	ENSG00000055813	0.0460378	2.64e-10	0.554837	934	coiled-coil domain containing 85A [Source:HGNC Symbol;Acc:HGNC:29400]
7929932	KAZALD1	ENSG00000107821	-0.046019	4.58e-13	0.554731	935	Kazal-type serine peptidase inhibitor domain 1 [Source:HGNC Symbol;Acc:HGNC:25460]
8018343	MIF4GD	ENSG00000125457	0.0167695	0.00155384	0.554561	936	MIF4G domain containing [Source:HGNC Symbol;Acc:HGNC:24030]
7970455	CRYL1	ENSG00000165475	-0.0223864	0.000865204	0.554557	937	crystallin, lambda 1 [Source:HGNC Symbol;Acc:HGNC:18246]
8129254	MAN1A1	ENSG00000111885	0.0321969	2.39e-07	0.554552	938	mannosidase, alpha, class 1A, member 1 [Source:HGNC Symbol;Acc:HGNC:6821]
8045736	FMNL2	ENSG00000157827	0.0466134	5.57e-08	0.554505	939	formin-like 2 [Source:HGNC Symbol;Acc:HGNC:18267]
8172280	SLC9A7	ENSG00000065923	0.0624621	1.4e-11	0.554443	940	solute carrier family 9, subfamily A (NHE7, cation proton antiporter 7), member 7 [Source:HGNC Symbol;Acc:HGNC:17123]
8094556	PGM2	ENSG00000169299	0.0269971	0.00010271	0.554412	941	phosphoglucomutase 2 [Source:HGNC Symbol;Acc:HGNC:8906]
7932311	RSU1	ENSG00000148484	0.0258012	9.81e-10	0.554322	942	Ras suppressor protein 1 [Source:HGNC Symbol;Acc:HGNC:10464]
8126566	LRRC73	ENSG00000204052	-0.00193684	0.962164	0.554247	943	leucine rich repeat containing 73 [Source:HGNC Symbol;Acc:HGNC:21375]
7963880	ITGA7	ENSG00000135424	0.02017	2.16e-06	0.554245	944	integrin, alpha 7 [Source:HGNC Symbol;Acc:HGNC:6143]
8116956	SIRT5	ENSG00000124523	-0.0264977	2.45e-07	0.554176	945	sirtuin 5 [Source:HGNC Symbol;Acc:HGNC:14933]
8046213	UBR3	ENSG00000144357	0.00172426	0.932689	0.554176	946	ubiquitin protein ligase E3 component n-recognin 3 (putative) [Source:HGNC Symbol;Acc:HGNC:30467]
8168366	PIN4	ENSG00000102309	0.0346376	5.69e-05	0.554032	947	peptidylprolyl cis/trans isomerase, NIMA-interacting 4 [Source:HGNC Symbol;Acc:HGNC:8992]
8147101	E2F5	ENSG00000133740	0.0760291	2.43e-08	0.554025	948	E2F transcription factor 5, p130-binding [Source:HGNC Symbol;Acc:HGNC:3119]
8081386	NFKBIZ	ENSG00000144802	0.0552179	2.13e-09	0.553987	949	nuclear factor of kappa light polypeptide gene enhancer in B-cells inhibitor, zeta [Source:HGNC Symbol;Acc:HGNC:29805]
8055711	NEB	ENSG00000183091	-0.262095	1.58e-09	0.553979	950	nebulin [Source:HGNC Symbol;Acc:HGNC:7720]
8065738	AHCY	ENSG00000101444	0.0287695	3.77e-07	0.553924	951	adenosylhomocysteinase [Source:HGNC Symbol;Acc:HGNC:343]
8105506	ZSWIM6	ENSG00000130449	0.013134	7.2e-05	0.553909	952	zinc finger, SWIM-type containing 6 [Source:HGNC Symbol;Acc:HGNC:29316]
8079462	NBEAL2	ENSG00000160796	0.0488335	5.43e-13	0.553848	953	neurobeachin-like 2 [Source:HGNC Symbol;Acc:HGNC:31928]
8034920	ILVBL	ENSG00000105135	-0.0129779	0.181434	0.553775	954	ilvB (bacterial acetolactate synthase)-like [Source:HGNC Symbol;Acc:HGNC:6041]
8097388	LARP1B	ENSG00000138709	0.0368707	7.72e-12	0.553616	955	La ribonucleoprotein domain family, member 1B [Source:HGNC Symbol;Acc:HGNC:24704]
8109120	AFAP1L1	ENSG00000157510	-0.00206757	0.801758	0.553598	956	actin filament associated protein 1-like 1 [Source:HGNC Symbol;Acc:HGNC:26714]
8175900	ARHGAP4	ENSG00000089820	0.046127	4.43e-09	0.553528	957	Rho GTPase activating protein 4 [Source:HGNC Symbol;Acc:HGNC:674]
7952249	USP2	ENSG00000036672	0.0257918	2.13e-06	0.55348	958	ubiquitin specific peptidase 2 [Source:HGNC Symbol;Acc:HGNC:12618]
8007302	TUBG1	ENSG00000131462	0.0352535	9.32e-17	0.553407	959	tubulin, gamma 1 [Source:HGNC Symbol;Acc:HGNC:12417]
8156873	INVS	ENSG00000119509	0.0116024	0.000628566	0.553405	960	inversin [Source:HGNC Symbol;Acc:HGNC:17870]
8026638	MYO9B	ENSG00000099331	0.0269322	2.43e-08	0.553403	961	myosin IXB [Source:HGNC Symbol;Acc:HGNC:7609]
7945666	CTSD	ENSG00000117984	0.00302032	0.743339	0.553393	962	cathepsin D [Source:HGNC Symbol;Acc:HGNC:2529]
8098006	GLRB	ENSG00000109738	-0.0570126	3.69e-09	0.553271	963	glycine receptor, beta [Source:HGNC Symbol;Acc:HGNC:4329]
7910111	EPHX1	ENSG00000143819	0.0141931	0.188333	0.553263	964	epoxide hydrolase 1, microsomal (xenobiotic) [Source:HGNC Symbol;Acc:HGNC:3401]
7985605	ZNF592	ENSG00000166716	0.00986788	5.75e-05	0.553182	965	zinc finger protein 592 [Source:HGNC Symbol;Acc:HGNC:28986]
7975095	PLEKHG3	ENSG00000126822	0.0171907	0.0107347	0.553134	966	pleckstrin homology domain containing, family G (with RhoGef domain) member 3 [Source:HGNC Symbol;Acc:HGNC:20364]
7903227	PALMD	ENSG00000099260	-0.0128088	5.47e-05	0.552883	967	palmdelphin [Source:HGNC Symbol;Acc:HGNC:15846]
8151074	PDE7A	ENSG00000205268	0.0277471	0.000422805	0.552807	968	phosphodiesterase 7A [Source:HGNC Symbol;Acc:HGNC:8791]
8035271	ABHD8	ENSG00000127220	0.0152772	0.00375165	0.552798	969	abhydrolase domain containing 8 [Source:HGNC Symbol;Acc:HGNC:23759]
8018708	UBE2O	ENSG00000175931	-0.00997306	0.0140359	0.552742	970	ubiquitin-conjugating enzyme E2O [Source:HGNC Symbol;Acc:HGNC:29554]
8029129	RPS19	ENSG00000105372	0.016142	0.000469366	0.552678	971	ribosomal protein S19 [Source:HGNC Symbol;Acc:HGNC:10402]
8135601	MET	ENSG00000105976	0.0273097	3.67e-05	0.55259	972	MET proto-oncogene, receptor tyrosine kinase [Source:HGNC Symbol;Acc:HGNC:7029]
8085628	ANKRD28	ENSG00000206560	0.0334382	7.15e-11	0.552564	973	ankyrin repeat domain 28 [Source:HGNC Symbol;Acc:HGNC:29024]
7935180	PDLIM1	ENSG00000107438	-0.012348	9.16e-05	0.552511	974	PDZ and LIM domain 1 [Source:HGNC Symbol;Acc:HGNC:2067]
7990582	SCAPER	ENSG00000140386	0.00478731	0.92901	0.552357	975	S-phase cyclin A-associated protein in the ER [Source:HGNC Symbol;Acc:HGNC:13081]
8032249	ADAMTSL5	ENSG00000185761	-0.0363379	4.62e-05	0.552348	976	ADAMTS-like 5 [Source:HGNC Symbol;Acc:HGNC:27912]
8114618	NDUFA2	ENSG00000131495	0.0100248	0.0709027	0.552334	977	NADH dehydrogenase (ubiquinone) 1 alpha subcomplex, 2, 8kDa [Source:HGNC Symbol;Acc:HGNC:7685]
8147206	RIPK2	ENSG00000104312	0.0487762	8.88e-13	0.552235	978	receptor-interacting serine-threonine kinase 2 [Source:HGNC Symbol;Acc:HGNC:10020]
8132805	VWC2	ENSG00000188730	0.00419714	0.706895	0.55223	979	von Willebrand factor C domain containing 2 [Source:HGNC Symbol;Acc:HGNC:30200]
8007931	ITGB3	ENSG00000259207	0.041603	0.000390755	0.552191	980	integrin, beta 3 (platelet glycoprotein IIIa, antigen CD61) [Source:HGNC Symbol;Acc:HGNC:6156]
8007931	RP11-290H9.2	ENSG00000259753	0.041603	0.000390755	0.552191	980
7980152	LTBP2	ENSG00000119681	-0.157551	6.76e-16	0.552171	982	latent transforming growth factor beta binding protein 2 [Source:HGNC Symbol;Acc:HGNC:6715]
8004832	RANGRF	ENSG00000108961	0.00546085	0.178429	0.552162	983	RAN guanine nucleotide release factor [Source:HGNC Symbol;Acc:HGNC:17679]
8166500	ZFX	ENSG00000005889	0.0208251	0.0176425	0.552088	984	zinc finger protein, X-linked [Source:HGNC Symbol;Acc:HGNC:12869]
7941148	TM7SF2	ENSG00000149809	-0.0979858	3.61e-11	0.552079	985	transmembrane 7 superfamily member 2 [Source:HGNC Symbol;Acc:HGNC:11863]
7990757	CTSH	ENSG00000103811	0.0170852	0.0891959	0.551964	986	cathepsin H [Source:HGNC Symbol;Acc:HGNC:2535]
7990400	ULK3	ENSG00000140474	0.0243624	4.95e-09	0.551912	987	unc-51 like kinase 3 [Source:HGNC Symbol;Acc:HGNC:19703]
8036923	NUMBL	ENSG00000105245	0.0161663	8.48e-05	0.551899	988	numb homolog (Drosophila)-like [Source:HGNC Symbol;Acc:HGNC:8061]
7959070	PEBP1	ENSG00000089220	-0.0113066	0.000602361	0.551875	989	phosphatidylethanolamine binding protein 1 [Source:HGNC Symbol;Acc:HGNC:8630]
8057056	TTN	ENSG00000155657	0.000612983	0.608261	0.551826	990	titin [Source:HGNC Symbol;Acc:HGNC:12403]
8146171	IKBKB	ENSG00000104365	0.0165014	0.000151119	0.551821	991	inhibitor of kappa light polypeptide gene enhancer in B-cells, kinase beta [Source:HGNC Symbol;Acc:HGNC:5960]
8154254	RIC1	ENSG00000107036	0.0278472	3.69e-09	0.551812	992	RIC1 homolog, RAB6A GEF complex partner 1 [Source:HGNC Symbol;Acc:HGNC:17686]
8132515	BLVRA	ENSG00000106605	0.021008	0.000655829	0.551793	993	biliverdin reductase A [Source:HGNC Symbol;Acc:HGNC:1062]
8165438	DPP7	ENSG00000176978	0.00841933	0.026555	0.551779	994	dipeptidyl-peptidase 7 [Source:HGNC Symbol;Acc:HGNC:14892]
8040695	KCNK3	ENSG00000171303	0.0704149	2.04e-17	0.551762	995	potassium channel, two pore domain subfamily K, member 3 [Source:HGNC Symbol;Acc:HGNC:6278]
7923824	SLC41A1	ENSG00000133065	0.00919342	0.0447049	0.551617	996	solute carrier family 41 (magnesium transporter), member 1 [Source:HGNC Symbol;Acc:HGNC:19429]
7997933	RPL13	ENSG00000167526	0.027633	6.85e-05	0.551594	997	ribosomal protein L13 [Source:HGNC Symbol;Acc:HGNC:10303]
8132214	FKBP9	ENSG00000122642	-0.000710835	0.33515	0.551571	998	FK506 binding protein 9, 63 kDa [Source:HGNC Symbol;Acc:HGNC:3725]
8145136	PPP3CC	ENSG00000120910	0.0461781	1.31e-21	0.551551	999	protein phosphatase 3, catalytic subunit, gamma isozyme [Source:HGNC Symbol;Acc:HGNC:9316]
7944955	PKNOX2	ENSG00000165495	0.00772464	0.0159498	0.551471	1000	PBX/knotted 1 homeobox 2 [Source:HGNC Symbol;Acc:HGNC:16714]
8054377	FHL2	ENSG00000115641	-0.00952073	0.243973	0.551383	1001	four and a half LIM domains 2 [Source:HGNC Symbol;Acc:HGNC:3703]
8041048	FOSL2	ENSG00000075426	0.0456946	3.34e-11	0.551214	1002	FOS-like antigen 2 [Source:HGNC Symbol;Acc:HGNC:3798]
8015037	SMARCE1	ENSG00000073584	0.0104628	0.701741	0.551178	1003	SWI/SNF related, matrix associated, actin dependent regulator of chromatin, subfamily e, member 1 [Source:HGNC Symbol;Acc:HGNC:11109]
8170906	FAM50A	ENSG00000071859	0.0366319	5.57e-15	0.551159	1004	family with sequence similarity 50, member A [Source:HGNC Symbol;Acc:HGNC:18786]
8148694	GRINA	ENSG00000178719	0.0246682	6.42e-08	0.551137	1005	glutamate receptor, ionotropic, N-methyl D-aspartate-associated protein 1 (glutamate binding) [Source:HGNC Symbol;Acc:HGNC:4589]
8170428	MTM1	ENSG00000171100	0.0290457	2.81e-07	0.551102	1006	myotubularin 1 [Source:HGNC Symbol;Acc:HGNC:7448]
8175977	MECP2	ENSG00000169057	0.0575278	2.81e-17	0.551073	1007	methyl CpG binding protein 2 [Source:HGNC Symbol;Acc:HGNC:6990]
8175977	IRAK1	ENSG00000184216	0.0575278	2.81e-17	0.551073	1007	interleukin-1 receptor-associated kinase 1 [Source:HGNC Symbol;Acc:HGNC:6112]
7958989	PLBD2	ENSG00000151176	0.0179739	6.22e-05	0.551056	1009	phospholipase B domain containing 2 [Source:HGNC Symbol;Acc:HGNC:27283]
7915147	FHL3	ENSG00000183386	0.060232	7.96e-11	0.550979	1010	four and a half LIM domains 3 [Source:HGNC Symbol;Acc:HGNC:3704]
7929990	PPRC1	ENSG00000148840	0.0169869	0.000313235	0.550963	1011	peroxisome proliferator-activated receptor gamma, coactivator-related 1 [Source:HGNC Symbol;Acc:HGNC:30025]
7957072	RAB3IP	ENSG00000127328	-0.00569363	0.619641	0.550915	1012	RAB3A interacting protein [Source:HGNC Symbol;Acc:HGNC:16508]
7932420	HACD1	ENSG00000165996	0.0109587	0.170355	0.55089	1013	3-hydroxyacyl-CoA dehydratase 1 [Source:HGNC Symbol;Acc:HGNC:9639]
7957654	AMDHD1	ENSG00000139344	0.0335115	0.000188697	0.550786	1014	amidohydrolase domain containing 1 [Source:HGNC Symbol;Acc:HGNC:28577]
8015432	P3H4	ENSG00000141696	0.0150861	0.00434394	0.550556	1015	prolyl 3-hydroxylase family member 4 (non-enzymatic) [Source:HGNC Symbol;Acc:HGNC:16946]
8142307	PNPLA8	ENSG00000135241	0.0373949	8.36e-12	0.550518	1016	patatin-like phospholipase domain containing 8 [Source:HGNC Symbol;Acc:HGNC:28900]
7996174	USB1	ENSG00000103005	0.0521206	3.67e-16	0.550458	1017	U6 snRNA biogenesis 1 [Source:HGNC Symbol;Acc:HGNC:25792]
7928411	ZSWIM8	ENSG00000214655	0.0167176	0.000140245	0.550395	1018	zinc finger, SWIM-type containing 8 [Source:HGNC Symbol;Acc:HGNC:23528]
8017460	SMARCD2	ENSG00000108604	0.0412095	1.19e-10	0.550371	1019	SWI/SNF related, matrix associated, actin dependent regulator of chromatin, subfamily d, member 2 [Source:HGNC Symbol;Acc:HGNC:11107]
7989516	HERC1	ENSG00000103657	-0.0280459	2.15e-11	0.550275	1020	HECT and RLD domain containing E3 ubiquitin protein ligase family member 1 [Source:HGNC Symbol;Acc:HGNC:4867]
8067593	YTHDF1	ENSG00000149658	0.0167888	1.56e-08	0.550123	1021	YTH N(6)-methyladenosine RNA binding protein 1 [Source:HGNC Symbol;Acc:HGNC:15867]
8115851	STC2	ENSG00000113739	0.0643834	1.96e-09	0.550066	1022	stanniocalcin 2 [Source:HGNC Symbol;Acc:HGNC:11374]
8052250	MTIF2	ENSG00000085760	0.00921232	0.715515	0.550036	1023	mitochondrial translational initiation factor 2 [Source:HGNC Symbol;Acc:HGNC:7441]
7900540	RIMKLA	ENSG00000177181	0.00318254	0.852226	0.54993	1024	ribosomal modification protein rimK-like family member A [Source:HGNC Symbol;Acc:HGNC:28725]
8153568	PLEC	ENSG00000178209	0.00918403	0.0130722	0.549923	1025	plectin [Source:HGNC Symbol;Acc:HGNC:9069]
8041820	SOCS5	ENSG00000171150	0.0148812	0.000106694	0.549847	1026	suppressor of cytokine signaling 5 [Source:HGNC Symbol;Acc:HGNC:16852]
8009685	SLC9A3R1	ENSG00000109062	0.0410682	5.93e-09	0.549822	1027	solute carrier family 9, subfamily A (NHE3, cation proton antiporter 3), member 3 regulator 1 [Source:HGNC Symbol;Acc:HGNC:11075]
8071119	BCL2L13	ENSG00000099968	0.0378565	7.61e-15	0.549812	1028	BCL2-like 13 (apoptosis facilitator) [Source:HGNC Symbol;Acc:HGNC:17164]
8151384	STAU2	ENSG00000040341	-0.0129785	0.00129242	0.549801	1029	staufen double-stranded RNA binding protein 2 [Source:HGNC Symbol;Acc:HGNC:11371]
8032484	TIMM13	ENSG00000099800	0.0108498	0.0804209	0.549764	1030	translocase of inner mitochondrial membrane 13 homolog (yeast) [Source:HGNC Symbol;Acc:HGNC:11816]
8032484	LMNB2	ENSG00000176619	0.0108498	0.0804209	0.549764	1030	lamin B2 [Source:HGNC Symbol;Acc:HGNC:6638]
8005247	NT5M	ENSG00000205309	0.00944617	0.086189	0.549694	1032	5',3'-nucleotidase, mitochondrial [Source:HGNC Symbol;Acc:HGNC:15769]
8087100	UQCRC1	ENSG00000010256	0.00589551	0.622909	0.549652	1033	ubiquinol-cytochrome c reductase core protein I [Source:HGNC Symbol;Acc:HGNC:12585]
8157582	GSN	ENSG00000148180	-0.0336316	2.64e-10	0.549564	1034	gelsolin [Source:HGNC Symbol;Acc:HGNC:4620]
8003991	MINK1	ENSG00000141503	0.0110445	0.0594599	0.549543	1035	misshapen-like kinase 1 [Source:HGNC Symbol;Acc:HGNC:17565]
8032057	POLRMT	ENSG00000099821	-0.00530591	0.369886	0.549394	1036	polymerase (RNA) mitochondrial (DNA directed) [Source:HGNC Symbol;Acc:HGNC:9200]
7932796	SVIL	ENSG00000197321	-0.0369727	2.08e-17	0.549278	1037	supervillin [Source:HGNC Symbol;Acc:HGNC:11480]
7938890	PRMT3	ENSG00000185238	0.0484148	6.83e-11	0.54927	1038	protein arginine methyltransferase 3 [Source:HGNC Symbol;Acc:HGNC:30163]
7956819	RASSF3	ENSG00000153179	0.0126463	0.0234152	0.549268	1039	Ras association (RalGDS/AF-6) domain family member 3 [Source:HGNC Symbol;Acc:HGNC:14271]
8026548	AP1M1	ENSG00000072958	0.0181077	4.74e-06	0.549197	1040	adaptor-related protein complex 1, mu 1 subunit [Source:HGNC Symbol;Acc:HGNC:13667]
8018982	CANT1	ENSG00000171302	0.012311	0.00100404	0.549087	1041	calcium activated nucleotidase 1 [Source:HGNC Symbol;Acc:HGNC:19721]
7991581	CHSY1	ENSG00000131873	0.0237098	5.06e-06	0.548905	1042	chondroitin sulfate synthase 1 [Source:HGNC Symbol;Acc:HGNC:17198]
8109752	TENM2	ENSG00000145934	-0.0171857	0.0100426	0.548831	1043	teneurin transmembrane protein 2 [Source:HGNC Symbol;Acc:HGNC:29943]
7939559	TSPAN18	ENSG00000157570	-0.00666525	0.176199	0.548798	1044	tetraspanin 18 [Source:HGNC Symbol;Acc:HGNC:20660]
8139330	CAMK2B	ENSG00000058404	-0.0253133	4.07e-10	0.54877	1045	calcium/calmodulin-dependent protein kinase II beta [Source:HGNC Symbol;Acc:HGNC:1461]
8058927	TMBIM1	ENSG00000135926	0.0170752	1.61e-10	0.54876	1046	transmembrane BAX inhibitor motif containing 1 [Source:HGNC Symbol;Acc:HGNC:23410]
8157264	SLC31A2	ENSG00000136867	0.0752483	1.57e-19	0.548632	1047	solute carrier family 31 (copper transporter), member 2 [Source:HGNC Symbol;Acc:HGNC:11017]
8139276	PGAM2	ENSG00000164708	0.0106692	0.0122473	0.548631	1048	phosphoglycerate mutase 2 (muscle) [Source:HGNC Symbol;Acc:HGNC:8889]
7933164	HNRNPF	ENSG00000169813	0.0272527	3.29e-11	0.548549	1049	heterogeneous nuclear ribonucleoprotein F [Source:HGNC Symbol;Acc:HGNC:5039]
7964665	DPY19L2	ENSG00000177990	-0.0544089	8.64e-12	0.548535	1050	dpy-19-like 2 (C. elegans) [Source:HGNC Symbol;Acc:HGNC:19414]
8111887	PLCXD3	ENSG00000182836	0.0310087	2.4e-05	0.548461	1051	phosphatidylinositol-specific phospholipase C, X domain containing 3 [Source:HGNC Symbol;Acc:HGNC:31822]
7984174	SNX22	ENSG00000157734	0.0435953	8.84e-09	0.548238	1052	sorting nexin 22 [Source:HGNC Symbol;Acc:HGNC:16315]
8103011	OTUD4	ENSG00000164164	0.0562342	3.47e-14	0.548227	1053	OTU deubiquitinase 4 [Source:HGNC Symbol;Acc:HGNC:24949]
8013179	ATPAF2	ENSG00000171953	-0.0139258	0.00233373	0.548223	1054	ATP synthase mitochondrial F1 complex assembly factor 2 [Source:HGNC Symbol;Acc:HGNC:18802]
7931081	PLEKHA1	ENSG00000107679	0.00701775	0.029357	0.54817	1055	pleckstrin homology domain containing, family A (phosphoinositide binding specific) member 1 [Source:HGNC Symbol;Acc:HGNC:14335]
8057394	SESTD1	ENSG00000187231	0.0142683	0.0167774	0.548154	1056	SEC14 and spectrin domains 1 [Source:HGNC Symbol;Acc:HGNC:18379]
8125072	VWA7	ENSG00000204396	-0.0370013	4.13e-10	0.548043	1057	von Willebrand factor A domain containing 7 [Source:HGNC Symbol;Acc:HGNC:13939]
8126658	SLC35B2	ENSG00000157593	0.0225867	3.72e-07	0.548013	1058	solute carrier family 35 (adenosine 3'-phospho 5'-phosphosulfate transporter), member B2 [Source:HGNC Symbol;Acc:HGNC:16872]
8018511	MRPL38	ENSG00000204316	0.0149988	0.000206812	0.548006	1059	mitochondrial ribosomal protein L38 [Source:HGNC Symbol;Acc:HGNC:14033]
8018511	RP11-552F3.12	ENSG00000267426	0.0149988	0.000206812	0.548006	1059
8095139	SRD5A3	ENSG00000128039	0.0261168	0.00023923	0.547955	1061	steroid 5 alpha-reductase 3 [Source:HGNC Symbol;Acc:HGNC:25812]
8135594	CAV1	ENSG00000105974	0.0153333	1.93e-05	0.547867	1062	caveolin 1, caveolae protein, 22kDa [Source:HGNC Symbol;Acc:HGNC:1527]
8147156	WWP1	ENSG00000123124	0.0209418	4.56e-09	0.547849	1063	WW domain containing E3 ubiquitin protein ligase 1 [Source:HGNC Symbol;Acc:HGNC:17004]
8158523	PPP2R4	ENSG00000119383	0.017131	0.00221112	0.547687	1064	protein phosphatase 2A activator, regulatory subunit 4 [Source:HGNC Symbol;Acc:HGNC:9308]
7962058	TMTC1	ENSG00000133687	0.0804917	2.36e-24	0.547637	1065	transmembrane and tetratricopeptide repeat containing 1 [Source:HGNC Symbol;Acc:HGNC:24099]
8007675	ADAM11	ENSG00000073670	0.0827478	2.33e-07	0.547493	1066	ADAM metallopeptidase domain 11 [Source:HGNC Symbol;Acc:HGNC:189]
7990620	TSPAN3	ENSG00000140391	0.00831283	0.000360986	0.547487	1067	tetraspanin 3 [Source:HGNC Symbol;Acc:HGNC:17752]
7912102	KLHL21	ENSG00000162413	0.0371202	0.00020493	0.547463	1068	kelch-like family member 21 [Source:HGNC Symbol;Acc:HGNC:29041]
8147228	DECR1	ENSG00000104325	-0.0058319	0.110079	0.54742	1069	2,4-dienoyl CoA reductase 1, mitochondrial [Source:HGNC Symbol;Acc:HGNC:2753]
8072242	NF2	ENSG00000186575	0.0505483	5.77e-19	0.547299	1070	neurofibromin 2 (merlin) [Source:HGNC Symbol;Acc:HGNC:7773]
7959314	SETD1B	ENSG00000139718	0.0140911	3.64e-05	0.547282	1071	SET domain containing 1B [Source:HGNC Symbol;Acc:HGNC:29187]
8083968	NLGN1	ENSG00000169760	0.0133842	0.415999	0.547235	1072	neuroligin 1 [Source:HGNC Symbol;Acc:HGNC:14291]
7950885	FZD4	ENSG00000174804	-0.014836	0.00018697	0.547195	1073	frizzled class receptor 4 [Source:HGNC Symbol;Acc:HGNC:4042]
7974229	KLHDC2	ENSG00000165516	-0.0138197	0.00389241	0.547013	1074	kelch domain containing 2 [Source:HGNC Symbol;Acc:HGNC:20231]
8026407	SYDE1	ENSG00000105137	0.0217748	0.00348392	0.547003	1075	synapse defective 1, Rho GTPase, homolog 1 (C. elegans) [Source:HGNC Symbol;Acc:HGNC:25824]
8143919	SMARCD3	ENSG00000082014	-0.0120854	0.0107347	0.546874	1076	SWI/SNF related, matrix associated, actin dependent regulator of chromatin, subfamily d, member 3 [Source:HGNC Symbol;Acc:HGNC:11108]
8045860	PKP4	ENSG00000144283	-0.00110052	0.662696	0.546688	1077	plakophilin 4 [Source:HGNC Symbol;Acc:HGNC:9026]
8155864	RORB	ENSG00000198963	-0.0344436	0.0526232	0.546685	1078	RAR-related orphan receptor B [Source:HGNC Symbol;Acc:HGNC:10259]
8035477	ELL	ENSG00000105656	0.0404247	1.75e-13	0.546646	1079	elongation factor RNA polymerase II [Source:HGNC Symbol;Acc:HGNC:23114]
8088680	EOGT	ENSG00000163378	-0.0105543	0.0209855	0.546536	1080	EGF domain-specific O-linked N-acetylglucosamine (GlcNAc) transferase [Source:HGNC Symbol;Acc:HGNC:28526]
7958784	RP11-162P23.2	ENSG00000257767	-0.0132169	0.000316037	0.546507	1081
7958784	ALDH2	ENSG00000111275	-0.0132169	0.000316037	0.546507	1081	aldehyde dehydrogenase 2 family (mitochondrial) [Source:HGNC Symbol;Acc:HGNC:404]
8150537	SLC20A2	ENSG00000168575	0.00573794	0.086189	0.546489	1083	solute carrier family 20 (phosphate transporter), member 2 [Source:HGNC Symbol;Acc:HGNC:10947]
7984569	LRRC49	ENSG00000137821	-0.0363616	7.5e-09	0.546474	1084	leucine rich repeat containing 49 [Source:HGNC Symbol;Acc:HGNC:25965]
8027049	KLHL26	ENSG00000167487	0.0380501	3.47e-12	0.546442	1085	kelch-like family member 26 [Source:HGNC Symbol;Acc:HGNC:25623]
8112020	MOCS2	ENSG00000164172	-0.00369157	0.767964	0.546428	1086	molybdenum cofactor synthesis 2 [Source:HGNC Symbol;Acc:HGNC:7193]
8166402	SMS	ENSG00000102172	-0.0297072	0.000128894	0.546339	1087	spermine synthase [Source:HGNC Symbol;Acc:HGNC:11123]
8166402	LL0XNC01-39B3.1	ENSG00000271286	-0.0297072	0.000128894	0.546339	1087
7956105	IKZF4	ENSG00000123411	0.00858887	0.311353	0.546258	1089	IKAROS family zinc finger 4 (Eos) [Source:HGNC Symbol;Acc:HGNC:13179]
7979732	VTI1B	ENSG00000100568	0.0161946	7.39e-07	0.546234	1090	vesicle transport through interaction with t-SNAREs 1B [Source:HGNC Symbol;Acc:HGNC:17793]
8066091	SOGA1	ENSG00000149639	0.0284414	6.94e-08	0.546229	1091	suppressor of glucose, autophagy associated 1 [Source:HGNC Symbol;Acc:HGNC:16111]
8053551	REEP1	ENSG00000068615	0.0058598	0.659341	0.546128	1092	receptor accessory protein 1 [Source:HGNC Symbol;Acc:HGNC:25786]
7904158	OLFML3	ENSG00000116774	-0.0466694	4.34e-06	0.546049	1093	olfactomedin-like 3 [Source:HGNC Symbol;Acc:HGNC:24956]
7904158	HIPK1	ENSG00000163349	-0.0466694	4.34e-06	0.546049	1093	homeodomain interacting protein kinase 1 [Source:HGNC Symbol;Acc:HGNC:19006]
8064766	RNF24	ENSG00000101236	0.0206342	7.55e-05	0.546018	1095	ring finger protein 24 [Source:HGNC Symbol;Acc:HGNC:13779]
8175924	NAA10	ENSG00000102030	0.0402254	2.08e-18	0.545922	1096	N(alpha)-acetyltransferase 10, NatA catalytic subunit [Source:HGNC Symbol;Acc:HGNC:18704]
7967202	RHOF	ENSG00000139725	0.0485626	5.85e-11	0.545911	1097	ras homolog family member F (in filopodia) [Source:HGNC Symbol;Acc:HGNC:15703]
8046502	SCRN3	ENSG00000144306	-0.023538	1.58e-06	0.545832	1098	secernin 3 [Source:HGNC Symbol;Acc:HGNC:30382]
8089701	ZBTB20	ENSG00000181722	-0.0246239	4.44e-12	0.545811	1099	zinc finger and BTB domain containing 20 [Source:HGNC Symbol;Acc:HGNC:13503]
8084397	ECE2	ENSG00000145194	0.0476396	4.79e-17	0.545788	1100	endothelin converting enzyme 2 [Source:HGNC Symbol;Acc:HGNC:13275]
8098177	KLHL2	ENSG00000109466	0.0640364	2.46e-16	0.545771	1101	kelch-like family member 2 [Source:HGNC Symbol;Acc:HGNC:6353]
8170390	IDSP1	ENSG00000176289	-0.0205884	2.56e-09	0.545747	1102	iduronate 2-sulfatase pseudogene 1 [Source:HGNC Symbol;Acc:HGNC:5390]
7956795	TBK1	ENSG00000183735	0.0232337	1.4e-05	0.545658	1103	TANK-binding kinase 1 [Source:HGNC Symbol;Acc:HGNC:11584]
8136869	CASP2	ENSG00000106144	0.0119278	0.00634501	0.545637	1104	caspase 2, apoptosis-related cysteine peptidase [Source:HGNC Symbol;Acc:HGNC:1503]
7900857	ST3GAL3	ENSG00000126091	-0.0151077	0.000103693	0.545602	1105	ST3 beta-galactoside alpha-2,3-sialyltransferase 3 [Source:HGNC Symbol;Acc:HGNC:10866]
7956257	SPRYD4	ENSG00000176422	-0.0224996	1.52e-05	0.545585	1106	SPRY domain containing 4 [Source:HGNC Symbol;Acc:HGNC:27468]
7998700	PKD1	ENSG00000008710	-0.0184066	7.7e-05	0.545547	1107	polycystic kidney disease 1 (autosomal dominant) [Source:HGNC Symbol;Acc:HGNC:9008]
8059177	TUBA4A	ENSG00000127824	0.0271739	1.52e-05	0.545543	1108	tubulin, alpha 4a [Source:HGNC Symbol;Acc:HGNC:12407]
7937518	TSPAN4	ENSG00000214063	-0.0171989	6.92e-05	0.545336	1109	tetraspanin 4 [Source:HGNC Symbol;Acc:HGNC:11859]
7962151	DENND5B	ENSG00000170456	-0.0124255	0.000178555	0.545312	1110	DENN/MADD domain containing 5B [Source:HGNC Symbol;Acc:HGNC:28338]
8167854	APEX2	ENSG00000169188	0.0233405	2.91e-07	0.54526	1111	APEX nuclease (apurinic/apyrimidinic endonuclease) 2 [Source:HGNC Symbol;Acc:HGNC:17889]
8099685	LGI2	ENSG00000153012	0.0425785	0.0025197	0.545141	1112	leucine-rich repeat LGI family, member 2 [Source:HGNC Symbol;Acc:HGNC:18710]
8159654	NELFB	ENSG00000188986	0.0167584	5.84e-06	0.545125	1113	negative elongation factor complex member B [Source:HGNC Symbol;Acc:HGNC:24324]
7930074	NFKB2	ENSG00000077150	0.0192472	0.0295295	0.545014	1114	nuclear factor of kappa light polypeptide gene enhancer in B-cells 2 (p49/p100) [Source:HGNC Symbol;Acc:HGNC:7795]
8163930	NDUFA8	ENSG00000119421	-0.0271452	1.17e-06	0.544989	1115	NADH dehydrogenase (ubiquinone) 1 alpha subcomplex, 8, 19kDa [Source:HGNC Symbol;Acc:HGNC:7692]
8076225	RPS19BP1	ENSG00000187051	0.0319345	5.4e-14	0.54496	1116	ribosomal protein S19 binding protein 1 [Source:HGNC Symbol;Acc:HGNC:28749]
7954185	DERA	ENSG00000023697	0.0289928	1.3e-07	0.544937	1117	deoxyribose-phosphate aldolase (putative) [Source:HGNC Symbol;Acc:HGNC:24269]
8152845	FAM49B	ENSG00000153310	0.0200258	0.000437824	0.544936	1118	family with sequence similarity 49, member B [Source:HGNC Symbol;Acc:HGNC:25216]
7971246	VWA8	ENSG00000102763	-0.0204148	2.19e-08	0.544928	1119	von Willebrand factor A domain containing 8 [Source:HGNC Symbol;Acc:HGNC:29071]
7943715	ZC3H12C	ENSG00000149289	0.0184388	0.00318566	0.544915	1120	zinc finger CCCH-type containing 12C [Source:HGNC Symbol;Acc:HGNC:29362]
8044793	STEAP3	ENSG00000115107	0.108835	9.81e-22	0.544868	1121	STEAP family member 3, metalloreductase [Source:HGNC Symbol;Acc:HGNC:24592]
8119801	ABCC10	ENSG00000124574	0.0284046	1.31e-09	0.5448	1122	ATP-binding cassette, sub-family C (CFTR/MRP), member 10 [Source:HGNC Symbol;Acc:HGNC:52]
8151475	TPD52	ENSG00000076554	0.00382006	0.844974	0.544799	1123	tumor protein D52 [Source:HGNC Symbol;Acc:HGNC:12005]
7928107	H2AFY2	ENSG00000099284	-0.0146032	0.00704547	0.544795	1124	H2A histone family, member Y2 [Source:HGNC Symbol;Acc:HGNC:14453]
7932703	ACBD5	ENSG00000107897	-0.00562485	0.569971	0.544742	1125	acyl-CoA binding domain containing 5 [Source:HGNC Symbol;Acc:HGNC:23338]
7949615	B4GAT1	ENSG00000174684	-0.00694485	0.232915	0.544685	1126	beta-1,4-glucuronyltransferase 1 [Source:HGNC Symbol;Acc:HGNC:15685]
8019392	FASN	ENSG00000169710	0.106651	6.76e-08	0.5446	1127	fatty acid synthase [Source:HGNC Symbol;Acc:HGNC:3594]
8125568	COL11A2	ENSG00000204248	-0.00490488	0.169635	0.544591	1128	collagen, type XI, alpha 2 [Source:HGNC Symbol;Acc:HGNC:2187]
7923778	ELK4	ENSG00000158711	0.012085	0.000131339	0.544543	1129	ELK4, ETS-domain protein (SRF accessory protein 1) [Source:HGNC Symbol;Acc:HGNC:3326]
7993114	METTL22	ENSG00000067365	0.0393605	3.28e-16	0.544532	1130	methyltransferase like 22 [Source:HGNC Symbol;Acc:HGNC:28368]
7947867	PSMC3	ENSG00000165916	0.00672065	0.0543401	0.544215	1131	proteasome 26S subunit, ATPase 3 [Source:HGNC Symbol;Acc:HGNC:9549]
8155121	NPR2	ENSG00000159899	-0.0134403	0.0780467	0.544212	1132	natriuretic peptide receptor 2 [Source:HGNC Symbol;Acc:HGNC:7944]
7899289	WDTC1	ENSG00000142784	0.0138375	0.000220451	0.544094	1133	WD and tetratricopeptide repeats 1 [Source:HGNC Symbol;Acc:HGNC:29175]
8175023	ZDHHC9	ENSG00000188706	0.0714243	8.62e-17	0.544076	1134	zinc finger, DHHC-type containing 9 [Source:HGNC Symbol;Acc:HGNC:18475]
8000117	CRYM	ENSG00000103316	-0.140704	3.72e-22	0.544057	1135	crystallin, mu [Source:HGNC Symbol;Acc:HGNC:2418]
8119034	BRPF3	ENSG00000096070	0.0550936	1.36e-15	0.544016	1136	bromodomain and PHD finger containing, 3 [Source:HGNC Symbol;Acc:HGNC:14256]
8169742	XIAP	ENSG00000101966	0.0232799	0.00067271	0.544008	1137	X-linked inhibitor of apoptosis, E3 ubiquitin protein ligase [Source:HGNC Symbol;Acc:HGNC:592]
7937749	TNNT3	ENSG00000130595	-0.0677751	1.67e-09	0.543926	1138	troponin T type 3 (skeletal, fast) [Source:HGNC Symbol;Acc:HGNC:11950]
7909225	DYRK3	ENSG00000143479	0.0269167	7.06e-05	0.543913	1139	dual-specificity tyrosine-(Y)-phosphorylation regulated kinase 3 [Source:HGNC Symbol;Acc:HGNC:3094]
7950764	DLG2	ENSG00000150672	-0.0432695	2.45e-06	0.543903	1140	discs, large homolog 2 (Drosophila) [Source:HGNC Symbol;Acc:HGNC:2901]
7940028	SERPING1	ENSG00000149131	0.0104103	0.244911	0.543808	1141	serpin peptidase inhibitor, clade G (C1 inhibitor), member 1 [Source:HGNC Symbol;Acc:HGNC:1228]
8080810	PTPRG	ENSG00000144724	0.0461958	1.29e-17	0.543806	1142	protein tyrosine phosphatase, receptor type, G [Source:HGNC Symbol;Acc:HGNC:9671]
7944493	CBL	ENSG00000110395	0.00372493	0.33515	0.543806	1143	Cbl proto-oncogene, E3 ubiquitin protein ligase [Source:HGNC Symbol;Acc:HGNC:1541]
8131815	KLHL7	ENSG00000122550	-0.0187981	0.0168835	0.54375	1144	kelch-like family member 7 [Source:HGNC Symbol;Acc:HGNC:15646]
7997247	ZNRF1	ENSG00000186187	0.0127773	0.00196803	0.54371	1145	zinc and ring finger 1, E3 ubiquitin protein ligase [Source:HGNC Symbol;Acc:HGNC:18452]
7931728	LARP4B	ENSG00000107929	-0.0138675	2.65e-06	0.543494	1146	La ribonucleoprotein domain family, member 4B [Source:HGNC Symbol;Acc:HGNC:28987]
7952185	DPAGT1	ENSG00000172269	0.0333052	1.62e-09	0.543195	1147	dolichyl-phosphate (UDP-N-acetylglucosamine) N-acetylglucosaminephosphotransferase 1 (GlcNAc-1-P transferase) [Source:HGNC Symbol;Acc:HGNC:2995]
8163807	PHF19	ENSG00000119403	-0.0139191	0.0146814	0.543109	1148	PHD finger protein 19 [Source:HGNC Symbol;Acc:HGNC:24566]
8161857	RFK	ENSG00000135002	0.0430418	5.31e-12	0.543079	1149	riboflavin kinase [Source:HGNC Symbol;Acc:HGNC:30324]
7989335	ANXA2	ENSG00000182718	0.0289745	3.39e-06	0.543074	1150	annexin A2 [Source:HGNC Symbol;Acc:HGNC:537]
7960689	MLF2	ENSG00000089693	0.0223817	6.76e-16	0.542956	1151	myeloid leukemia factor 2 [Source:HGNC Symbol;Acc:HGNC:7126]
8049471	ACKR3	ENSG00000144476	-0.0221952	0.000511777	0.542934	1152	atypical chemokine receptor 3 [Source:HGNC Symbol;Acc:HGNC:23692]
7918857	TSPAN2	ENSG00000134198	0.016235	0.213577	0.542906	1153	tetraspanin 2 [Source:HGNC Symbol;Acc:HGNC:20659]
8007023	MSL1	ENSG00000188895	0.0312993	1.4e-10	0.542841	1154	male-specific lethal 1 homolog (Drosophila) [Source:HGNC Symbol;Acc:HGNC:27905]
7943721	FDX1	ENSG00000137714	0.0184935	0.000185258	0.542702	1155	ferredoxin 1 [Source:HGNC Symbol;Acc:HGNC:3638]
7990417	SCAMP2	ENSG00000140497	0.0337341	7.15e-16	0.542619	1156	secretory carrier membrane protein 2 [Source:HGNC Symbol;Acc:HGNC:10564]
7914603	RNF19B	ENSG00000116514	0.0143528	0.00193754	0.542509	1157	ring finger protein 19B [Source:HGNC Symbol;Acc:HGNC:26886]
8110289	NSD1	ENSG00000165671	-0.00192652	0.80713	0.542429	1158	nuclear receptor binding SET domain protein 1 [Source:HGNC Symbol;Acc:HGNC:14234]
8099541	QDPR	ENSG00000151552	-0.0395214	3.35e-09	0.542392	1159	quinoid dihydropteridine reductase [Source:HGNC Symbol;Acc:HGNC:9752]
7912692	HSPB7	ENSG00000173641	0.0156858	3.21e-10	0.542355	1160	heat shock 27kDa protein family, member 7 (cardiovascular) [Source:HGNC Symbol;Acc:HGNC:5249]
7970033	COL4A2	ENSG00000134871	0.0387068	9.81e-10	0.542332	1161	collagen, type IV, alpha 2 [Source:HGNC Symbol;Acc:HGNC:2203]
8129666	SLC2A12	ENSG00000146411	-0.00948822	0.246794	0.542313	1162	solute carrier family 2 (facilitated glucose transporter), member 12 [Source:HGNC Symbol;Acc:HGNC:18067]
7924636	TMEM63A	ENSG00000196187	0.0020288	0.753862	0.542306	1163	transmembrane protein 63A [Source:HGNC Symbol;Acc:HGNC:29118]
7930614	NHLRC2	ENSG00000196865	0.00580776	0.0190134	0.542287	1164	NHL repeat containing 2 [Source:HGNC Symbol;Acc:HGNC:24731]
8076690	KIAA0930	ENSG00000100364	0.023921	4.74e-06	0.542258	1165	KIAA0930 [Source:HGNC Symbol;Acc:HGNC:1314]
8165974	CLCN4	ENSG00000073464	-0.0155741	0.0177533	0.542255	1166	chloride channel, voltage-sensitive 4 [Source:HGNC Symbol;Acc:HGNC:2022]
8099037	MFSD10	ENSG00000109736	0.0438159	2.9e-11	0.542254	1167	major facilitator superfamily domain containing 10 [Source:HGNC Symbol;Acc:HGNC:16894]
8042830	MTHFD2	ENSG00000065911	0.0782007	1.92e-20	0.542194	1168	methylenetetrahydrofolate dehydrogenase (NADP+ dependent) 2, methenyltetrahydrofolate cyclohydrolase [Source:HGNC Symbol;Acc:HGNC:7434]
8116051	DBN1	ENSG00000113758	0.0250548	0.00271913	0.542178	1169	drebrin 1 [Source:HGNC Symbol;Acc:HGNC:2695]
8147132	CA2	ENSG00000104267	0.0300799	3.14e-06	0.54215	1170	carbonic anhydrase II [Source:HGNC Symbol;Acc:HGNC:1373]
7916282	LRP8	ENSG00000157193	0.0131263	0.158421	0.542147	1171	low density lipoprotein receptor-related protein 8, apolipoprotein e receptor [Source:HGNC Symbol;Acc:HGNC:6700]
8158839	PRRC2B	ENSG00000130723	0.0109218	0.000152533	0.542102	1172	proline-rich coiled-coil 2B [Source:HGNC Symbol;Acc:HGNC:28121]
8073345	EP300	ENSG00000100393	0.0158583	6.4e-05	0.541979	1173	E1A binding protein p300 [Source:HGNC Symbol;Acc:HGNC:3373]
8034544	PRDX2	ENSG00000167815	0.011283	0.142665	0.541974	1174	peroxiredoxin 2 [Source:HGNC Symbol;Acc:HGNC:9353]
8170775	SSR4	ENSG00000180879	0.00348508	0.700026	0.541778	1175	signal sequence receptor, delta [Source:HGNC Symbol;Acc:HGNC:11326]
7971177	FOXO1	ENSG00000150907	0.0173663	0.000373945	0.541559	1176	forkhead box O1 [Source:HGNC Symbol;Acc:HGNC:3819]
7972737	LIG4	ENSG00000174405	0.0293715	6.48e-07	0.541491	1177	ligase IV, DNA, ATP-dependent [Source:HGNC Symbol;Acc:HGNC:6601]
8024282	DAZAP1	ENSG00000071626	0.0381458	9.64e-20	0.54147	1178	DAZ associated protein 1 [Source:HGNC Symbol;Acc:HGNC:2683]
7929882	SEMA4G	ENSG00000095539	0.0113084	0.0369698	0.541441	1179	sema domain, immunoglobulin domain (Ig), transmembrane domain (TM) and short cytoplasmic domain, (semaphorin) 4G [Source:HGNC Symbol;Acc:HGNC:10735]
7937823	KCNQ1	ENSG00000053918	0.0288515	3.97e-08	0.54143	1180	potassium channel, voltage gated KQT-like subfamily Q, member 1 [Source:HGNC Symbol;Acc:HGNC:6294]
8087833	DUSP7	ENSG00000164086	0.0497475	1.24e-19	0.54142	1181	dual specificity phosphatase 7 [Source:HGNC Symbol;Acc:HGNC:3073]
8083749	PPM1L	ENSG00000163590	0.0388729	5.75e-07	0.541408	1182	protein phosphatase, Mg2+/Mn2+ dependent, 1L [Source:HGNC Symbol;Acc:HGNC:16381]
7961693	LDHB	ENSG00000111716	-0.00500121	0.00719362	0.541362	1183	lactate dehydrogenase B [Source:HGNC Symbol;Acc:HGNC:6541]
8170662	SLC6A8	ENSG00000130821	0.0147107	1.67e-05	0.541358	1184	solute carrier family 6 (neurotransmitter transporter), member 8 [Source:HGNC Symbol;Acc:HGNC:11055]
8087624	HYAL2	ENSG00000068001	0.0511838	4.58e-08	0.54135	1185	hyaluronoglucosaminidase 2 [Source:HGNC Symbol;Acc:HGNC:5321]
7961546	EPS8	ENSG00000151491	0.0309866	8.26e-09	0.541176	1186	epidermal growth factor receptor pathway substrate 8 [Source:HGNC Symbol;Acc:HGNC:3420]
8097717	ARHGAP10	ENSG00000071205	0.018939	0.00161676	0.541035	1187	Rho GTPase activating protein 10 [Source:HGNC Symbol;Acc:HGNC:26099]
8011293	CLUH	ENSG00000132361	6.76e-05	0.46393	0.540956	1188	clustered mitochondria (cluA/CLU1) homolog [Source:HGNC Symbol;Acc:HGNC:29094]
8160857	SIGMAR1	ENSG00000147955	0.0380412	1.47e-13	0.540952	1189	sigma non-opioid intracellular receptor 1 [Source:HGNC Symbol;Acc:HGNC:8157]
8032106	MED16	ENSG00000175221	0.0241471	3.17e-07	0.540908	1190	mediator complex subunit 16 [Source:HGNC Symbol;Acc:HGNC:17556]
7912157	ERRFI1	ENSG00000116285	0.0719868	9.66e-13	0.54073	1191	ERBB receptor feedback inhibitor 1 [Source:HGNC Symbol;Acc:HGNC:18185]
8130013	EPM2A	ENSG00000112425	-0.0041673	0.693181	0.54057	1192	epilepsy, progressive myoclonus type 2A, Lafora disease (laforin) [Source:HGNC Symbol;Acc:HGNC:3413]
8156706	TMOD1	ENSG00000136842	0.00453538	0.00926477	0.54055	1193	tropomodulin 1 [Source:HGNC Symbol;Acc:HGNC:11871]
7977127	RP11-73M18.2	ENSG00000256500	0.00936062	0.00115383	0.5405	1194
7977127	KLC1	ENSG00000126214	0.00936062	0.00115383	0.5405	1194	kinesin light chain 1 [Source:HGNC Symbol;Acc:HGNC:6387]
8159984	PLGRKT	ENSG00000107020	-0.0051384	0.52832	0.540404	1196	plasminogen receptor, C-terminal lysine transmembrane protein [Source:HGNC Symbol;Acc:HGNC:23633]
7999598	NTAN1	ENSG00000157045	0.0322926	5.69e-05	0.540346	1197	N-terminal asparagine amidase [Source:HGNC Symbol;Acc:HGNC:29909]
8086462	POMGNT2	ENSG00000144647	0.0186453	8e-05	0.540201	1198	protein O-linked mannose N-acetylglucosaminyltransferase 2 (beta 1,4-) [Source:HGNC Symbol;Acc:HGNC:25902]
8064156	ZGPAT	ENSG00000197114	0.0173769	2.74e-05	0.540173	1199	zinc finger, CCCH-type with G patch domain [Source:HGNC Symbol;Acc:HGNC:15948]
8064156	RP4-583P15.15	ENSG00000273154	0.0173769	2.74e-05	0.540173	1199
7986110	FES	ENSG00000182511	0.0543062	8.7e-14	0.540171	1201	FES proto-oncogene, tyrosine kinase [Source:HGNC Symbol;Acc:HGNC:3657]
8167998	AR	ENSG00000169083	-0.0221295	0.00543076	0.540095	1202	androgen receptor [Source:HGNC Symbol;Acc:HGNC:644]
8017262	BRIP1	ENSG00000136492	0.0256481	0.0170973	0.54005	1203	BRCA1 interacting protein C-terminal helicase 1 [Source:HGNC Symbol;Acc:HGNC:20473]
7935780	SEC31B	ENSG00000075826	-0.0345446	5.84e-06	0.539927	1204	SEC31 homolog B, COPII coat complex component [Source:HGNC Symbol;Acc:HGNC:23197]
8110450	HNRNPAB	ENSG00000197451	0.0333232	3.03e-20	0.539919	1205	heterogeneous nuclear ribonucleoprotein A/B [Source:HGNC Symbol;Acc:HGNC:5034]
8000244	USP31	ENSG00000103404	0.068855	2.99e-23	0.539812	1206	ubiquitin specific peptidase 31 [Source:HGNC Symbol;Acc:HGNC:20060]
8099073	LRPAP1	ENSG00000163956	-0.0127804	9.31e-06	0.539745	1207	low density lipoprotein receptor-related protein associated protein 1 [Source:HGNC Symbol;Acc:HGNC:6701]
7991057	BTBD1	ENSG00000064726	-0.0125031	0.000289043	0.539689	1208	BTB (POZ) domain containing 1 [Source:HGNC Symbol;Acc:HGNC:1120]
8058670	IKZF2	ENSG00000030419	0.00340576	0.783921	0.539685	1209	IKAROS family zinc finger 2 (Helios) [Source:HGNC Symbol;Acc:HGNC:13177]
8008588	HLF	ENSG00000108924	-0.012199	0.0180895	0.539604	1210	hepatic leukemia factor [Source:HGNC Symbol;Acc:HGNC:4977]
7966356	HVCN1	ENSG00000122986	0.0494925	1.96e-09	0.539571	1211	hydrogen voltage gated channel 1 [Source:HGNC Symbol;Acc:HGNC:28240]
8152703	FBXO32	ENSG00000156804	-0.0397934	4.57e-07	0.539536	1212	F-box protein 32 [Source:HGNC Symbol;Acc:HGNC:16731]
7985202	PSMA4	ENSG00000041357	0.0194106	7.48e-05	0.539481	1213	proteasome subunit alpha 4 [Source:HGNC Symbol;Acc:HGNC:9533]
8122986	SNX9	ENSG00000130340	0.00444525	0.175461	0.539475	1214	sorting nexin 9 [Source:HGNC Symbol;Acc:HGNC:14973]
8149264	PPP1R3B	ENSG00000173281	0.0105005	0.154364	0.539473	1215	protein phosphatase 1, regulatory subunit 3B [Source:HGNC Symbol;Acc:HGNC:14942]
8032392	MKNK2	ENSG00000099875	0.0529412	1.72e-13	0.539309	1216	MAP kinase interacting serine/threonine kinase 2 [Source:HGNC Symbol;Acc:HGNC:7111]
8053366	SUCLG1	ENSG00000163541	-0.000275506	0.995384	0.53919	1217	succinate-CoA ligase, alpha subunit [Source:HGNC Symbol;Acc:HGNC:11449]
8156848	NR4A3	ENSG00000119508	0.0625822	0.000327482	0.539146	1218	nuclear receptor subfamily 4, group A, member 3 [Source:HGNC Symbol;Acc:HGNC:7982]
7899562	PTPRU	ENSG00000060656	0.0834664	1.14e-20	0.539032	1219	protein tyrosine phosphatase, receptor type, U [Source:HGNC Symbol;Acc:HGNC:9683]
7969815	CLYBL	ENSG00000125246	-0.0234737	0.00162963	0.538934	1220	citrate lyase beta like [Source:HGNC Symbol;Acc:HGNC:18355]
7965094	E2F7	ENSG00000165891	0.0210132	0.000490144	0.538912	1221	E2F transcription factor 7 [Source:HGNC Symbol;Acc:HGNC:23820]
7945275	VPS26B	ENSG00000151502	0.00985432	0.00050738	0.538894	1222	VPS26 retromer complex component B [Source:HGNC Symbol;Acc:HGNC:28119]
8100154	CORIN	ENSG00000145244	-0.0354951	0.0209855	0.538753	1223	corin, serine peptidase [Source:HGNC Symbol;Acc:HGNC:19012]
8130505	EZR	ENSG00000092820	0.0062643	0.032037	0.538665	1224	ezrin [Source:HGNC Symbol;Acc:HGNC:12691]
7999909	GPRC5B	ENSG00000167191	0.011369	0.00369665	0.538535	1225	G protein-coupled receptor, class C, group 5, member B [Source:HGNC Symbol;Acc:HGNC:13308]
8003840	EMC6	ENSG00000127774	0.0406514	1.07e-12	0.538401	1226	ER membrane protein complex subunit 6 [Source:HGNC Symbol;Acc:HGNC:28430]
8168205	FOXO4	ENSG00000184481	0.0267333	4.58e-05	0.538343	1227	forkhead box O4 [Source:HGNC Symbol;Acc:HGNC:7139]
7902023	RAVER2	ENSG00000162437	-0.0019915	0.61638	0.538299	1228	ribonucleoprotein, PTB-binding 2 [Source:HGNC Symbol;Acc:HGNC:25577]
8051670	SOS1	ENSG00000115904	0.0205263	2.53e-08	0.538278	1229	son of sevenless homolog 1 (Drosophila) [Source:HGNC Symbol;Acc:HGNC:11187]
7946853	KCNJ11	ENSG00000187486	0.0900348	6.51e-18	0.538241	1230	potassium channel, inwardly rectifying subfamily J, member 11 [Source:HGNC Symbol;Acc:HGNC:6257]
8136448	CHRM2	ENSG00000181072	-0.0170529	0.269182	0.538217	1231	cholinergic receptor, muscarinic 2 [Source:HGNC Symbol;Acc:HGNC:1951]
8168264	NLGN3	ENSG00000196338	-0.0386978	1.4e-08	0.538154	1232	neuroligin 3 [Source:HGNC Symbol;Acc:HGNC:14289]
8015969	UBTF	ENSG00000108312	-0.0056131	0.0896323	0.538068	1233	upstream binding transcription factor, RNA polymerase I [Source:HGNC Symbol;Acc:HGNC:12511]
7919872	FAM63A	ENSG00000143409	-0.0115922	0.245851	0.537995	1234	family with sequence similarity 63, member A [Source:HGNC Symbol;Acc:HGNC:25648]
8040792	EMILIN1	ENSG00000138080	0.0394781	0.0001173	0.537994	1235	elastin microfibril interfacer 1 [Source:HGNC Symbol;Acc:HGNC:19880]
8021418	MALT1	ENSG00000172175	0.0353879	7.55e-10	0.537927	1236	MALT1 paracaspase [Source:HGNC Symbol;Acc:HGNC:6819]
7903092	FNBP1L	ENSG00000137942	0.00348859	0.182951	0.537917	1237	formin binding protein 1-like [Source:HGNC Symbol;Acc:HGNC:20851]
7957665	ELK3	ENSG00000111145	0.0240586	1.55e-05	0.53791	1238	ELK3, ETS-domain protein (SRF accessory protein 2) [Source:HGNC Symbol;Acc:HGNC:3325]
8123181	IGF2R	ENSG00000197081	0.0138624	0.00209445	0.537881	1239	insulin-like growth factor 2 receptor [Source:HGNC Symbol;Acc:HGNC:5467]
8098084	ETFDH	ENSG00000171503	0.0164029	0.0610398	0.537861	1240	electron-transferring-flavoprotein dehydrogenase [Source:HGNC Symbol;Acc:HGNC:3483]
8080973	PPP4R2	ENSG00000163605	0.0115085	0.091395	0.537745	1241	protein phosphatase 4, regulatory subunit 2 [Source:HGNC Symbol;Acc:HGNC:18296]
7901102	MMACHC	ENSG00000132763	0.00772569	0.712062	0.53771	1242	methylmalonic aciduria (cobalamin deficiency) cblC type, with homocystinuria [Source:HGNC Symbol;Acc:HGNC:24525]
8020973	FHOD3	ENSG00000134775	-0.0476328	6.44e-13	0.537585	1243	formin homology 2 domain containing 3 [Source:HGNC Symbol;Acc:HGNC:26178]
7972745	IRS2	ENSG00000185950	0.0152558	0.00316189	0.537549	1244	insulin receptor substrate 2 [Source:HGNC Symbol;Acc:HGNC:6126]
7992998	MGRN1	ENSG00000102858	0.0127636	6.28e-05	0.537449	1245	mahogunin ring finger 1, E3 ubiquitin protein ligase [Source:HGNC Symbol;Acc:HGNC:20254]
8130993	FAM20C	ENSG00000177706	0.0411231	1.55e-13	0.537439	1246	family with sequence similarity 20, member C [Source:HGNC Symbol;Acc:HGNC:22140]
8007272	COASY	ENSG00000068120	0.0416482	4.23e-12	0.537431	1247	CoA synthase [Source:HGNC Symbol;Acc:HGNC:29932]
7954969	IRAK4	ENSG00000198001	0.0427292	4.08e-09	0.537359	1248	interleukin-1 receptor-associated kinase 4 [Source:HGNC Symbol;Acc:HGNC:17967]
7975238	PLEKHH1	ENSG00000054690	0.0449284	1.88e-06	0.537356	1249	pleckstrin homology domain containing, family H (with MyTH4 domain) member 1 [Source:HGNC Symbol;Acc:HGNC:17733]
8040927	NRBP1	ENSG00000115216	0.0305692	2.26e-18	0.53726	1250	nuclear receptor binding protein 1 [Source:HGNC Symbol;Acc:HGNC:7993]
8148888	PPP1R16A	ENSG00000160972	0.00696277	0.00671038	0.537209	1251	protein phosphatase 1, regulatory subunit 16A [Source:HGNC Symbol;Acc:HGNC:14941]
8162276	NFIL3	ENSG00000165030	0.0503905	1.07e-09	0.537176	1252	nuclear factor, interleukin 3 regulated [Source:HGNC Symbol;Acc:HGNC:7787]
8167314	TBC1D25	ENSG00000068354	0.0455425	3.33e-18	0.537168	1253	TBC1 domain family, member 25 [Source:HGNC Symbol;Acc:HGNC:8092]
8137381	AGAP3	ENSG00000133612	0.0156395	0.0204765	0.537111	1254	ArfGAP with GTPase domain, ankyrin repeat and PH domain 3 [Source:HGNC Symbol;Acc:HGNC:16923]
8042038	RPL23AP32	ENSG00000237887	-0.00093267	0.46393	0.537095	1255	ribosomal protein L23a pseudogene 32 [Source:HGNC Symbol;Acc:HGNC:25345]
8042038	SPTBN1	ENSG00000115306	-0.00093267	0.46393	0.537095	1255	spectrin, beta, non-erythrocytic 1 [Source:HGNC Symbol;Acc:HGNC:11275]
7979615	SPTB	ENSG00000070182	0.0191378	0.000370665	0.536953	1257	spectrin, beta, erythrocytic [Source:HGNC Symbol;Acc:HGNC:11274]
7975876	ESRRB	ENSG00000119715	-0.0262995	0.00770788	0.536887	1258	estrogen-related receptor beta [Source:HGNC Symbol;Acc:HGNC:3473]
8145977	PLEKHA2	ENSG00000169499	-0.0455129	3e-14	0.536845	1259	pleckstrin homology domain containing, family A (phosphoinositide binding specific) member 2 [Source:HGNC Symbol;Acc:HGNC:14336]
7998449	TSR3	ENSG00000007520	0.0196667	5.86e-05	0.536719	1260	TSR3, 20S rRNA accumulation, homolog (S. cerevisiae) [Source:HGNC Symbol;Acc:HGNC:14175]
8092523	EHHADH	ENSG00000113790	-0.0664121	6.93e-11	0.536599	1261	enoyl-CoA, hydratase/3-hydroxyacyl CoA dehydrogenase [Source:HGNC Symbol;Acc:HGNC:3247]
8015868	MPP2	ENSG00000108852	0.0338299	3.06e-07	0.536598	1262	membrane protein, palmitoylated 2 (MAGUK p55 subfamily member 2) [Source:HGNC Symbol;Acc:HGNC:7220]
8113413	NUDT12	ENSG00000112874	0.0025448	0.738095	0.536559	1263	nudix (nucleoside diphosphate linked moiety X)-type motif 12 [Source:HGNC Symbol;Acc:HGNC:18826]
8092473	CLCN2	ENSG00000114859	0.0158382	0.0905102	0.5364	1264	chloride channel, voltage-sensitive 2 [Source:HGNC Symbol;Acc:HGNC:2020]
7908758	SHISA4	ENSG00000198892	0.0529707	1.47e-11	0.536398	1265	shisa family member 4 [Source:HGNC Symbol;Acc:HGNC:27139]
7908758	IPO9	ENSG00000198700	0.0529707	1.47e-11	0.536398	1265	importin 9 [Source:HGNC Symbol;Acc:HGNC:19425]
7965681	IKBIP	ENSG00000166130	0.0553644	9.31e-08	0.536397	1267	IKBKB interacting protein [Source:HGNC Symbol;Acc:HGNC:26430]
8082100	PARP14	ENSG00000173193	-0.0387307	9.31e-06	0.536372	1268	poly (ADP-ribose) polymerase family, member 14 [Source:HGNC Symbol;Acc:HGNC:29232]
8085360	TIMP4	ENSG00000157150	0.0958933	4.99e-19	0.53632	1269	TIMP metallopeptidase inhibitor 4 [Source:HGNC Symbol;Acc:HGNC:11823]
8075239	THOC5	ENSG00000100296	0.0556491	2.78e-19	0.536282	1270	THO complex 5 [Source:HGNC Symbol;Acc:HGNC:19074]
8004699	CHD3	ENSG00000170004	-0.0126756	0.120215	0.53618	1271	chromodomain helicase DNA binding protein 3 [Source:HGNC Symbol;Acc:HGNC:1918]
7931683	DIP2C	ENSG00000151240	-0.00295062	0.432094	0.536146	1272	disco-interacting protein 2 homolog C [Source:HGNC Symbol;Acc:HGNC:29150]
8010092	MFSD11	ENSG00000092931	-0.00424136	0.116399	0.536138	1273	major facilitator superfamily domain containing 11 [Source:HGNC Symbol;Acc:HGNC:25458]
7966072	PRDM4	ENSG00000110851	0.0159407	3.59e-09	0.536096	1274	PR domain containing 4 [Source:HGNC Symbol;Acc:HGNC:9348]
8012856	ELAC2	ENSG00000006744	0.00259424	0.973233	0.536094	1275	elaC ribonuclease Z 2 [Source:HGNC Symbol;Acc:HGNC:14198]
7892935	SLC25A3	ENSG00000075415	0.00623474	0.410714	0.536058	1276	solute carrier family 25 (mitochondrial carrier; phosphate carrier), member 3 [Source:HGNC Symbol;Acc:HGNC:10989]
8056837	GPR155	ENSG00000163328	0.00348765	0.573117	0.535953	1277	G protein-coupled receptor 155 [Source:HGNC Symbol;Acc:HGNC:22951]
8070961	LSS	ENSG00000160285	0.0375975	1.92e-11	0.535893	1278	lanosterol synthase (2,3-oxidosqualene-lanosterol cyclase) [Source:HGNC Symbol;Acc:HGNC:6708]
7985016	SNX33	ENSG00000173548	-0.000214493	0.921657	0.535837	1279	sorting nexin 33 [Source:HGNC Symbol;Acc:HGNC:28468]
7897044	PRKCZ	ENSG00000067606	0.00296647	0.226632	0.535783	1280	protein kinase C, zeta [Source:HGNC Symbol;Acc:HGNC:9412]
8004880	NTN1	ENSG00000065320	0.0257794	0.0065712	0.535673	1281	netrin 1 [Source:HGNC Symbol;Acc:HGNC:8029]
8151917	MTERF3	ENSG00000156469	0.0344875	1.17e-09	0.535673	1282	mitochondrial transcription termination factor 3 [Source:HGNC Symbol;Acc:HGNC:24258]
7985620	ALPK3	ENSG00000136383	-0.0372899	1.98e-09	0.535657	1283	alpha-kinase 3 [Source:HGNC Symbol;Acc:HGNC:17574]
8122426	PHACTR2	ENSG00000112419	-0.0166575	3.32e-06	0.53552	1284	phosphatase and actin regulator 2 [Source:HGNC Symbol;Acc:HGNC:20956]
7978391	NOVA1	ENSG00000139910	0.0155514	0.0567017	0.535482	1285	neuro-oncological ventral antigen 1 [Source:HGNC Symbol;Acc:HGNC:7886]
8132646	CCM2	ENSG00000136280	0.0411128	4.72e-15	0.53546	1286	cerebral cavernous malformation 2 [Source:HGNC Symbol;Acc:HGNC:21708]
8168794	CENPI	ENSG00000102384	0.0121227	0.126984	0.535357	1287	centromere protein I [Source:HGNC Symbol;Acc:HGNC:3968]
7929334	CEP55	ENSG00000138180	0.0430492	9.41e-06	0.53534	1288	centrosomal protein 55kDa [Source:HGNC Symbol;Acc:HGNC:1161]
8103922	CASP3	ENSG00000164305	0.00727632	0.0772682	0.535251	1289	caspase 3, apoptosis-related cysteine peptidase [Source:HGNC Symbol;Acc:HGNC:1504]
8110318	PRELID1P1	ENSG00000217325	0.023922	4.63e-07	0.535179	1290	PRELI domain containing 1 pseudogene 1 [Source:HGNC Symbol;Acc:HGNC:43886]
8110318	AC016734.2	ENSG00000228305	0.023922	4.63e-07	0.535179	1290
8110318	PRELID1	ENSG00000169230	0.023922	4.63e-07	0.535179	1290	PRELI domain containing 1 [Source:HGNC Symbol;Acc:HGNC:30255]
8110318	RP11-543B16.2	ENSG00000226986	0.023922	4.63e-07	0.535179	1290
8011407	P2RX5-TAX1BP3	ENSG00000257950	-0.0153745	0.000364186	0.535022	1294	P2RX5-TAX1BP3 readthrough (NMD candidate) [Source:HGNC Symbol;Acc:HGNC:49191]
8011407	TAX1BP3	ENSG00000213977	-0.0153745	0.000364186	0.535022	1294	Tax1 (human T-cell leukemia virus type I) binding protein 3 [Source:HGNC Symbol;Acc:HGNC:30684]
8066985	FAM65C	ENSG00000042062	0.035974	5.59e-06	0.535001	1296	family with sequence similarity 65, member C [Source:HGNC Symbol;Acc:HGNC:16168]
7940005	P2RX3	ENSG00000109991	-0.0875262	6.17e-08	0.534993	1297	purinergic receptor P2X, ligand gated ion channel, 3 [Source:HGNC Symbol;Acc:HGNC:8534]
8117194	MRS2	ENSG00000124532	-0.00842327	0.444399	0.534968	1298	MRS2 magnesium transporter [Source:HGNC Symbol;Acc:HGNC:13785]
8003639	WDR81	ENSG00000167716	0.0222132	0.000104684	0.534951	1299	WD repeat domain 81 [Source:HGNC Symbol;Acc:HGNC:26600]
7900146	ZC3H12A	ENSG00000163874	0.0258386	2.91e-07	0.534883	1300	zinc finger CCCH-type containing 12A [Source:HGNC Symbol;Acc:HGNC:26259]
7916443	USP24	ENSG00000162402	-0.00064421	0.93821	0.53479	1301	ubiquitin specific peptidase 24 [Source:HGNC Symbol;Acc:HGNC:12623]
8056343	COBLL1	ENSG00000082438	-0.0180041	0.000453339	0.534738	1302	cordon-bleu WH2 repeat protein-like 1 [Source:HGNC Symbol;Acc:HGNC:23571]
7960397	FGF23	ENSG00000118972	-0.00738098	0.857673	0.534537	1303	fibroblast growth factor 23 [Source:HGNC Symbol;Acc:HGNC:3680]
7946201	ARFIP2	ENSG00000132254	0.0253511	1.86e-06	0.534524	1304	ADP-ribosylation factor interacting protein 2 [Source:HGNC Symbol;Acc:HGNC:17160]
8172119	MED14	ENSG00000180182	-0.0246173	8.09e-11	0.534512	1305	mediator complex subunit 14 [Source:HGNC Symbol;Acc:HGNC:2370]
8005171	TRPV2	ENSG00000187688	0.0313683	3.98e-05	0.534466	1306	transient receptor potential cation channel, subfamily V, member 2 [Source:HGNC Symbol;Acc:HGNC:18082]
8076195	PDGFB	ENSG00000100311	0.00372784	0.127562	0.534439	1307	platelet-derived growth factor beta polypeptide [Source:HGNC Symbol;Acc:HGNC:8800]
8043278	MRPL35	ENSG00000132313	-0.0126864	7.06e-05	0.534318	1308	mitochondrial ribosomal protein L35 [Source:HGNC Symbol;Acc:HGNC:14489]
8016077	GPATCH8	ENSG00000186566	-0.0134094	0.0712648	0.534152	1309	G patch domain containing 8 [Source:HGNC Symbol;Acc:HGNC:29066]
7897620	PGD	ENSG00000142657	0.0558754	1.21e-15	0.534084	1310	phosphogluconate dehydrogenase [Source:HGNC Symbol;Acc:HGNC:8891]
7971644	SPRYD7	ENSG00000123178	-0.00722677	0.010246	0.53408	1311	SPRY domain containing 7 [Source:HGNC Symbol;Acc:HGNC:14297]
7966052	CRY1	ENSG00000008405	0.0527731	4.92e-07	0.534071	1312	cryptochrome circadian clock 1 [Source:HGNC Symbol;Acc:HGNC:2384]
8035040	WIZ	ENSG00000011451	0.0519133	3.04e-17	0.534024	1313	widely interspaced zinc finger motifs [Source:HGNC Symbol;Acc:HGNC:30917]
8023228	DYM	ENSG00000141627	0.00649469	0.000377252	0.534024	1314	dymeclin [Source:HGNC Symbol;Acc:HGNC:21317]
8081548	PVRL3	ENSG00000177707	0.0377082	8.6e-11	0.533988	1315	poliovirus receptor-related 3 [Source:HGNC Symbol;Acc:HGNC:17664]
8139256	URGCP	ENSG00000106608	-0.00537258	0.53744	0.533959	1316	upregulator of cell proliferation [Source:HGNC Symbol;Acc:HGNC:30890]
7980636	EML5	ENSG00000165521	0.0138962	0.0698253	0.53395	1317	echinoderm microtubule associated protein like 5 [Source:HGNC Symbol;Acc:HGNC:18197]
8121794	SMPDL3A	ENSG00000172594	0.06192	3.4e-10	0.533845	1318	sphingomyelin phosphodiesterase, acid-like 3A [Source:HGNC Symbol;Acc:HGNC:17389]
7912928	SDHB	ENSG00000117118	-0.00452001	0.048793	0.53384	1319	succinate dehydrogenase complex, subunit B, iron sulfur (Ip) [Source:HGNC Symbol;Acc:HGNC:10681]
8074991	GGT5	ENSG00000099998	0.123611	2.78e-26	0.533818	1320	gamma-glutamyltransferase 5 [Source:HGNC Symbol;Acc:HGNC:4260]
8036483	YIF1B	ENSG00000167645	0.0247419	5.31e-09	0.533778	1321	Yip1 interacting factor homolog B (S. cerevisiae) [Source:HGNC Symbol;Acc:HGNC:30511]
8108166	TXNDC15	ENSG00000113621	0.00393199	0.337475	0.533682	1322	thioredoxin domain containing 15 [Source:HGNC Symbol;Acc:HGNC:20652]
8137979	ACTB	ENSG00000075624	0.027917	2.11e-11	0.533635	1323	actin, beta [Source:HGNC Symbol;Acc:HGNC:132]
8137979	AC006483.1	ENSG00000263900	0.027917	2.11e-11	0.533635	1323
8046086	CERS6	ENSG00000172292	0.0184862	1.96e-07	0.533608	1325	ceramide synthase 6 [Source:HGNC Symbol;Acc:HGNC:23826]
7988414	GATM	ENSG00000171766	-0.101307	2.36e-11	0.53358	1326	glycine amidinotransferase (L-arginine:glycine amidinotransferase) [Source:HGNC Symbol;Acc:HGNC:4175]
7902810	LMO4	ENSG00000143013	0.0332417	2.35e-05	0.533538	1327	LIM domain only 4 [Source:HGNC Symbol;Acc:HGNC:6644]
8030251	TRPM4	ENSG00000130529	-0.00771609	0.0178648	0.533512	1328	transient receptor potential cation channel, subfamily M, member 4 [Source:HGNC Symbol;Acc:HGNC:17993]
8096538	RAP1GDS1	ENSG00000138698	0.0251341	0.000138939	0.533489	1329	RAP1, GTP-GDP dissociation stimulator 1 [Source:HGNC Symbol;Acc:HGNC:9859]
8161701	TMEM2	ENSG00000135048	0.0957305	4.21e-13	0.533417	1330	transmembrane protein 2 [Source:HGNC Symbol;Acc:HGNC:11869]
8051573	CDC42EP3	ENSG00000163171	-0.00938676	0.023557	0.53339	1331	CDC42 effector protein (Rho GTPase binding) 3 [Source:HGNC Symbol;Acc:HGNC:16943]
8112841	HOMER1	ENSG00000152413	-0.0100865	0.0182028	0.533382	1332	homer scaffolding protein 1 [Source:HGNC Symbol;Acc:HGNC:17512]
8054364	TGFBRAP1	ENSG00000135966	0.0156102	3.06e-07	0.533326	1333	transforming growth factor, beta receptor associated protein 1 [Source:HGNC Symbol;Acc:HGNC:16836]
8152291	ABRA	ENSG00000174429	0.0555514	0.00267813	0.533316	1334	actin binding Rho activating protein [Source:HGNC Symbol;Acc:HGNC:30655]
7943413	BIRC3	ENSG00000023445	0.0548428	4.74e-07	0.533297	1335	baculoviral IAP repeat containing 3 [Source:HGNC Symbol;Acc:HGNC:591]
8071547	UBE2L3	ENSG00000185651	0.0298672	1.29e-09	0.533285	1336	ubiquitin-conjugating enzyme E2L 3 [Source:HGNC Symbol;Acc:HGNC:12488]
8040530	MFSD2B	ENSG00000205639	0.0252621	9.52e-05	0.533258	1337	major facilitator superfamily domain containing 2B [Source:HGNC Symbol;Acc:HGNC:37207]
8040530	FKBP1B	ENSG00000119782	0.0252621	9.52e-05	0.533258	1337	FK506 binding protein 1B, 12.6 kDa [Source:HGNC Symbol;Acc:HGNC:3712]
7898663	PINK1	ENSG00000158828	0.0164882	0.000307701	0.533223	1339	PTEN induced putative kinase 1 [Source:HGNC Symbol;Acc:HGNC:14581]
7984353	SMAD6	ENSG00000137834	-0.00873933	0.752105	0.533144	1340	SMAD family member 6 [Source:HGNC Symbol;Acc:HGNC:6772]
8170166	HTATSF1	ENSG00000102241	-0.0336452	2.19e-08	0.533143	1341	HIV-1 Tat specific factor 1 [Source:HGNC Symbol;Acc:HGNC:5276]
8027908	RBM42	ENSG00000126254	0.00731254	0.00356236	0.533141	1342	RNA binding motif protein 42 [Source:HGNC Symbol;Acc:HGNC:28117]
8072170	KREMEN1	ENSG00000183762	0.000642356	0.664375	0.533034	1343	kringle containing transmembrane protein 1 [Source:HGNC Symbol;Acc:HGNC:17550]
7990879	EFTUD1	ENSG00000140598	0.0406601	2.16e-05	0.532975	1344	elongation factor Tu GTP binding domain containing 1 [Source:HGNC Symbol;Acc:HGNC:25789]
8051762	SLC8A1	ENSG00000183023	-0.0275809	8.86e-10	0.532912	1345	solute carrier family 8 (sodium/calcium exchanger), member 1 [Source:HGNC Symbol;Acc:HGNC:11068]
8079772	APEH	ENSG00000164062	0.00110702	0.934529	0.532781	1346	acylaminoacyl-peptide hydrolase [Source:HGNC Symbol;Acc:HGNC:586]
8163678	ASTN2	ENSG00000148219	0.00806633	0.095004	0.532717	1347	astrotactin 2 [Source:HGNC Symbol;Acc:HGNC:17021]
8068919	PDXK	ENSG00000160209	0.0161411	0.000122968	0.5327	1348	pyridoxal (pyridoxine, vitamin B6) kinase [Source:HGNC Symbol;Acc:HGNC:8819]
8088803	EIF4E3	ENSG00000163412	0.00463322	0.46252	0.532618	1349	eukaryotic translation initiation factor 4E family member 3 [Source:HGNC Symbol;Acc:HGNC:31837]
8059249	OBSL1	ENSG00000124006	-0.00823725	0.0909517	0.532452	1350	obscurin-like 1 [Source:HGNC Symbol;Acc:HGNC:29092]
8073733	NUP50	ENSG00000093000	0.0256238	0.00562741	0.532449	1351	nucleoporin 50kDa [Source:HGNC Symbol;Acc:HGNC:8065]
8026300	ADGRE5	ENSG00000123146	0.0395164	1.87e-09	0.532415	1352	adhesion G protein-coupled receptor E5 [Source:HGNC Symbol;Acc:HGNC:1711]
8043791	INPP4A	ENSG00000040933	-0.0145703	0.000437824	0.532401	1353	inositol polyphosphate-4-phosphatase type I A [Source:HGNC Symbol;Acc:HGNC:6074]
7975747	DLST	ENSG00000119689	-0.0220446	6.17e-08	0.532389	1354	dihydrolipoamide S-succinyltransferase (E2 component of 2-oxo-glutarate complex) [Source:HGNC Symbol;Acc:HGNC:2911]
8041570	TMEM178A	ENSG00000152154	-0.0410601	5e-10	0.532312	1355	transmembrane protein 178A [Source:HGNC Symbol;Acc:HGNC:28517]
8167369	HDAC6	ENSG00000094631	0.0121336	0.000453339	0.532234	1356	histone deacetylase 6 [Source:HGNC Symbol;Acc:HGNC:14064]
8180363	MPRIP	ENSG00000133030	0.0118158	0.000181878	0.532216	1357	myosin phosphatase Rho interacting protein [Source:HGNC Symbol;Acc:HGNC:30321]
8180363	MPRIPP1	ENSG00000214820	0.0118158	0.000181878	0.532216	1357	myosin phosphatase Rho interacting protein pseudogene 1 [Source:HGNC Symbol;Acc:HGNC:44594]
7996908	SNTB2	ENSG00000168807	0.0201169	0.00023281	0.532184	1359	syntrophin, beta 2 (dystrophin-associated protein A1, 59kDa, basic component 2) [Source:HGNC Symbol;Acc:HGNC:11169]
8093643	ADD1	ENSG00000087274	0.0119379	8.08e-05	0.532164	1360	adducin 1 (alpha) [Source:HGNC Symbol;Acc:HGNC:243]
7975506	DCAF4	ENSG00000119599	0.0286317	0.000548249	0.532127	1361	DDB1 and CUL4 associated factor 4 [Source:HGNC Symbol;Acc:HGNC:20229]
8105523	KIF2A	ENSG00000068796	0.0156692	0.000422805	0.532037	1362	kinesin heavy chain member 2A [Source:HGNC Symbol;Acc:HGNC:6318]
8134384	DYNC1I1	ENSG00000158560	0.0199128	0.0107347	0.532006	1363	dynein, cytoplasmic 1, intermediate chain 1 [Source:HGNC Symbol;Acc:HGNC:2963]
8161964	FRMD3	ENSG00000172159	0.00538247	0.310248	0.531956	1364	FERM domain containing 3 [Source:HGNC Symbol;Acc:HGNC:24125]
7903079	DR1	ENSG00000117505	0.00940118	1.05e-05	0.531947	1365	down-regulator of transcription 1 [Source:HGNC Symbol;Acc:HGNC:3017]
8046861	ITGAV	ENSG00000138448	0.00549922	0.050952	0.531807	1366	integrin, alpha V [Source:HGNC Symbol;Acc:HGNC:6150]
7931353	PTPRE	ENSG00000132334	0.0329353	1.65e-07	0.531803	1367	protein tyrosine phosphatase, receptor type, E [Source:HGNC Symbol;Acc:HGNC:9669]
8030171	FTL	ENSG00000087086	0.0358895	5.14e-12	0.5318	1368	ferritin, light polypeptide [Source:HGNC Symbol;Acc:HGNC:3999]
8074349	DGCR2	ENSG00000070413	0.00846866	0.0991997	0.531799	1369	DiGeorge syndrome critical region gene 2 [Source:HGNC Symbol;Acc:HGNC:2845]
8125483	TAP2	ENSG00000204267	0.00993949	0.100631	0.531771	1370	transporter 2, ATP-binding cassette, sub-family B (MDR/TAP) [Source:HGNC Symbol;Acc:HGNC:44]
8125483	XXbac-BPG246D15.9	ENSG00000250264	0.00993949	0.100631	0.531771	1370
8063211	NCOA3	ENSG00000124151	0.0418983	4.99e-15	0.53177	1372	nuclear receptor coactivator 3 [Source:HGNC Symbol;Acc:HGNC:7670]
8076046	TMEM184B	ENSG00000198792	0.0262425	2.71e-09	0.531758	1373	transmembrane protein 184B [Source:HGNC Symbol;Acc:HGNC:1310]
8013696	KIAA0100	ENSG00000007202	0.0168688	1.14e-06	0.531752	1374	KIAA0100 [Source:HGNC Symbol;Acc:HGNC:28960]
8145954	TACC1	ENSG00000147526	0.0193396	1.06e-05	0.531748	1375	transforming, acidic coiled-coil containing protein 1 [Source:HGNC Symbol;Acc:HGNC:11522]
8015607	STAT3	ENSG00000168610	0.0704855	1.95e-24	0.531745	1376	signal transducer and activator of transcription 3 (acute-phase response factor) [Source:HGNC Symbol;Acc:HGNC:11364]
8021768	TSHZ1	ENSG00000179981	-0.00834229	0.0931855	0.531744	1377	teashirt zinc finger homeobox 1 [Source:HGNC Symbol;Acc:HGNC:10669]
7929901	C10orf2	ENSG00000107815	0.0427262	1.2e-07	0.531651	1378	chromosome 10 open reading frame 2 [Source:HGNC Symbol;Acc:HGNC:1160]
7947110	E2F8	ENSG00000129173	0.07361	1.13e-07	0.531634	1379	E2F transcription factor 8 [Source:HGNC Symbol;Acc:HGNC:24727]
7945283	ACAD8	ENSG00000151498	-0.0348511	1.02e-10	0.531615	1380	acyl-CoA dehydrogenase family, member 8 [Source:HGNC Symbol;Acc:HGNC:87]
8071272	2016-09-05	ENSG00000184702	-0.0159359	0.392532	0.531572	1381	septin 5 [Source:HGNC Symbol;Acc:HGNC:9164]
7933904	CTNNA3	ENSG00000183230	-0.0334244	9.55e-08	0.531459	1382	catenin (cadherin-associated protein), alpha 3 [Source:HGNC Symbol;Acc:HGNC:2511]
8061247	RIN2	ENSG00000132669	0.00319418	0.376094	0.531321	1383	Ras and Rab interactor 2 [Source:HGNC Symbol;Acc:HGNC:18750]
8083071	SPSB4	ENSG00000175093	0.00483408	0.243973	0.531315	1384	splA/ryanodine receptor domain and SOCS box containing 4 [Source:HGNC Symbol;Acc:HGNC:30630]
7954173	STRAP	ENSG00000023734	0.0217646	1.18e-12	0.531271	1385	serine/threonine kinase receptor associated protein [Source:HGNC Symbol;Acc:HGNC:30796]
8088371	DNASE1L3	ENSG00000163687	-0.0203564	0.425345	0.531243	1386	deoxyribonuclease I-like 3 [Source:HGNC Symbol;Acc:HGNC:2959]
8126360	MED20	ENSG00000124641	0.0301938	8.83e-06	0.531214	1387	mediator complex subunit 20 [Source:HGNC Symbol;Acc:HGNC:16840]
7957386	ACSS3	ENSG00000111058	0.0190084	1.57e-05	0.531182	1388	acyl-CoA synthetase short-chain family member 3 [Source:HGNC Symbol;Acc:HGNC:24723]
8074020	SELO	ENSG00000073169	0.0274216	1.72e-14	0.531103	1389	selenoprotein O [Source:EntrezGene;Acc:83642]
8003448	ANKRD11	ENSG00000167522	0.025017	1.18e-09	0.531086	1390	ankyrin repeat domain 11 [Source:HGNC Symbol;Acc:HGNC:21316]
7942174	PPFIA1	ENSG00000131626	0.00912604	0.000955618	0.530973	1391	protein tyrosine phosphatase, receptor type, f polypeptide (PTPRF), interacting protein (liprin), alpha 1 [Source:HGNC Symbol;Acc:HGNC:9245]
7960088	FBRSL1	ENSG00000112787	0.0289715	3.17e-09	0.530889	1392	fibrosin-like 1 [Source:HGNC Symbol;Acc:HGNC:29308]
7978527	DTD2	ENSG00000129480	0.0248138	1.53e-05	0.530826	1393	D-tyrosyl-tRNA deacylase 2 (putative) [Source:HGNC Symbol;Acc:HGNC:20277]
8119357	DAAM2	ENSG00000146122	0.0364824	1.17e-06	0.53079	1394	dishevelled associated activator of morphogenesis 2 [Source:HGNC Symbol;Acc:HGNC:18143]
8016725	ANKRD40	ENSG00000154945	0.0238724	1.12e-11	0.530789	1395	ankyrin repeat domain 40 [Source:HGNC Symbol;Acc:HGNC:28233]
8068952	AGPAT3	ENSG00000160216	0.0331044	5.31e-09	0.530714	1396	1-acylglycerol-3-phosphate O-acyltransferase 3 [Source:HGNC Symbol;Acc:HGNC:326]
8003875	SPNS2	ENSG00000183018	0.0417061	2.84e-13	0.530701	1397	spinster homolog 2 (Drosophila) [Source:HGNC Symbol;Acc:HGNC:26992]
8152764	MTSS1	ENSG00000170873	0.031674	4.02e-05	0.530593	1398	metastasis suppressor 1 [Source:HGNC Symbol;Acc:HGNC:20443]
7990244	HCN4	ENSG00000138622	0.0179412	0.00630062	0.530577	1399	hyperpolarization activated cyclic nucleotide gated potassium channel 4 [Source:HGNC Symbol;Acc:HGNC:16882]
8059551	SPHKAP	ENSG00000153820	-0.0510891	3.17e-08	0.530541	1400	SPHK1 interactor, AKAP domain containing [Source:HGNC Symbol;Acc:HGNC:30619]
8111136	FAM134B	ENSG00000154153	-0.0539554	9.36e-12	0.530503	1401	family with sequence similarity 134, member B [Source:HGNC Symbol;Acc:HGNC:25964]
7936011	CUEDC2	ENSG00000107874	-0.00730221	0.0224427	0.530484	1402	CUE domain containing 2 [Source:HGNC Symbol;Acc:HGNC:28352]
7980908	FBLN5	ENSG00000140092	-0.0225783	0.00276071	0.530326	1403	fibulin 5 [Source:HGNC Symbol;Acc:HGNC:3602]
8135576	TES	ENSG00000135269	0.0391805	4.18e-08	0.530236	1404	testin LIM domain protein [Source:HGNC Symbol;Acc:HGNC:14620]
7988921	MYO5A	ENSG00000197535	0.0175195	0.0520611	0.530236	1405	myosin VA [Source:HGNC Symbol;Acc:HGNC:7602]
8060660	HSPA12B	ENSG00000132622	0.0198896	0.00117275	0.530196	1406	heat shock 70kD protein 12B [Source:HGNC Symbol;Acc:HGNC:16193]
8026090	GCDH	ENSG00000105607	-0.0011782	0.857673	0.530161	1407	glutaryl-CoA dehydrogenase [Source:HGNC Symbol;Acc:HGNC:4189]
8007828	MAPT	ENSG00000186868	-0.0201889	0.141409	0.530147	1408	microtubule-associated protein tau [Source:HGNC Symbol;Acc:HGNC:6893]
8093878	EVC	ENSG00000072840	-0.0502964	1.35e-12	0.530128	1409	Ellis van Creveld protein [Source:HGNC Symbol;Acc:HGNC:3497]
7995382	PHKB	ENSG00000102893	-0.00650126	0.0225795	0.530124	1410	phosphorylase kinase, beta [Source:HGNC Symbol;Acc:HGNC:8927]
7899486	TRNAU1AP	ENSG00000180098	0.0175919	0.000434023	0.530055	1411	tRNA selenocysteine 1 associated protein 1 [Source:HGNC Symbol;Acc:HGNC:30813]
7977373	MTA1	ENSG00000182979	-0.00295634	0.257333	0.530052	1412	metastasis associated 1 [Source:HGNC Symbol;Acc:HGNC:7410]
8040802	KHK	ENSG00000138030	0.0228569	0.00190749	0.530035	1413	ketohexokinase (fructokinase) [Source:HGNC Symbol;Acc:HGNC:6315]
8151310	EYA1	ENSG00000104313	-0.0219935	0.00932748	0.529973	1414	EYA transcriptional coactivator and phosphatase 1 [Source:HGNC Symbol;Acc:HGNC:3519]
7966690	TBX3	ENSG00000135111	0.0292496	0.00235174	0.529954	1415	T-box 3 [Source:HGNC Symbol;Acc:HGNC:11602]
8015642	PSMC3IP	ENSG00000131470	-0.0123804	0.0148706	0.529874	1416	PSMC3 interacting protein [Source:HGNC Symbol;Acc:HGNC:17928]
8037579	ERCC1	ENSG00000012061	0.0203072	9.47e-09	0.529824	1417	excision repair cross-complementation group 1 [Source:HGNC Symbol;Acc:HGNC:3433]
8059279	EPHA4	ENSG00000116106	-0.0270835	0.00250051	0.529718	1418	EPH receptor A4 [Source:HGNC Symbol;Acc:HGNC:3388]
7892808	DPH2	ENSG00000132768	0.014582	0.00244374	0.529666	1419	DPH2 homolog [Source:HGNC Symbol;Acc:HGNC:3004]
7892808	ATP6V0B	ENSG00000117410	0.014582	0.00244374	0.529666	1419	ATPase, H+ transporting, lysosomal 21kDa, V0 subunit b [Source:HGNC Symbol;Acc:HGNC:861]
8033002	LONP1	ENSG00000196365	0.00339576	0.452711	0.529649	1421	lon peptidase 1, mitochondrial [Source:HGNC Symbol;Acc:HGNC:9479]
8139468	TBRG4	ENSG00000136270	0.0243948	1.61e-10	0.529643	1422	transforming growth factor beta regulator 4 [Source:HGNC Symbol;Acc:HGNC:17443]
8085716	SATB1	ENSG00000182568	-0.0212914	2.55e-05	0.529584	1423	SATB homeobox 1 [Source:HGNC Symbol;Acc:HGNC:10541]
7999233	GLYR1	ENSG00000140632	0.0234825	1.95e-05	0.529584	1424	glyoxylate reductase 1 homolog (Arabidopsis) [Source:HGNC Symbol;Acc:HGNC:24434]
7967337	ABCB9	ENSG00000150967	0.0130173	0.00470469	0.529578	1425	ATP-binding cassette, sub-family B (MDR/TAP), member 9 [Source:HGNC Symbol;Acc:HGNC:50]
8023165	HDHD2	ENSG00000167220	-0.00232766	0.274227	0.529536	1426	haloacid dehalogenase-like hydrolase domain containing 2 [Source:HGNC Symbol;Acc:HGNC:25364]
8093993	TADA2B	ENSG00000173011	0.0214936	1.07e-07	0.529481	1427	transcriptional adaptor 2B [Source:HGNC Symbol;Acc:HGNC:30781]
8039068	NDUFV2P1	ENSG00000267809	0.00949095	0.00109875	0.529421	1428	NADH dehydrogenase (ubiquinone) flavoprotein 2 pseudogene 1 [Source:HGNC Symbol;Acc:HGNC:7718]
8039068	NDUFV2	ENSG00000178127	0.00949095	0.00109875	0.529421	1428	NADH dehydrogenase (ubiquinone) flavoprotein 2, 24kDa [Source:HGNC Symbol;Acc:HGNC:7717]
8039068	RP11-21J18.1	ENSG00000265257	0.00949095	0.00109875	0.529421	1428
7974249	ARF6	ENSG00000165527	0.0234566	3.92e-06	0.529415	1431	ADP-ribosylation factor 6 [Source:HGNC Symbol;Acc:HGNC:659]
7948643	RAB3IL1	ENSG00000167994	0.0210498	0.000116196	0.529395	1432	RAB3A interacting protein (rabin3)-like 1 [Source:HGNC Symbol;Acc:HGNC:9780]
7981335	HSP90AA1	ENSG00000080824	0.0182283	5.18e-06	0.529182	1433	heat shock protein 90kDa alpha (cytosolic), class A member 1 [Source:HGNC Symbol;Acc:HGNC:5253]
8071289	COMT	ENSG00000093010	0.0111876	0.0291854	0.529164	1434	catechol-O-methyltransferase [Source:HGNC Symbol;Acc:HGNC:2228]
8109490	SGCD	ENSG00000170624	-0.015804	0.00235174	0.529153	1435	sarcoglycan, delta (35kDa dystrophin-associated glycoprotein) [Source:HGNC Symbol;Acc:HGNC:10807]
8133258	WBSCR17	ENSG00000185274	0.018371	0.000644794	0.529108	1436	Williams-Beuren syndrome chromosome region 17 [Source:HGNC Symbol;Acc:HGNC:16347]
8167763	TSPYL2	ENSG00000184205	0.0728242	2.74e-13	0.529078	1437	TSPY-like 2 [Source:HGNC Symbol;Acc:HGNC:24358]
8154872	UBAP1	ENSG00000165006	0.0237013	6.69e-15	0.529069	1438	ubiquitin associated protein 1 [Source:HGNC Symbol;Acc:HGNC:12461]
7977621	NDRG2	ENSG00000165795	0.00681958	0.047483	0.528922	1439	NDRG family member 2 [Source:HGNC Symbol;Acc:HGNC:14460]
8020029	RAB12	ENSG00000206418	-0.0127946	0.00267813	0.528908	1440	RAB12, member RAS oncogene family [Source:HGNC Symbol;Acc:HGNC:31332]
8092177	NCEH1	ENSG00000144959	0.0292255	2.04e-06	0.528897	1441	neutral cholesterol ester hydrolase 1 [Source:HGNC Symbol;Acc:HGNC:29260]
8172698	SHROOM4	ENSG00000158352	0.0134965	0.00634501	0.528864	1442	shroom family member 4 [Source:HGNC Symbol;Acc:HGNC:29215]
8082444	ACAD9	ENSG00000177646	-0.0126549	0.000782777	0.528825	1443	acyl-CoA dehydrogenase family, member 9 [Source:HGNC Symbol;Acc:HGNC:21497]
8037322	ETHE1	ENSG00000105755	0.0260729	1.27e-06	0.528784	1444	ethylmalonic encephalopathy 1 [Source:HGNC Symbol;Acc:HGNC:23287]
8147447	PTDSS1	ENSG00000156471	0.0460242	5.31e-12	0.528771	1445	phosphatidylserine synthase 1 [Source:HGNC Symbol;Acc:HGNC:9587]
8119898	VEGFA	ENSG00000112715	-0.0185447	1.08e-05	0.528741	1446	vascular endothelial growth factor A [Source:HGNC Symbol;Acc:HGNC:12680]
7953291	CD9	ENSG00000010278	0.00888157	0.147778	0.528662	1447	CD9 molecule [Source:HGNC Symbol;Acc:HGNC:1709]
7956759	SRGAP1	ENSG00000196935	0.0280911	0.000426514	0.52864	1448	SLIT-ROBO Rho GTPase activating protein 1 [Source:HGNC Symbol;Acc:HGNC:17382]
7911138	CNST	ENSG00000162852	0.035341	1.1e-08	0.528544	1449	consortin, connexin sorting protein [Source:HGNC Symbol;Acc:HGNC:26486]
8003401	APRT	ENSG00000198931	0.0332101	4.95e-09	0.528539	1450	adenine phosphoribosyltransferase [Source:HGNC Symbol;Acc:HGNC:626]
7899870	ZNF362	ENSG00000160094	-0.000260592	0.50144	0.528518	1451	zinc finger protein 362 [Source:HGNC Symbol;Acc:HGNC:18079]
8074003	TRABD	ENSG00000170638	0.0213984	3.18e-11	0.528498	1452	TraB domain containing [Source:HGNC Symbol;Acc:HGNC:28805]
8007904	GOSR2	ENSG00000108433	0.0175207	1.4e-07	0.52847	1453	golgi SNAP receptor complex member 2 [Source:HGNC Symbol;Acc:HGNC:4431]
8058477	KLF7	ENSG00000118263	0.0103016	0.0021941	0.528423	1454	Kruppel-like factor 7 (ubiquitous) [Source:HGNC Symbol;Acc:HGNC:6350]
8085815	TOP2B	ENSG00000077097	-0.0164003	4.29e-06	0.52842	1455	topoisomerase (DNA) II beta [Source:HGNC Symbol;Acc:HGNC:11990]
7980051	ELMSAN1	ENSG00000156030	-0.0033617	0.0597732	0.528372	1456	ELM2 and Myb/SANT-like domain containing 1 [Source:HGNC Symbol;Acc:HGNC:19853]
8048595	GMPPA	ENSG00000144591	0.0162863	0.000776248	0.5283	1457	GDP-mannose pyrophosphorylase A [Source:HGNC Symbol;Acc:HGNC:22923]
8026971	AC007192.4	ENSG00000268173	0.11489	7.35e-18	0.528295	1458	Phosphatidylinositol 3-kinase regulatory subunit beta [Source:UniProtKB/Swiss-Prot;Acc:O00459]
8026971	IFI30	ENSG00000216490	0.11489	7.35e-18	0.528295	1458	interferon, gamma-inducible protein 30 [Source:HGNC Symbol;Acc:HGNC:5398]
8043504	MAL	ENSG00000172005	-0.0108589	0.412032	0.528251	1460	mal, T-cell differentiation protein [Source:HGNC Symbol;Acc:HGNC:6817]
8164918	SLC2A6	ENSG00000160326	0.031754	3.86e-07	0.528173	1461	solute carrier family 2 (facilitated glucose transporter), member 6 [Source:HGNC Symbol;Acc:HGNC:11011]
7906244	NTRK1	ENSG00000198400	-0.0149851	0.0333578	0.528143	1462	neurotrophic tyrosine kinase, receptor, type 1 [Source:HGNC Symbol;Acc:HGNC:8031]
8160805	FAM219A	ENSG00000164970	0.0104254	0.165362	0.528126	1463	family with sequence similarity 219, member A [Source:HGNC Symbol;Acc:HGNC:19920]
7924712	LIN9	ENSG00000183814	-0.0485638	4.25e-07	0.528109	1464	lin-9 DREAM MuvB core complex component [Source:HGNC Symbol;Acc:HGNC:30830]
8071981	KIAA1671	ENSG00000197077	-0.0292164	4.52e-08	0.528102	1465	KIAA1671 [Source:HGNC Symbol;Acc:HGNC:29345]
8122099	ENPP1	ENSG00000197594	-0.00431587	0.934529	0.528033	1466	ectonucleotide pyrophosphatase/phosphodiesterase 1 [Source:HGNC Symbol;Acc:HGNC:3356]
8100382	CHIC2	ENSG00000109220	0.0219018	7.59e-06	0.528007	1467	cysteine-rich hydrophobic domain 2 [Source:HGNC Symbol;Acc:HGNC:1935]
7948741	B3GAT3	ENSG00000149541	0.0339136	4.29e-06	0.528	1468	beta-1,3-glucuronyltransferase 3 [Source:HGNC Symbol;Acc:HGNC:923]
8025741	DNM2	ENSG00000079805	0.034756	3.3e-20	0.527948	1469	dynamin 2 [Source:HGNC Symbol;Acc:HGNC:2974]
7995206	TGFB1I1	ENSG00000140682	0.0191037	3.59e-06	0.527912	1470	transforming growth factor beta 1 induced transcript 1 [Source:HGNC Symbol;Acc:HGNC:11767]
8137865	GNA12	ENSG00000146535	0.019395	5.29e-08	0.527892	1471	guanine nucleotide binding protein (G protein) alpha 12 [Source:HGNC Symbol;Acc:HGNC:4380]
8060257	STK25	ENSG00000115694	0.01825	1.49e-07	0.52787	1472	serine/threonine kinase 25 [Source:HGNC Symbol;Acc:HGNC:11404]
8091385	CP	ENSG00000047457	-0.0420671	0.0309408	0.527854	1473	ceruloplasmin (ferroxidase) [Source:HGNC Symbol;Acc:HGNC:2295]
8109597	UBLCP1	ENSG00000164332	0.0335999	4.44e-05	0.527828	1474	ubiquitin-like domain containing CTD phosphatase 1 [Source:HGNC Symbol;Acc:HGNC:28110]
8138805	CPVL	ENSG00000106066	0.000125891	0.731122	0.52779	1475	carboxypeptidase, vitellogenic-like [Source:HGNC Symbol;Acc:HGNC:14399]
7979179	ERO1A	ENSG00000197930	0.0631762	3.26e-08	0.527768	1476	endoplasmic reticulum oxidoreductase alpha [Source:HGNC Symbol;Acc:HGNC:13280]
8021884	CTDP1	ENSG00000060069	0.0198588	2.25e-08	0.527718	1477	CTD (carboxy-terminal domain, RNA polymerase II, polypeptide A) phosphatase, subunit 1 [Source:HGNC Symbol;Acc:HGNC:2498]
7898881	TCEB3	ENSG00000011007	0.0173792	1.23e-08	0.527711	1478	transcription elongation factor B (SIII), polypeptide 3 (110kDa, elongin A) [Source:HGNC Symbol;Acc:HGNC:11620]
8147837	ZFPM2	ENSG00000169946	-0.012313	0.00212719	0.527681	1479	zinc finger protein, FOG family member 2 [Source:HGNC Symbol;Acc:HGNC:16700]
7977077	MARK3	ENSG00000075413	0.0609967	3.44e-23	0.527622	1480	MAP/microtubule affinity-regulating kinase 3 [Source:HGNC Symbol;Acc:HGNC:6897]
8179174	TUBB	ENSG00000196230	0.0241465	6.22e-13	0.527594	1481	tubulin, beta class I [Source:HGNC Symbol;Acc:HGNC:20778]
8142671	WASL	ENSG00000106299	0.015687	3.84e-06	0.52735	1482	Wiskott-Aldrich syndrome-like [Source:HGNC Symbol;Acc:HGNC:12735]
8077490	LMCD1	ENSG00000071282	0.0632496	7.1e-09	0.527347	1483	LIM and cysteine-rich domains 1 [Source:HGNC Symbol;Acc:HGNC:6633]
8051589	ATL2	ENSG00000119787	0.0149325	0.000158313	0.527273	1484	atlastin GTPase 2 [Source:HGNC Symbol;Acc:HGNC:24047]
8031913	TRIM28	ENSG00000130726	0.00928489	6.1e-05	0.52727	1485	tripartite motif containing 28 [Source:HGNC Symbol;Acc:HGNC:16384]
7959102	HSPB8	ENSG00000152137	-0.00120876	0.881352	0.527208	1486	heat shock 22kDa protein 8 [Source:HGNC Symbol;Acc:HGNC:30171]
8027932	COX6B1	ENSG00000126267	-0.00826715	0.247739	0.527159	1487	cytochrome c oxidase subunit VIb polypeptide 1 (ubiquitous) [Source:HGNC Symbol;Acc:HGNC:2280]
7919898	SEMA6C	ENSG00000143434	-0.00308141	0.223976	0.527134	1488	sema domain, transmembrane domain (TM), and cytoplasmic domain, (semaphorin) 6C [Source:HGNC Symbol;Acc:HGNC:10740]
7991917	RAB40C	ENSG00000197562	0.00442422	0.554363	0.527091	1489	RAB40C, member RAS oncogene family [Source:HGNC Symbol;Acc:HGNC:18285]
8001918	RRAD	ENSG00000166592	-0.000343192	0.868587	0.527078	1490	Ras-related associated with diabetes [Source:HGNC Symbol;Acc:HGNC:10446]
7897449	SPSB1	ENSG00000171621	0.0336671	0.000206812	0.526988	1491	splA/ryanodine receptor domain and SOCS box containing 1 [Source:HGNC Symbol;Acc:HGNC:30628]
8158028	LRSAM1	ENSG00000148356	0.0330872	9.14e-07	0.526876	1492	leucine rich repeat and sterile alpha motif containing 1 [Source:HGNC Symbol;Acc:HGNC:25135]
8160756	DCAF12	ENSG00000198876	0.0285139	1.19e-13	0.526821	1493	DDB1 and CUL4 associated factor 12 [Source:HGNC Symbol;Acc:HGNC:19911]
7979943	MAP3K9	ENSG00000006432	0.034056	1.9e-06	0.526811	1494	mitogen-activated protein kinase kinase kinase 9 [Source:HGNC Symbol;Acc:HGNC:6861]
7939751	NR1H3	ENSG00000025434	0.00562577	0.140783	0.526807	1495	nuclear receptor subfamily 1, group H, member 3 [Source:HGNC Symbol;Acc:HGNC:7966]
8076365	DESI1	ENSG00000100418	0.0455772	4.07e-13	0.526778	1496	desumoylating isopeptidase 1 [Source:HGNC Symbol;Acc:HGNC:24577]
7992905	NAA60	ENSG00000122390	0.0130837	0.00140065	0.526737	1497	N(alpha)-acetyltransferase 60, NatF catalytic subunit [Source:HGNC Symbol;Acc:HGNC:25875]
7997909	SPG7	ENSG00000197912	0.00858805	0.00494817	0.526699	1498	spastic paraplegia 7 (pure and complicated autosomal recessive) [Source:HGNC Symbol;Acc:HGNC:11237]
8109612	ADRA1B	ENSG00000170214	0.0321086	8.42e-07	0.526691	1499	adrenoceptor alpha 1B [Source:HGNC Symbol;Acc:HGNC:278]
8079037	TRAK1	ENSG00000182606	-0.0375864	9.51e-19	0.526686	1500	trafficking protein, kinesin binding 1 [Source:HGNC Symbol;Acc:HGNC:29947]
7924582	WDR26	ENSG00000162923	0.00755447	0.0263976	0.526603	1501	WD repeat domain 26 [Source:HGNC Symbol;Acc:HGNC:21208]
8010983	ABR	ENSG00000159842	0.00823605	0.31246	0.526515	1502	active BCR-related [Source:HGNC Symbol;Acc:HGNC:81]
8166925	MAOA	ENSG00000189221	0.0051712	0.523789	0.526492	1503	monoamine oxidase A [Source:HGNC Symbol;Acc:HGNC:6833]
7935882	FBXW4	ENSG00000107829	0.00566382	0.44716	0.526476	1504	F-box and WD repeat domain containing 4 [Source:HGNC Symbol;Acc:HGNC:10847]
8111129	ZNF622	ENSG00000173545	0.0549724	2.58e-12	0.526463	1505	zinc finger protein 622 [Source:HGNC Symbol;Acc:HGNC:30958]
8173869	POF1B	ENSG00000124429	-0.0426892	0.0353253	0.526377	1506	premature ovarian failure, 1B [Source:HGNC Symbol;Acc:HGNC:13711]
7998367	RPUSD1	ENSG00000007376	0.0415208	3.21e-09	0.526375	1507	RNA pseudouridylate synthase domain containing 1 [Source:HGNC Symbol;Acc:HGNC:14173]
7924055	C1orf74	ENSG00000162757	0.0101591	0.566833	0.526366	1508	chromosome 1 open reading frame 74 [Source:HGNC Symbol;Acc:HGNC:26319]
8009568	TTYH2	ENSG00000141540	0.0112267	0.432094	0.526329	1509	tweety family member 2 [Source:HGNC Symbol;Acc:HGNC:13877]
7958019	DRAM1	ENSG00000136048	0.0643783	5.5e-08	0.526305	1510	DNA-damage regulated autophagy modulator 1 [Source:HGNC Symbol;Acc:HGNC:25645]
8131000	DNAAF5	ENSG00000164818	-0.0055699	0.368652	0.52622	1511	dynein, axonemal, assembly factor 5 [Source:HGNC Symbol;Acc:HGNC:26013]
8026991	PGPEP1	ENSG00000130517	0.00239106	0.801758	0.5262	1512	pyroglutamyl-peptidase I [Source:HGNC Symbol;Acc:HGNC:13568]
7907702	SOAT1	ENSG00000057252	0.0531816	1.02e-10	0.526192	1513	sterol O-acyltransferase 1 [Source:HGNC Symbol;Acc:HGNC:11177]
8113542	REEP5	ENSG00000129625	0.00779846	0.023274	0.526028	1514	receptor accessory protein 5 [Source:HGNC Symbol;Acc:HGNC:30077]
8129214	MCM9	ENSG00000111877	0.00756596	0.20684	0.526017	1515	minichromosome maintenance 9 homologous recombination repair factor [Source:HGNC Symbol;Acc:HGNC:21484]
7922889	IVNS1ABP	ENSG00000116679	-0.0329341	1.74e-05	0.525979	1516	influenza virus NS1A binding protein [Source:HGNC Symbol;Acc:HGNC:16951]
8110990	CTNND2	ENSG00000169862	-0.0122613	0.305855	0.525934	1517	catenin (cadherin-associated protein), delta 2 [Source:HGNC Symbol;Acc:HGNC:2516]
8167334	WAS	ENSG00000015285	0.0393046	1.31e-07	0.525892	1518	Wiskott-Aldrich syndrome [Source:HGNC Symbol;Acc:HGNC:12731]
8128383	COQ3	ENSG00000132423	-0.00447799	0.0656493	0.525887	1519	coenzyme Q3 methyltransferase [Source:HGNC Symbol;Acc:HGNC:18175]
8079099	ZBTB47	ENSG00000114853	-0.00691565	0.272201	0.525786	1520	zinc finger and BTB domain containing 47 [Source:HGNC Symbol;Acc:HGNC:26955]
8098995	MXD4	ENSG00000123933	0.0175007	0.000252572	0.525773	1521	MAX dimerization protein 4 [Source:HGNC Symbol;Acc:HGNC:13906]
7917240	CTBS	ENSG00000117151	0.0114771	0.0363456	0.525767	1522	chitobiase, di-N-acetyl- [Source:HGNC Symbol;Acc:HGNC:2496]
7895083	C1D	ENSG00000197223	0.032396	0.106019	0.525742	1523	C1D nuclear receptor corepressor [Source:HGNC Symbol;Acc:HGNC:29911]
7984203	ZNF609	ENSG00000180357	0.030496	1.17e-11	0.525732	1524	zinc finger protein 609 [Source:HGNC Symbol;Acc:HGNC:29003]
8060353	RBCK1	ENSG00000125826	0.00198882	0.255394	0.525686	1525	RanBP-type and C3HC4-type zinc finger containing 1 [Source:HGNC Symbol;Acc:HGNC:15864]
7975416	PCNX	ENSG00000100731	0.00909241	0.00389241	0.525666	1526	pecanex homolog (Drosophila) [Source:HGNC Symbol;Acc:HGNC:19740]
8169603	LONRF3	ENSG00000175556	0.0555578	3.01e-08	0.525606	1527	LON peptidase N-terminal domain and ring finger 3 [Source:HGNC Symbol;Acc:HGNC:21152]
7961702	KCNJ8	ENSG00000121361	0.0341306	2.98e-07	0.525555	1528	potassium channel, inwardly rectifying subfamily J, member 8 [Source:HGNC Symbol;Acc:HGNC:6269]
8110224	TSPAN17	ENSG00000048140	0.0237654	2.16e-07	0.525538	1529	tetraspanin 17 [Source:HGNC Symbol;Acc:HGNC:13594]
8114010	IRF1	ENSG00000125347	-0.0126745	0.476735	0.525419	1530	interferon regulatory factor 1 [Source:HGNC Symbol;Acc:HGNC:6116]
7975787	JDP2	ENSG00000140044	0.0362769	9.47e-09	0.52528	1531	Jun dimerization protein 2 [Source:HGNC Symbol;Acc:HGNC:17546]
7970704	MTIF3	ENSG00000122033	0.014733	0.00269856	0.525206	1532	mitochondrial translational initiation factor 3 [Source:HGNC Symbol;Acc:HGNC:29788]
7932530	PIP4K2A	ENSG00000150867	0.017082	0.00183421	0.525183	1533	phosphatidylinositol-5-phosphate 4-kinase, type II, alpha [Source:HGNC Symbol;Acc:HGNC:8997]
8147483	MTDH	ENSG00000147649	0.022165	6.45e-09	0.525125	1534	metadherin [Source:HGNC Symbol;Acc:HGNC:29608]
8111864	C6	ENSG00000039537	-0.130085	6.55e-13	0.525056	1535	complement component 6 [Source:HGNC Symbol;Acc:HGNC:1339]
7909954	DISP1	ENSG00000154309	0.024123	0.00487746	0.525054	1536	dispatched homolog 1 (Drosophila) [Source:HGNC Symbol;Acc:HGNC:19711]
7957737	TMPO	ENSG00000120802	0.00606371	0.211878	0.52505	1537	thymopoietin [Source:HGNC Symbol;Acc:HGNC:11875]
7969835	PCCA	ENSG00000175198	-0.00943121	0.0570028	0.52503	1538	propionyl CoA carboxylase, alpha polypeptide [Source:HGNC Symbol;Acc:HGNC:8653]
8170891	GDI1	ENSG00000203879	0.00952317	1.41e-05	0.524965	1539	GDP dissociation inhibitor 1 [Source:HGNC Symbol;Acc:HGNC:4226]
8134712	AP4M1	ENSG00000221838	0.0111071	0.0304049	0.524945	1540	adaptor-related protein complex 4, mu 1 subunit [Source:HGNC Symbol;Acc:HGNC:574]
8164464	ZER1	ENSG00000160445	0.00937755	0.0462027	0.524938	1541	zyg-11 related, cell cycle regulator [Source:HGNC Symbol;Acc:HGNC:30960]
8040238	HPCAL1	ENSG00000115756	0.0515951	2.48e-22	0.524931	1542	hippocalcin-like 1 [Source:HGNC Symbol;Acc:HGNC:5145]
8060813	MCM8	ENSG00000125885	0.0375195	3.08e-09	0.524923	1543	minichromosome maintenance 8 homologous recombination repair factor [Source:HGNC Symbol;Acc:HGNC:16147]
8021208	ME2	ENSG00000082212	0.000781565	0.207673	0.524776	1544	malic enzyme 2, NAD(+)-dependent, mitochondrial [Source:HGNC Symbol;Acc:HGNC:6984]
7981538	JAG2	ENSG00000184916	0.0196917	2.4e-05	0.524692	1545	jagged 2 [Source:HGNC Symbol;Acc:HGNC:6189]
8036840	AKT2	ENSG00000105221	0.00422503	0.0212442	0.524649	1546	v-akt murine thymoma viral oncogene homolog 2 [Source:HGNC Symbol;Acc:HGNC:392]
7998585	MRPS34	ENSG00000074071	0.00598183	0.0909517	0.524592	1547	mitochondrial ribosomal protein S34 [Source:HGNC Symbol;Acc:HGNC:16618]
7899455	PHACTR4	ENSG00000204138	0.0126883	0.000955618	0.524541	1548	phosphatase and actin regulator 4 [Source:HGNC Symbol;Acc:HGNC:25793]
8151768	RUNX1T1	ENSG00000079102	-0.0296214	8.12e-07	0.524533	1549	runt-related transcription factor 1; translocated to, 1 (cyclin D-related) [Source:HGNC Symbol;Acc:HGNC:1535]
8087547	MST1R	ENSG00000164078	-0.0357408	0.000167371	0.524493	1550	macrophage stimulating 1 receptor [Source:HGNC Symbol;Acc:HGNC:7381]
7907690	TOR3A	ENSG00000186283	0.0226976	0.000865204	0.524288	1551	torsin family 3, member A [Source:HGNC Symbol;Acc:HGNC:11997]
8124022	DTNBP1	ENSG00000047579	0.0100061	0.0656493	0.524286	1552	dystrobrevin binding protein 1 [Source:HGNC Symbol;Acc:HGNC:17328]
8158009	SLC2A8	ENSG00000136856	0.02887	6.83e-11	0.524243	1553	solute carrier family 2 (facilitated glucose transporter), member 8 [Source:HGNC Symbol;Acc:HGNC:13812]
8137739	INTS1	ENSG00000164880	0.00253806	0.551267	0.524116	1554	integrator complex subunit 1 [Source:HGNC Symbol;Acc:HGNC:24555]
7903632	CELSR2	ENSG00000143126	0.0134372	0.0694692	0.524077	1555	cadherin, EGF LAG seven-pass G-type receptor 2 [Source:HGNC Symbol;Acc:HGNC:3231]
7988753	SPPL2A	ENSG00000138600	0.0305909	3.93e-17	0.524062	1556	signal peptide peptidase like 2A [Source:HGNC Symbol;Acc:HGNC:30227]
8123961	TBC1D7	ENSG00000145979	-0.0244795	4.27e-05	0.524041	1557	TBC1 domain family, member 7 [Source:HGNC Symbol;Acc:HGNC:21066]
8060850	BMP2	ENSG00000125845	-0.0064219	0.852226	0.524027	1558	bone morphogenetic protein 2 [Source:HGNC Symbol;Acc:HGNC:1069]
8130211	SYNE1	ENSG00000131018	0.00611337	0.433452	0.524001	1559	spectrin repeat containing, nuclear envelope 1 [Source:HGNC Symbol;Acc:HGNC:17089]
7966172	SVOP	ENSG00000166111	-0.0666503	0.00273985	0.523913	1560	SV2 related protein [Source:HGNC Symbol;Acc:HGNC:25417]
8093976	TBC1D14	ENSG00000132405	0.00286576	0.34926	0.523791	1561	TBC1 domain family, member 14 [Source:HGNC Symbol;Acc:HGNC:29246]
8146198	POLB	ENSG00000070501	-0.00526078	0.277286	0.523729	1562	polymerase (DNA directed), beta [Source:HGNC Symbol;Acc:HGNC:9174]
7926152	ECHDC3	ENSG00000134463	0.0457272	6.1e-09	0.523709	1563	enoyl CoA hydratase domain containing 3 [Source:HGNC Symbol;Acc:HGNC:23489]
7910520	GNPAT	ENSG00000116906	0.00626025	0.144566	0.523699	1564	glyceronephosphate O-acyltransferase [Source:HGNC Symbol;Acc:HGNC:4416]
7943867	BCO2	ENSG00000197580	-0.0171262	0.000836874	0.523645	1565	beta-carotene oxygenase 2 [Source:HGNC Symbol;Acc:HGNC:18503]
8173310	OPHN1	ENSG00000079482	0.0325139	2.33e-07	0.523627	1566	oligophrenin 1 [Source:HGNC Symbol;Acc:HGNC:8148]
8042310	SLC1A4	ENSG00000115902	0.0118007	0.0800211	0.523601	1567	solute carrier family 1 (glutamate/neutral amino acid transporter), member 4 [Source:HGNC Symbol;Acc:HGNC:10942]
8164440	WDR34	ENSG00000119333	0.0152058	0.00176353	0.523594	1568	WD repeat domain 34 [Source:HGNC Symbol;Acc:HGNC:28296]
8068168	SOD1	ENSG00000142168	-0.0111982	0.000597244	0.523583	1569	superoxide dismutase 1, soluble [Source:HGNC Symbol;Acc:HGNC:11179]
8066612	NEURL2	ENSG00000124257	0.0162001	0.0666735	0.523514	1570	neuralized E3 ubiquitin protein ligase 2 [Source:HGNC Symbol;Acc:HGNC:16156]
7925062	SIPA1L2	ENSG00000116991	0.0124008	0.0857662	0.523431	1571	signal-induced proliferation-associated 1 like 2 [Source:HGNC Symbol;Acc:HGNC:23800]
8164177	MAPKAP1	ENSG00000119487	0.023009	1.1e-18	0.523424	1572	mitogen-activated protein kinase associated protein 1 [Source:HGNC Symbol;Acc:HGNC:18752]
8081288	TMEM45A	ENSG00000181458	0.0822022	1.27e-09	0.523389	1573	transmembrane protein 45A [Source:HGNC Symbol;Acc:HGNC:25480]
8028084	APLP1	ENSG00000105290	-0.0883853	2.92e-17	0.523387	1574	amyloid beta (A4) precursor-like protein 1 [Source:HGNC Symbol;Acc:HGNC:597]
8084963	PAK2	ENSG00000180370	0.0132677	0.00392113	0.523309	1575	p21 protein (Cdc42/Rac)-activated kinase 2 [Source:HGNC Symbol;Acc:HGNC:8591]
7969626	GPR180	ENSG00000152749	0.0501451	2.13e-08	0.52327	1576	G protein-coupled receptor 180 [Source:HGNC Symbol;Acc:HGNC:28899]
7932243	FAM171A1	ENSG00000148468	0.00814284	0.112155	0.523143	1577	family with sequence similarity 171, member A1 [Source:HGNC Symbol;Acc:HGNC:23522]
8131479	MIOS	ENSG00000164654	0.0342244	2.29e-15	0.523111	1578	missing oocyte, meiosis regulator, homolog (Drosophila) [Source:HGNC Symbol;Acc:HGNC:21905]
8007715	NMT1	ENSG00000136448	0.00953129	3.36e-06	0.523039	1579	N-myristoyltransferase 1 [Source:HGNC Symbol;Acc:HGNC:7857]
7897305	ZBTB48	ENSG00000204859	0.00528402	0.454105	0.523037	1580	zinc finger and BTB domain containing 48 [Source:HGNC Symbol;Acc:HGNC:4930]
8088958	GBE1	ENSG00000114480	0.037188	1.45e-09	0.523001	1581	glucan (1,4-alpha-), branching enzyme 1 [Source:HGNC Symbol;Acc:HGNC:4180]
7990269	C15orf59	ENSG00000205363	0.0963652	2.71e-22	0.522989	1582	chromosome 15 open reading frame 59 [Source:HGNC Symbol;Acc:HGNC:33753]
8143863	FASTK	ENSG00000164896	0.0142233	0.000597244	0.522921	1583	Fas-activated serine/threonine kinase [Source:HGNC Symbol;Acc:HGNC:24676]
8016646	COL1A1	ENSG00000108821	-0.0670868	2.97e-06	0.522904	1584	collagen, type I, alpha 1 [Source:HGNC Symbol;Acc:HGNC:2197]
8045182	PTPN18	ENSG00000072135	0.0299267	8.12e-07	0.522902	1585	protein tyrosine phosphatase, non-receptor type 18 (brain-derived) [Source:HGNC Symbol;Acc:HGNC:9649]
7926661	MSRB2	ENSG00000148450	-0.0128611	2.11e-10	0.522814	1586	methionine sulfoxide reductase B2 [Source:HGNC Symbol;Acc:HGNC:17061]
8043909	NPAS2	ENSG00000170485	0.0307228	7e-12	0.52266	1587	neuronal PAS domain protein 2 [Source:HGNC Symbol;Acc:HGNC:7895]
8082869	PPP2R3A	ENSG00000073711	-0.00146544	0.369886	0.52264	1588	protein phosphatase 2, regulatory subunit B'', alpha [Source:HGNC Symbol;Acc:HGNC:9307]
8007259	HSD17B1	ENSG00000108786	0.00515708	0.52078	0.522597	1589	hydroxysteroid (17-beta) dehydrogenase 1 [Source:HGNC Symbol;Acc:HGNC:5210]
8007259	HSD17B1P1	ENSG00000108785	0.00515708	0.52078	0.522597	1589	hydroxysteroid (17-beta) dehydrogenase 1 pseudogene 1 [Source:HGNC Symbol;Acc:HGNC:5216]
7971541	SUCLA2	ENSG00000136143	-0.0033751	0.279337	0.522568	1591	succinate-CoA ligase, ADP-forming, beta subunit [Source:HGNC Symbol;Acc:HGNC:11448]
7925342	ERO1B	ENSG00000086619	0.0369203	6.25e-07	0.522488	1592	endoplasmic reticulum oxidoreductase beta [Source:HGNC Symbol;Acc:HGNC:14355]
7962842	ADCY6	ENSG00000174233	-0.0361606	1.44e-08	0.522436	1593	adenylate cyclase 6 [Source:HGNC Symbol;Acc:HGNC:237]
7990545	CSPG4	ENSG00000173546	0.0683948	1.58e-09	0.522387	1594	chondroitin sulfate proteoglycan 4 [Source:HGNC Symbol;Acc:HGNC:2466]
8061706	POFUT1	ENSG00000101346	0.020834	3e-05	0.522361	1595	protein O-fucosyltransferase 1 [Source:HGNC Symbol;Acc:HGNC:14988]
8058552	IDH1	ENSG00000138413	0.0350809	1.49e-06	0.522323	1596	isocitrate dehydrogenase 1 (NADP+), soluble [Source:HGNC Symbol;Acc:HGNC:5382]
7979574	SGPP1	ENSG00000126821	0.0164253	1.3e-06	0.522289	1597	sphingosine-1-phosphate phosphatase 1 [Source:HGNC Symbol;Acc:HGNC:17720]
8056890	CHN1	ENSG00000128656	-0.0418276	6.62e-10	0.52224	1598	chimerin 1 [Source:HGNC Symbol;Acc:HGNC:1943]
8021707	SOCS6	ENSG00000170677	0.0165535	0.00883627	0.522124	1599	suppressor of cytokine signaling 6 [Source:HGNC Symbol;Acc:HGNC:16833]
7972157	EDNRB	ENSG00000136160	0.0962136	2.37e-22	0.522057	1600	endothelin receptor type B [Source:HGNC Symbol;Acc:HGNC:3180]
7998280	WDR24	ENSG00000127580	0.00996834	0.00152931	0.522055	1601	WD repeat domain 24 [Source:HGNC Symbol;Acc:HGNC:20852]
8085220	TADA3	ENSG00000171148	0.0099285	0.00231584	0.521796	1602	transcriptional adaptor 3 [Source:HGNC Symbol;Acc:HGNC:19422]
7908924	PRELP	ENSG00000188783	-0.0295058	0.00343251	0.521761	1603	proline/arginine-rich end leucine-rich repeat protein [Source:HGNC Symbol;Acc:HGNC:9357]
8180346	GPX1	ENSG00000233276	0.0500152	6.06e-17	0.521712	1604	glutathione peroxidase 1 [Source:HGNC Symbol;Acc:HGNC:4553]
8180346	GPX1P1	ENSG00000197582	0.0500152	6.06e-17	0.521712	1604	glutathione peroxidase pseudogene 1 [Source:HGNC Symbol;Acc:HGNC:4560]
8057554	CACYBPP2	ENSG00000177855	0.049692	1.55e-13	0.521674	1606	calcyclin binding protein pseudogene 2 [Source:HGNC Symbol;Acc:HGNC:45123]
7930148	SFXN2	ENSG00000156398	0.0269833	4.01e-06	0.521649	1607	sideroflexin 2 [Source:HGNC Symbol;Acc:HGNC:16086]
8057887	STK17B	ENSG00000081320	0.0223954	0.00871714	0.521569	1608	serine/threonine kinase 17b [Source:HGNC Symbol;Acc:HGNC:11396]
8115997	RAB24	ENSG00000169228	-0.0245149	7.19e-06	0.521507	1609	RAB24, member RAS oncogene family [Source:HGNC Symbol;Acc:HGNC:9765]
8115997	MXD3	ENSG00000213347	-0.0245149	7.19e-06	0.521507	1609	MAX dimerization protein 3 [Source:HGNC Symbol;Acc:HGNC:14008]
8033479	ELAVL1	ENSG00000066044	0.0128692	1.55e-06	0.521464	1611	ELAV like RNA binding protein 1 [Source:HGNC Symbol;Acc:HGNC:3312]
7934434	MYOZ1	ENSG00000177791	-0.0836353	1.4e-07	0.52144	1612	myozenin 1 [Source:HGNC Symbol;Acc:HGNC:13752]
8076241	MKL1	ENSG00000196588	0.0250243	7.77e-10	0.521428	1613	megakaryoblastic leukemia (translocation) 1 [Source:HGNC Symbol;Acc:HGNC:14334]
8013776	FAM222B	ENSG00000173065	0.031024	1.06e-11	0.521411	1614	family with sequence similarity 222, member B [Source:HGNC Symbol;Acc:HGNC:25563]
7947274	MPPED2	ENSG00000066382	-0.0482665	2.53e-06	0.521362	1615	metallophosphoesterase domain containing 2 [Source:HGNC Symbol;Acc:HGNC:1180]
8131406	RAC1	ENSG00000136238	0.0179179	0.00118231	0.521358	1616	ras-related C3 botulinum toxin substrate 1 (rho family, small GTP binding protein Rac1) [Source:HGNC Symbol;Acc:HGNC:9801]
8006900	PNMT	ENSG00000141744	0.0244828	0.0155496	0.521327	1617	phenylethanolamine N-methyltransferase [Source:HGNC Symbol;Acc:HGNC:9160]
7937763	MRPL23	ENSG00000214026	0.000305344	0.405469	0.521097	1618	mitochondrial ribosomal protein L23 [Source:HGNC Symbol;Acc:HGNC:10322]
7937763	AC004556.1	ENSG00000276345	0.000305344	0.405469	0.521097	1618
7964145	TIMELESS	ENSG00000111602	0.0327672	3.9e-05	0.521058	1620	timeless circadian clock [Source:HGNC Symbol;Acc:HGNC:11813]
7966368	PPP1CC	ENSG00000186298	0.0306983	6.68e-19	0.520922	1621	protein phosphatase 1, catalytic subunit, gamma isozyme [Source:HGNC Symbol;Acc:HGNC:9283]
7924910	ACTA1	ENSG00000143632	-0.0022567	0.73635	0.520909	1622	actin, alpha 1, skeletal muscle [Source:HGNC Symbol;Acc:HGNC:129]
8099982	APBB2	ENSG00000163697	-0.00247082	0.110079	0.520793	1623	amyloid beta (A4) precursor protein-binding, family B, member 2 [Source:HGNC Symbol;Acc:HGNC:582]
8144786	SLC7A2	ENSG00000003989	0.0330895	2.21e-05	0.52078	1624	solute carrier family 7 (cationic amino acid transporter, y+ system), member 2 [Source:HGNC Symbol;Acc:HGNC:11060]
8084717	ST6GAL1	ENSG00000073849	0.00232249	0.999077	0.520742	1625	ST6 beta-galactosamide alpha-2,6-sialyltranferase 1 [Source:HGNC Symbol;Acc:HGNC:10860]
8120585	SMAP1	ENSG00000112305	0.00891362	0.000684187	0.520704	1626	small ArfGAP 1 [Source:HGNC Symbol;Acc:HGNC:19651]
8019988	PTPRM	ENSG00000173482	-0.0185044	5.39e-10	0.520638	1627	protein tyrosine phosphatase, receptor type, M [Source:HGNC Symbol;Acc:HGNC:9675]
8050908	HADHA	ENSG00000084754	0.00894044	0.0213745	0.520635	1628	hydroxyacyl-CoA dehydrogenase/3-ketoacyl-CoA thiolase/enoyl-CoA hydratase (trifunctional protein), alpha subunit [Source:HGNC Symbol;Acc:HGNC:4801]
8163275	KIAA0368	ENSG00000136813	0.0082277	4.9e-06	0.520626	1629	KIAA0368 [Source:HGNC Symbol;Acc:HGNC:29020]
8102912	TBC1D9	ENSG00000109436	-0.0359056	1.15e-11	0.520574	1630	TBC1 domain family, member 9 (with GRAM domain) [Source:HGNC Symbol;Acc:HGNC:21710]
8133788	PTPN12	ENSG00000127947	0.029616	3.13e-11	0.520563	1631	protein tyrosine phosphatase, non-receptor type 12 [Source:HGNC Symbol;Acc:HGNC:9645]
8121319	SOBP	ENSG00000112320	-0.0166369	0.000336318	0.520558	1632	sine oculis binding protein homolog [Source:HGNC Symbol;Acc:HGNC:29256]
8013947	CORO6	ENSG00000167549	0.00925323	0.0167774	0.520527	1633	coronin 6 [Source:HGNC Symbol;Acc:HGNC:21356]
7927186	RASSF4	ENSG00000107551	0.00717303	0.193832	0.520499	1634	Ras association (RalGDS/AF-6) domain family member 4 [Source:HGNC Symbol;Acc:HGNC:20793]
8085164	SRGAP3	ENSG00000196220	-0.0511822	3.96e-09	0.520477	1635	SLIT-ROBO Rho GTPase activating protein 3 [Source:HGNC Symbol;Acc:HGNC:19744]
7975799	FLVCR2	ENSG00000119686	0.0584228	1.77e-08	0.52046	1636	feline leukemia virus subgroup C cellular receptor family, member 2 [Source:HGNC Symbol;Acc:HGNC:20105]
8164496	CCBL1	ENSG00000171097	0.0392216	1.73e-12	0.520399	1637	cysteine conjugate-beta lyase, cytoplasmic [Source:HGNC Symbol;Acc:HGNC:1564]
8157905	MVB12B	ENSG00000196814	0.00409584	0.715515	0.520307	1638	multivesicular body subunit 12B [Source:HGNC Symbol;Acc:HGNC:23368]
7988467	FBN1	ENSG00000166147	-0.0196023	0.00244374	0.520303	1639	fibrillin 1 [Source:HGNC Symbol;Acc:HGNC:3603]
8170921	PLXNA3	ENSG00000130827	0.0262072	7.41e-05	0.520275	1640	plexin A3 [Source:HGNC Symbol;Acc:HGNC:9101]
8116418	GFPT2	ENSG00000131459	0.145988	1.42e-13	0.520265	1641	glutamine-fructose-6-phosphate transaminase 2 [Source:HGNC Symbol;Acc:HGNC:4242]
8060837	RN7SL498P	ENSG00000263755	0.0105083	0.243973	0.520215	1642	RNA, 7SL, cytoplasmic 498, pseudogene [Source:HGNC Symbol;Acc:HGNC:46514]
8060837	RP5-967N21.11	ENSG00000275632	0.0105083	0.243973	0.520215	1642
8023220	SMAD7	ENSG00000101665	-0.0286925	0.00286721	0.520169	1644	SMAD family member 7 [Source:HGNC Symbol;Acc:HGNC:6773]
7934278	P4HA1	ENSG00000122884	0.028595	0.015451	0.520158	1645	prolyl 4-hydroxylase, alpha polypeptide I [Source:HGNC Symbol;Acc:HGNC:8546]
7905754	ATP8B2	ENSG00000143515	-0.0046236	0.634407	0.520113	1646	ATPase, aminophospholipid transporter, class I, type 8B, member 2 [Source:HGNC Symbol;Acc:HGNC:13534]
7998251	C16orf13	ENSG00000130731	0.00642982	0.116399	0.520086	1647	chromosome 16 open reading frame 13 [Source:HGNC Symbol;Acc:HGNC:14141]
8170119	FHL1	ENSG00000022267	0.00234633	0.42669	0.520084	1648	four and a half LIM domains 1 [Source:HGNC Symbol;Acc:HGNC:3702]
7905131	CA14	ENSG00000118298	0.13907	1.92e-12	0.520045	1649	carbonic anhydrase XIV [Source:HGNC Symbol;Acc:HGNC:1372]
8001938	TRADD	ENSG00000102871	0.0153662	0.00286721	0.519936	1650	TNFRSF1A-associated via death domain [Source:HGNC Symbol;Acc:HGNC:12030]
8018849	TK1	ENSG00000167900	0.0277401	1.89e-05	0.519895	1651	thymidine kinase 1, soluble [Source:HGNC Symbol;Acc:HGNC:11830]
8026579	TMEM38A	ENSG00000072954	0.0243469	0.266185	0.519867	1652	transmembrane protein 38A [Source:HGNC Symbol;Acc:HGNC:28462]
7953547	ATN1	ENSG00000111676	0.0409069	1.8e-20	0.519803	1653	atrophin 1 [Source:HGNC Symbol;Acc:HGNC:3033]
7995739	GNAO1	ENSG00000087258	0.0449848	0.00358886	0.519795	1654	guanine nucleotide binding protein (G protein), alpha activating activity polypeptide O [Source:HGNC Symbol;Acc:HGNC:4389]
8088106	TKT	ENSG00000163931	0.0738148	9.15e-16	0.519678	1655	transketolase [Source:HGNC Symbol;Acc:HGNC:11834]
8076757	CELSR1	ENSG00000075275	-0.0170391	0.00440761	0.519619	1656	cadherin, EGF LAG seven-pass G-type receptor 1 [Source:HGNC Symbol;Acc:HGNC:1850]
8146930	TMEM70	ENSG00000175606	0.0719426	4.97e-20	0.519597	1657	transmembrane protein 70 [Source:HGNC Symbol;Acc:HGNC:26050]
7991323	PEX11A	ENSG00000166821	0.0170688	0.0523416	0.519591	1658	peroxisomal biogenesis factor 11 alpha [Source:HGNC Symbol;Acc:HGNC:8852]
8077688	IL17RC	ENSG00000163702	0.0312473	1.71e-07	0.519563	1659	interleukin 17 receptor C [Source:HGNC Symbol;Acc:HGNC:18358]
8043602	NCAPH	ENSG00000121152	0.00385139	0.15706	0.519545	1660	non-SMC condensin I complex, subunit H [Source:HGNC Symbol;Acc:HGNC:1112]
8085754	SGOL1	ENSG00000129810	0.0141019	0.057609	0.519477	1661	shugoshin-like 1 (S. pombe) [Source:HGNC Symbol;Acc:HGNC:25088]
7974190	DNAJC19	ENSG00000205981	-0.0160195	0.000901867	0.519468	1662	DnaJ (Hsp40) homolog, subfamily C, member 19 [Source:HGNC Symbol;Acc:HGNC:30528]
7974190	DNAJC19P9	ENSG00000258608	-0.0160195	0.000901867	0.519468	1662	DnaJ (Hsp40) homolog, subfamily C, member 19 pseudogene 9 [Source:HGNC Symbol;Acc:HGNC:45072]
8081343	TRMT10C	ENSG00000174173	0.0364816	1.2e-06	0.519459	1664	tRNA methyltransferase 10C, mitochondrial RNase P subunit [Source:HGNC Symbol;Acc:HGNC:26022]
8169882	BCORL1	ENSG00000085185	0.0267016	8.36e-10	0.519439	1665	BCL6 corepressor-like 1 [Source:HGNC Symbol;Acc:HGNC:25657]
8124397	HIST1H1C	ENSG00000187837	0.0611241	1.56e-09	0.519394	1666	histone cluster 1, H1c [Source:HGNC Symbol;Acc:HGNC:4716]
7991989	RHOT2	ENSG00000140983	-0.0059477	0.17694	0.519383	1667	ras homolog family member T2 [Source:HGNC Symbol;Acc:HGNC:21169]
7913694	FUCA1	ENSG00000179163	0.0200056	0.0297028	0.519373	1668	fucosidase, alpha-L- 1, tissue [Source:HGNC Symbol;Acc:HGNC:4006]
7984562	RPLP1	ENSG00000137818	0.018648	3.63e-06	0.519357	1669	ribosomal protein, large, P1 [Source:HGNC Symbol;Acc:HGNC:10372]
8145490	PTK2B	ENSG00000120899	0.0205163	9.12e-06	0.519228	1670	protein tyrosine kinase 2 beta [Source:HGNC Symbol;Acc:HGNC:9612]
7992594	CCNF	ENSG00000162063	0.0230215	1.23e-06	0.519202	1671	cyclin F [Source:HGNC Symbol;Acc:HGNC:1591]
7919314	FMO5	ENSG00000131781	0.0746881	1.26e-05	0.519202	1672	flavin containing monooxygenase 5 [Source:HGNC Symbol;Acc:HGNC:3773]
8038202	BCAT2	ENSG00000105552	-0.00269003	0.73635	0.519181	1673	branched chain amino-acid transaminase 2, mitochondrial [Source:HGNC Symbol;Acc:HGNC:977]
7995674	IRX6	ENSG00000159387	-0.0933627	7.89e-08	0.519168	1674	iroquois homeobox 6 [Source:HGNC Symbol;Acc:HGNC:14675]
8046380	ITGA6	ENSG00000091409	-0.000396552	0.817901	0.519071	1675	integrin, alpha 6 [Source:HGNC Symbol;Acc:HGNC:6142]
7899153	SH3BGRL3	ENSG00000142669	0.0321849	3.05e-08	0.518828	1676	SH3 domain binding glutamate-rich protein like 3 [Source:HGNC Symbol;Acc:HGNC:15568]
7899153	CEP85	ENSG00000130695	0.0321849	3.05e-08	0.518828	1676	centrosomal protein 85kDa [Source:HGNC Symbol;Acc:HGNC:25309]
7973427	THTPA	ENSG00000259431	0.00285106	0.609881	0.518819	1678	thiamine triphosphatase [Source:HGNC Symbol;Acc:HGNC:18987]
7931469	PWWP2B	ENSG00000171813	0.0101333	0.00284561	0.518697	1679	PWWP domain containing 2B [Source:HGNC Symbol;Acc:HGNC:25150]
8087182	NCKIPSD	ENSG00000213672	-0.0346711	0.00016128	0.518694	1680	NCK interacting protein with SH3 domain [Source:HGNC Symbol;Acc:HGNC:15486]
8009693	TMEM104	ENSG00000109066	0.0765236	1.8e-22	0.518616	1681	transmembrane protein 104 [Source:HGNC Symbol;Acc:HGNC:25984]
8104378	PAPD7	ENSG00000112941	0.0235967	5.64e-05	0.518551	1682	PAP associated domain containing 7 [Source:HGNC Symbol;Acc:HGNC:16705]
8129330	TRDN	ENSG00000186439	0.0588331	4.93e-11	0.518551	1683	triadin [Source:HGNC Symbol;Acc:HGNC:12261]
8067802	RGS19	ENSG00000171700	0.0280653	2.46e-09	0.518501	1684	regulator of G-protein signaling 19 [Source:HGNC Symbol;Acc:HGNC:13735]
8053059	BOLA3	ENSG00000163170	-0.00794057	0.0161533	0.518448	1685	bolA family member 3 [Source:HGNC Symbol;Acc:HGNC:24415]
7980958	LGMN	ENSG00000100600	0.00475672	0.101111	0.518447	1686	legumain [Source:HGNC Symbol;Acc:HGNC:9472]
8090295	SLC41A3	ENSG00000114544	0.0259683	7.07e-15	0.518446	1687	solute carrier family 41, member 3 [Source:HGNC Symbol;Acc:HGNC:31046]
8051989	ATP6V1E2	ENSG00000250565	0.0201499	0.00176353	0.518429	1688	ATPase, H+ transporting, lysosomal 31kDa, V1 subunit E2 [Source:HGNC Symbol;Acc:HGNC:18125]
7970329	GAS6	ENSG00000183087	-0.0147872	0.0259303	0.518419	1689	growth arrest-specific 6 [Source:HGNC Symbol;Acc:HGNC:4168]
8116020	LMAN2	ENSG00000169223	0.00968367	0.000127688	0.518391	1690	lectin, mannose-binding 2 [Source:HGNC Symbol;Acc:HGNC:16986]
7998679	ZNF598	ENSG00000167962	0.0212736	3.21e-08	0.518355	1691	zinc finger protein 598 [Source:HGNC Symbol;Acc:HGNC:28079]
8026982	MPV17L2	ENSG00000254858	0.0441016	1.01e-11	0.518271	1692	MPV17 mitochondrial membrane protein-like 2 [Source:HGNC Symbol;Acc:HGNC:28177]
8168447	PBDC1	ENSG00000102390	0.0280077	5.11e-05	0.518268	1693	polysaccharide biosynthesis domain containing 1 [Source:HGNC Symbol;Acc:HGNC:28790]
7936463	ABLIM1	ENSG00000099204	-0.00348579	0.339812	0.518252	1694	actin binding LIM protein 1 [Source:HGNC Symbol;Acc:HGNC:78]
7968577	NBEA	ENSG00000172915	-0.0386988	8.23e-12	0.518208	1695	neurobeachin [Source:HGNC Symbol;Acc:HGNC:7648]
7938448	USP47	ENSG00000170242	0.0147451	7.78e-05	0.518179	1696	ubiquitin specific peptidase 47 [Source:HGNC Symbol;Acc:HGNC:20076]
7934145	LRRC20	ENSG00000172731	-0.0179055	0.0157486	0.518173	1697	leucine rich repeat containing 20 [Source:HGNC Symbol;Acc:HGNC:23421]
8076569	TTLL12	ENSG00000100304	0.0508842	5.79e-21	0.518129	1698	tubulin tyrosine ligase-like family member 12 [Source:HGNC Symbol;Acc:HGNC:28974]
7928444	VCL	ENSG00000035403	0.0219115	1.89e-08	0.518081	1699	vinculin [Source:HGNC Symbol;Acc:HGNC:12665]
7992463	SLC9A3R2	ENSG00000065054	0.0340805	8.12e-10	0.518079	1700	solute carrier family 9, subfamily A (NHE3, cation proton antiporter 3), member 3 regulator 2 [Source:HGNC Symbol;Acc:HGNC:11076]
8128991	LAMA4	ENSG00000112769	-0.069302	1.9e-19	0.518005	1701	laminin, alpha 4 [Source:HGNC Symbol;Acc:HGNC:6484]
8049448	AGAP1	ENSG00000157985	0.000415025	0.622909	0.517993	1702	ArfGAP with GTPase domain, ankyrin repeat and PH domain 1 [Source:HGNC Symbol;Acc:HGNC:16922]
8163063	CTNNAL1	ENSG00000119326	0.00426407	0.13954	0.517929	1703	catenin (cadherin-associated protein), alpha-like 1 [Source:HGNC Symbol;Acc:HGNC:2512]
8024111	CNN2	ENSG00000064666	0.0358963	1.03e-05	0.517858	1704	calponin 2 [Source:HGNC Symbol;Acc:HGNC:2156]
7938629	PDE3B	ENSG00000152270	-0.0686081	1.22e-16	0.51781	1705	phosphodiesterase 3B, cGMP-inhibited [Source:HGNC Symbol;Acc:HGNC:8779]
8032518	AC006538.4	ENSG00000267001	0.0195928	0.00169536	0.517769	1706
8032518	DIRAS1	ENSG00000176490	0.0195928	0.00169536	0.517769	1706	DIRAS family, GTP-binding RAS-like 1 [Source:HGNC Symbol;Acc:HGNC:19127]
8117207	ALDH5A1	ENSG00000112294	-0.0509128	4.74e-13	0.517649	1708	aldehyde dehydrogenase 5 family, member A1 [Source:HGNC Symbol;Acc:HGNC:408]
8102415	CAMK2D	ENSG00000145349	-0.00917302	0.0380303	0.517538	1709	calcium/calmodulin-dependent protein kinase II delta [Source:HGNC Symbol;Acc:HGNC:1462]
8110865	IRX4	ENSG00000113430	0.0540614	1.09e-12	0.517525	1710	iroquois homeobox 4 [Source:HGNC Symbol;Acc:HGNC:6129]
8098263	PALLD	ENSG00000129116	0.0126051	4.81e-05	0.517502	1711	palladin, cytoskeletal associated protein [Source:HGNC Symbol;Acc:HGNC:17068]
8013641	PIGS	ENSG00000087111	0.0249836	1.64e-11	0.517497	1712	phosphatidylinositol glycan anchor biosynthesis, class S [Source:HGNC Symbol;Acc:HGNC:14937]
8078962	EIF1B	ENSG00000114784	0.00537551	0.7857	0.51747	1713	eukaryotic translation initiation factor 1B [Source:HGNC Symbol;Acc:HGNC:30792]
8116548	DUSP22	ENSG00000112679	0.0157595	3.13e-05	0.517394	1714	dual specificity phosphatase 22 [Source:HGNC Symbol;Acc:HGNC:16077]
7898115	TMEM51	ENSG00000171729	0.00428862	0.16048	0.517381	1715	transmembrane protein 51 [Source:HGNC Symbol;Acc:HGNC:25488]
7899990	NCDN	ENSG00000020129	-0.0443576	8.7e-14	0.517352	1716	neurochondrin [Source:HGNC Symbol;Acc:HGNC:17597]
8115814	SH3PXD2B	ENSG00000174705	0.106848	8.13e-17	0.517292	1717	SH3 and PX domains 2B [Source:HGNC Symbol;Acc:HGNC:29242]
7950307	UCP2	ENSG00000175567	0.0269942	0.0139458	0.517278	1718	uncoupling protein 2 (mitochondrial, proton carrier) [Source:HGNC Symbol;Acc:HGNC:12518]
7942135	ANO1	ENSG00000131620	-0.052978	2.76e-11	0.517274	1719	anoctamin 1, calcium activated chloride channel [Source:HGNC Symbol;Acc:HGNC:21625]
7970084	CARKD	ENSG00000213995	-0.00619319	0.213577	0.517162	1720	carbohydrate kinase domain containing [Source:HGNC Symbol;Acc:HGNC:25576]
8005994	ERAL1	ENSG00000132591	0.0142871	0.000222467	0.516975	1721	Era-like 12S mitochondrial rRNA chaperone 1 [Source:HGNC Symbol;Acc:HGNC:3424]
8115831	DUSP1	ENSG00000120129	0.0263966	1.47e-05	0.516971	1722	dual specificity phosphatase 1 [Source:HGNC Symbol;Acc:HGNC:3064]
7935660	DNMBP	ENSG00000107554	0.0120449	0.00477313	0.516933	1723	dynamin binding protein [Source:HGNC Symbol;Acc:HGNC:30373]
8106252	HEXB	ENSG00000049860	-0.0111211	0.00366943	0.516911	1724	hexosaminidase B (beta polypeptide) [Source:HGNC Symbol;Acc:HGNC:4879]
7999112	PAM16	ENSG00000217930	0.0164395	0.00889638	0.516821	1725	presequence translocase-associated motor 16 homolog (S. cerevisiae) [Source:HGNC Symbol;Acc:HGNC:29679]
7999112	CORO7-PAM16	ENSG00000103426	0.0164395	0.00889638	0.516821	1725	CORO7-PAM16 readthrough [Source:HGNC Symbol;Acc:HGNC:44424]
8058221	TRAK2	ENSG00000115993	-0.0191473	2.97e-06	0.516792	1727	trafficking protein, kinesin binding 2 [Source:HGNC Symbol;Acc:HGNC:13206]
8154135	SLC1A1	ENSG00000106688	0.0655449	4.95e-08	0.516771	1728	solute carrier family 1 (neuronal/epithelial high affinity glutamate transporter, system Xag), member 1 [Source:HGNC Symbol;Acc:HGNC:10939]
8094520	PCDH7	ENSG00000169851	-0.0166722	0.00498386	0.516756	1729	protocadherin 7 [Source:HGNC Symbol;Acc:HGNC:8659]
8167322	WDR13	ENSG00000101940	0.0216229	4.18e-08	0.516739	1730	WD repeat domain 13 [Source:HGNC Symbol;Acc:HGNC:14352]
8154531	DENND4C	ENSG00000137145	-0.00175193	0.171078	0.516613	1731	DENN/MADD domain containing 4C [Source:HGNC Symbol;Acc:HGNC:26079]
7970317	TFDP1	ENSG00000198176	0.00795757	0.000172081	0.516542	1732	transcription factor Dp-1 [Source:HGNC Symbol;Acc:HGNC:11749]
7986049	CRTC3	ENSG00000140577	0.0116873	0.00550866	0.516421	1733	CREB regulated transcription coactivator 3 [Source:HGNC Symbol;Acc:HGNC:26148]
7991367	ARPIN	ENSG00000242498	-0.0010281	0.21443	0.51628	1734	actin-related protein 2/3 complex inhibitor [Source:HGNC Symbol;Acc:HGNC:28782]
8144669	FDFT1	ENSG00000079459	-0.00723459	0.107527	0.516168	1735	farnesyl-diphosphate farnesyltransferase 1 [Source:HGNC Symbol;Acc:HGNC:3629]
8099524	LDB2	ENSG00000169744	-0.0327748	1.26e-07	0.516105	1736	LIM domain binding 2 [Source:HGNC Symbol;Acc:HGNC:6533]
8144213	VIPR2	ENSG00000106018	0.0288487	0.00203034	0.516091	1737	vasoactive intestinal peptide receptor 2 [Source:HGNC Symbol;Acc:HGNC:12695]
7975311	EXD2	ENSG00000081177	0.00502488	0.07573	0.515942	1738	exonuclease 3'-5' domain containing 2 [Source:HGNC Symbol;Acc:HGNC:20217]
7972055	KCTD12	ENSG00000178695	0.0437847	3.36e-12	0.515912	1739	potassium channel tetramerization domain containing 12 [Source:HGNC Symbol;Acc:HGNC:14678]
7972055	AC000403.1	ENSG00000264908	0.0437847	3.36e-12	0.515912	1739
7984298	DIS3L	ENSG00000166938	-0.00669102	0.0597732	0.515896	1741	DIS3 like exosome 3'-5' exoribonuclease [Source:HGNC Symbol;Acc:HGNC:28698]
8161147	HINT2	ENSG00000137133	-0.00448448	0.58102	0.515885	1742	histidine triad nucleotide binding protein 2 [Source:HGNC Symbol;Acc:HGNC:18344]
8105499	NDUFAF2	ENSG00000164182	0.0188734	7.84e-06	0.515836	1743	NADH dehydrogenase (ubiquinone) complex I, assembly factor 2 [Source:HGNC Symbol;Acc:HGNC:28086]
7939546	CD82	ENSG00000085117	0.0352324	6.96e-07	0.515816	1744	CD82 molecule [Source:HGNC Symbol;Acc:HGNC:6210]
7927606	PRKG1	ENSG00000185532	-0.00626964	0.170355	0.515779	1745	protein kinase, cGMP-dependent, type I [Source:HGNC Symbol;Acc:HGNC:9414]
8169186	TBC1D8B	ENSG00000133138	0.0191508	0.0194906	0.515686	1746	TBC1 domain family, member 8B (with GRAM domain) [Source:HGNC Symbol;Acc:HGNC:24715]
8131414	ZDHHC4	ENSG00000136247	0.0100189	0.0065712	0.515541	1747	zinc finger, DHHC-type containing 4 [Source:HGNC Symbol;Acc:HGNC:18471]
7948656	FTH1	ENSG00000167996	0.000774803	0.402861	0.515532	1748	ferritin, heavy polypeptide 1 [Source:HGNC Symbol;Acc:HGNC:3976]
8121515	SLC16A10	ENSG00000112394	0.00938246	0.330529	0.515531	1749	solute carrier family 16 (aromatic amino acid transporter), member 10 [Source:HGNC Symbol;Acc:HGNC:17027]
8089015	PROS1	ENSG00000184500	-0.0772163	9.12e-10	0.515514	1750	protein S (alpha) [Source:HGNC Symbol;Acc:HGNC:9456]
8170443	MTMR1	ENSG00000063601	0.00509145	0.0132429	0.515513	1751	myotubularin related protein 1 [Source:HGNC Symbol;Acc:HGNC:7449]
8066939	B4GALT5	ENSG00000158470	0.0278564	1.21e-11	0.515497	1752	UDP-Gal:betaGlcNAc beta 1,4- galactosyltransferase, polypeptide 5 [Source:HGNC Symbol;Acc:HGNC:928]
7975268	ARG2	ENSG00000081181	0.137587	8.11e-14	0.515396	1753	arginase 2 [Source:HGNC Symbol;Acc:HGNC:664]
7922598	ANGPTL1	ENSG00000116194	-0.036454	0.00222827	0.515237	1754	angiopoietin-like 1 [Source:HGNC Symbol;Acc:HGNC:489]
8128843	DDO	ENSG00000203797	-0.0343427	9.16e-05	0.515225	1755	D-aspartate oxidase [Source:HGNC Symbol;Acc:HGNC:2727]
8014100	C17orf75	ENSG00000108666	-0.0389367	9.68e-08	0.51508	1756	chromosome 17 open reading frame 75 [Source:HGNC Symbol;Acc:HGNC:30173]
7942527	POLD3	ENSG00000077514	0.0165712	0.0180895	0.515062	1757	polymerase (DNA-directed), delta 3, accessory subunit [Source:HGNC Symbol;Acc:HGNC:20932]
8024740	PIAS4	ENSG00000105229	0.0227363	4.69e-09	0.515007	1758	protein inhibitor of activated STAT, 4 [Source:HGNC Symbol;Acc:HGNC:17002]
7957417	TMTC2	ENSG00000179104	0.033942	1.18e-05	0.514998	1759	transmembrane and tetratricopeptide repeat containing 2 [Source:HGNC Symbol;Acc:HGNC:25440]
8158418	ENDOG	ENSG00000167136	0.0202277	2.77e-05	0.514988	1760	endonuclease G [Source:HGNC Symbol;Acc:HGNC:3346]
7911038	ZBTB18	ENSG00000179456	0.0239301	1.84e-06	0.514902	1761	zinc finger and BTB domain containing 18 [Source:HGNC Symbol;Acc:HGNC:13030]
7942007	LRP5	ENSG00000162337	-0.0360947	7.89e-08	0.514893	1762	low density lipoprotein receptor-related protein 5 [Source:HGNC Symbol;Acc:HGNC:6697]
7959986	PUS1	ENSG00000177192	0.010738	0.00760247	0.514866	1763	pseudouridylate synthase 1 [Source:HGNC Symbol;Acc:HGNC:15508]
8096556	METAP1	ENSG00000164024	0.0172142	1.35e-06	0.514855	1764	methionyl aminopeptidase 1 [Source:HGNC Symbol;Acc:HGNC:15789]
8060897	PLCB4	ENSG00000101333	-0.0632397	4.29e-14	0.514745	1765	phospholipase C, beta 4 [Source:HGNC Symbol;Acc:HGNC:9059]
7929247	2016-03-05	ENSG00000198060	0.0354973	3.04e-12	0.514729	1766	membrane-associated ring finger (C3HC4) 5 [Source:HGNC Symbol;Acc:HGNC:26025]
8084323	DVL3	ENSG00000161202	0.00118565	0.964009	0.514726	1767	dishevelled segment polarity protein 3 [Source:HGNC Symbol;Acc:HGNC:3087]
7924996	C1orf198	ENSG00000119280	-0.00141014	0.881352	0.514719	1768	chromosome 1 open reading frame 198 [Source:HGNC Symbol;Acc:HGNC:25900]
8108873	ARHGAP26	ENSG00000145819	0.0113769	0.00162963	0.514602	1769	Rho GTPase activating protein 26 [Source:HGNC Symbol;Acc:HGNC:17073]
7945420	RNH1	ENSG00000023191	-0.0096597	0.465344	0.514558	1770	ribonuclease/angiogenin inhibitor 1 [Source:HGNC Symbol;Acc:HGNC:10074]
7935011	CPEB3	ENSG00000107864	-0.0447336	1.58e-13	0.51455	1771	cytoplasmic polyadenylation element binding protein 3 [Source:HGNC Symbol;Acc:HGNC:21746]
8021727	CNDP2	ENSG00000133313	0.024985	4.1e-07	0.514452	1772	CNDP dipeptidase 2 (metallopeptidase M20 family) [Source:HGNC Symbol;Acc:HGNC:24437]
7979725	PIGH	ENSG00000100564	0.0402382	2.87e-06	0.514401	1773	phosphatidylinositol glycan anchor biosynthesis, class H [Source:HGNC Symbol;Acc:HGNC:8964]
8082940	ARMC8	ENSG00000114098	0.03711	2.38e-12	0.514395	1774	armadillo repeat containing 8 [Source:HGNC Symbol;Acc:HGNC:24999]
8043861	EIF5B	ENSG00000158417	0.0172707	3.06e-05	0.514341	1775	eukaryotic translation initiation factor 5B [Source:HGNC Symbol;Acc:HGNC:30793]
7984871	CSK	ENSG00000103653	0.0454316	5e-10	0.51431	1776	c-src tyrosine kinase [Source:HGNC Symbol;Acc:HGNC:2444]
7934133	PPA1	ENSG00000180817	0.0323703	1.98e-09	0.514232	1777	pyrophosphatase (inorganic) 1 [Source:HGNC Symbol;Acc:HGNC:9226]
8013753	RAB34	ENSG00000109113	0.0105275	0.261242	0.514216	1778	RAB34, member RAS oncogene family [Source:HGNC Symbol;Acc:HGNC:16519]
7999591	ABCC6P1	ENSG00000256340	-0.0036632	0.782144	0.514173	1779	ATP-binding cassette, sub-family C, member 6 pseudogene 1 (functional) [Source:HGNC Symbol;Acc:HGNC:33352]
7999591	ABCC6P2	ENSG00000255277	-0.0036632	0.782144	0.514173	1779	ATP-binding cassette, sub-family C, member 6 pseudogene 2 [Source:HGNC Symbol;Acc:HGNC:33353]
8039362	DNAAF3	ENSG00000167646	-0.0421039	1.24e-12	0.514171	1781	dynein, axonemal, assembly factor 3 [Source:HGNC Symbol;Acc:HGNC:30492]
8169085	FAM199X	ENSG00000123575	0.00784217	0.0456988	0.514138	1782	family with sequence similarity 199, X-linked [Source:HGNC Symbol;Acc:HGNC:25195]
8142795	IMPDH1	ENSG00000106348	0.0339717	7.13e-13	0.514127	1783	IMP (inosine 5'-monophosphate) dehydrogenase 1 [Source:HGNC Symbol;Acc:HGNC:6052]
8054945	BIN1	ENSG00000136717	0.021363	0.000939966	0.514109	1784	bridging integrator 1 [Source:HGNC Symbol;Acc:HGNC:1052]
8165478	TPRN	ENSG00000176058	0.0143589	0.0194906	0.514036	1785	taperin [Source:HGNC Symbol;Acc:HGNC:26894]
8026315	PKN1	ENSG00000123143	0.0244981	9.8e-08	0.514026	1786	protein kinase N1 [Source:HGNC Symbol;Acc:HGNC:9405]
8108861	NDFIP1	ENSG00000131507	-0.00979608	0.000173679	0.514019	1787	Nedd4 family interacting protein 1 [Source:HGNC Symbol;Acc:HGNC:17592]
8130474	SERAC1	ENSG00000122335	0.0204941	0.00216041	0.513999	1788	serine active site containing 1 [Source:HGNC Symbol;Acc:HGNC:21061]
7959212	UNC119B	ENSG00000175970	0.0133769	0.00340706	0.51398	1789	unc-119 lipid binding chaperone B [Source:HGNC Symbol;Acc:HGNC:16488]
7972021	TBC1D4	ENSG00000136111	0.000997816	0.701741	0.51382	1790	TBC1 domain family, member 4 [Source:HGNC Symbol;Acc:HGNC:19165]
7918606	PPM1J	ENSG00000155367	0.00259399	0.603412	0.513768	1791	protein phosphatase, Mg2+/Mn2+ dependent, 1J [Source:HGNC Symbol;Acc:HGNC:20785]
8143417	BRAF	ENSG00000157764	-0.0147716	2.9e-11	0.513759	1792	B-Raf proto-oncogene, serine/threonine kinase [Source:HGNC Symbol;Acc:HGNC:1097]
8134351	PPP1R9A	ENSG00000158528	-0.050989	7.5e-13	0.513613	1793	protein phosphatase 1, regulatory subunit 9A [Source:HGNC Symbol;Acc:HGNC:14946]
7970569	SACS	ENSG00000151835	-0.062016	9.72e-06	0.513608	1794	sacsin molecular chaperone [Source:HGNC Symbol;Acc:HGNC:10519]
8050591	RP11-130L8.3	ENSG00000279307	0.0297817	1.93e-09	0.513566	1795
8058857	IGFBP5	ENSG00000115461	-0.0356697	4.31e-09	0.513542	1796	insulin-like growth factor binding protein 5 [Source:HGNC Symbol;Acc:HGNC:5474]
8169541	DOCK11	ENSG00000147251	0.0472824	0.000816194	0.513402	1797	dedicator of cytokinesis 11 [Source:HGNC Symbol;Acc:HGNC:23483]
7962112	CAPRIN2	ENSG00000110888	-0.00809611	0.0694692	0.513333	1798	caprin family member 2 [Source:HGNC Symbol;Acc:HGNC:21259]
7999674	MYH11	ENSG00000133392	-0.0609955	9.52e-05	0.513318	1799	myosin, heavy chain 11, smooth muscle [Source:HGNC Symbol;Acc:HGNC:7569]
7926170	DHTKD1	ENSG00000181192	-0.0310414	2.67e-08	0.513204	1800	dehydrogenase E1 and transketolase domain containing 1 [Source:HGNC Symbol;Acc:HGNC:23537]
8151457	HEY1	ENSG00000164683	-0.0684369	3.25e-12	0.513077	1801	hes-related family bHLH transcription factor with YRPW motif 1 [Source:HGNC Symbol;Acc:HGNC:4880]
8078569	GOLGA4	ENSG00000144674	-0.0156727	2.45e-05	0.512875	1802	golgin A4 [Source:HGNC Symbol;Acc:HGNC:4427]
8132592	OGDH	ENSG00000105953	0.0101853	0.000105684	0.512789	1803	oxoglutarate (alpha-ketoglutarate) dehydrogenase (lipoamide) [Source:HGNC Symbol;Acc:HGNC:8124]
7992529	TRAF7	ENSG00000131653	0.0441191	8.81e-16	0.512764	1804	TNF receptor-associated factor 7, E3 ubiquitin protein ligase [Source:HGNC Symbol;Acc:HGNC:20456]
7998267	JMJD8	ENSG00000161999	0.012021	3.32e-05	0.512714	1805	jumonji domain containing 8 [Source:HGNC Symbol;Acc:HGNC:14148]
8060063	NDUFA10	ENSG00000130414	-0.0174198	5.16e-07	0.512703	1806	NADH dehydrogenase (ubiquinone) 1 alpha subcomplex, 10, 42kDa [Source:HGNC Symbol;Acc:HGNC:7684]
8086572	FYCO1	ENSG00000163820	-0.030165	7.35e-06	0.512676	1807	FYVE and coiled-coil domain containing 1 [Source:HGNC Symbol;Acc:HGNC:14673]
8027139	RFXANK	ENSG00000064490	-0.000488473	0.593768	0.512672	1808	regulatory factor X-associated ankyrin-containing protein [Source:HGNC Symbol;Acc:HGNC:9987]
8148208	FAM91A1	ENSG00000176853	0.029258	5.15e-10	0.512603	1809	family with sequence similarity 91, member A1 [Source:HGNC Symbol;Acc:HGNC:26306]
8009639	GPRC5C	ENSG00000170412	0.000748009	0.479606	0.512497	1810	G protein-coupled receptor, class C, group 5, member C [Source:HGNC Symbol;Acc:HGNC:13309]
8016825	COX11	ENSG00000166260	-0.00756864	0.0357304	0.512488	1811	COX11 cytochrome c oxidase copper chaperone [Source:HGNC Symbol;Acc:HGNC:2261]
8016832	MMD	ENSG00000108960	0.00985525	0.00977711	0.51234	1812	monocyte to macrophage differentiation-associated [Source:HGNC Symbol;Acc:HGNC:7153]
7942697	CAPN5	ENSG00000149260	-0.0150252	0.233823	0.512112	1813	calpain 5 [Source:HGNC Symbol;Acc:HGNC:1482]
7993035	UBN1	ENSG00000118900	0.0354233	3.5e-07	0.512003	1814	ubinuclein 1 [Source:HGNC Symbol;Acc:HGNC:12506]
8102162	INTS12	ENSG00000138785	0.0317019	6.62e-10	0.511992	1815	integrator complex subunit 12 [Source:HGNC Symbol;Acc:HGNC:25067]
7933488	VSTM4	ENSG00000165633	-0.0235998	0.00053891	0.511936	1816	V-set and transmembrane domain containing 4 [Source:HGNC Symbol;Acc:HGNC:26470]
8088384	PDHB	ENSG00000168291	-0.000479093	0.123564	0.511869	1817	pyruvate dehydrogenase (lipoamide) beta [Source:HGNC Symbol;Acc:HGNC:8808]
8076792	CERK	ENSG00000100422	0.0119107	0.00443976	0.511833	1818	ceramide kinase [Source:HGNC Symbol;Acc:HGNC:19256]
7928491	KAT6B	ENSG00000156650	0.0122327	0.00282417	0.511824	1819	K(lysine) acetyltransferase 6B [Source:HGNC Symbol;Acc:HGNC:17582]
8163002	KLF4	ENSG00000136826	0.0440121	0.000199378	0.511814	1820	Kruppel-like factor 4 (gut) [Source:HGNC Symbol;Acc:HGNC:6348]
8143247	KIAA1549	ENSG00000122778	0.0566443	6.62e-11	0.511727	1821	KIAA1549 [Source:HGNC Symbol;Acc:HGNC:22219]
8149612	LZTS1	ENSG00000061337	0.0455779	1.49e-12	0.511712	1822	leucine zipper, putative tumor suppressor 1 [Source:HGNC Symbol;Acc:HGNC:13861]
7926356	PTER	ENSG00000165983	0.0160535	0.108542	0.51168	1823	phosphotriesterase related [Source:HGNC Symbol;Acc:HGNC:9590]
8036913	BLVRB	ENSG00000090013	0.0194653	0.0224427	0.511642	1824	biliverdin reductase B [Source:HGNC Symbol;Acc:HGNC:1063]
8082380	ABTB1	ENSG00000114626	0.000766607	0.908806	0.511635	1825	ankyrin repeat and BTB (POZ) domain containing 1 [Source:HGNC Symbol;Acc:HGNC:18275]
8128818	WASF1	ENSG00000112290	0.127616	5.42e-21	0.511568	1826	WAS protein family, member 1 [Source:HGNC Symbol;Acc:HGNC:12732]
8060030	HDAC4	ENSG00000068024	0.0123656	0.00236989	0.511489	1827	histone deacetylase 4 [Source:HGNC Symbol;Acc:HGNC:14063]
8057744	STAT1	ENSG00000115415	-0.0189408	3.51e-06	0.511445	1828	signal transducer and activator of transcription 1, 91kDa [Source:HGNC Symbol;Acc:HGNC:11362]
7952205	MCAM	ENSG00000076706	-0.0114685	0.231108	0.511371	1829	melanoma cell adhesion molecule [Source:HGNC Symbol;Acc:HGNC:6934]
7986229	ST8SIA2	ENSG00000140557	-0.0208896	0.00101232	0.511338	1830	ST8 alpha-N-acetyl-neuraminide alpha-2,8-sialyltransferase 2 [Source:HGNC Symbol;Acc:HGNC:10870]
7896714	CD38	ENSG00000004468	0.118569	1.67e-16	0.511323	1831	CD38 molecule [Source:HGNC Symbol;Acc:HGNC:1667]
8073397	ZC3H7B	ENSG00000100403	0.0141962	1.91e-07	0.51127	1832	zinc finger CCCH-type containing 7B [Source:HGNC Symbol;Acc:HGNC:30869]
8060839	CRLS1	ENSG00000088766	0.0235285	3.17e-07	0.511182	1833	cardiolipin synthase 1 [Source:HGNC Symbol;Acc:HGNC:16148]
8136115	STRIP2	ENSG00000128578	0.00712433	0.118023	0.511168	1834	striatin interacting protein 2 [Source:HGNC Symbol;Acc:HGNC:22209]
8166219	SYAP1	ENSG00000169895	0.0408685	7.23e-12	0.511138	1835	synapse associated protein 1 [Source:HGNC Symbol;Acc:HGNC:16273]
8029006	AXL	ENSG00000167601	0.0378484	1.2e-10	0.511079	1836	AXL receptor tyrosine kinase [Source:HGNC Symbol;Acc:HGNC:905]
8136591	ADCK2	ENSG00000133597	0.00639436	0.095463	0.511002	1837	aarF domain containing kinase 2 [Source:HGNC Symbol;Acc:HGNC:19039]
8171297	MID1	ENSG00000101871	-0.0739772	2.83e-09	0.510997	1838	midline 1 [Source:HGNC Symbol;Acc:HGNC:7095]
7955637	KRT18	ENSG00000111057	0.0385655	0.000152533	0.510985	1839	keratin 18, type I [Source:HGNC Symbol;Acc:HGNC:6430]
8063583	RBM38	ENSG00000132819	0.00502125	0.174725	0.510966	1840	RNA binding motif protein 38 [Source:HGNC Symbol;Acc:HGNC:15818]
8046186	KLHL23	ENSG00000213160	0.0314482	1.32e-05	0.510867	1841	kelch-like family member 23 [Source:HGNC Symbol;Acc:HGNC:27506]
8062064	MYH7B	ENSG00000078814	-0.0288923	6.46e-05	0.510861	1842	myosin, heavy chain 7B, cardiac muscle, beta [Source:HGNC Symbol;Acc:HGNC:15906]
8096919	ALPK1	ENSG00000073331	0.0118082	0.0968508	0.510826	1843	alpha-kinase 1 [Source:HGNC Symbol;Acc:HGNC:20917]
8122554	RAB32	ENSG00000118508	0.0342113	0.000114018	0.510801	1844	RAB32, member RAS oncogene family [Source:HGNC Symbol;Acc:HGNC:9772]
8040080	RSAD2	ENSG00000134321	-0.107123	4.53e-14	0.51079	1845	radical S-adenosyl methionine domain containing 2 [Source:HGNC Symbol;Acc:HGNC:30908]
8102321	PLA2G12AP1	ENSG00000224680	0.0200904	0.000103693	0.510783	1846	phospholipase A2, group XIIA pseudogene 1 [Source:HGNC Symbol;Acc:HGNC:39248]
8102321	PLA2G12A	ENSG00000123739	0.0200904	0.000103693	0.510783	1846	phospholipase A2, group XIIA [Source:HGNC Symbol;Acc:HGNC:18554]
8077712	CRELD1	ENSG00000163703	-0.0177696	0.0156488	0.510669	1848	cysteine-rich with EGF-like domains 1 [Source:HGNC Symbol;Acc:HGNC:14630]
8119227	ZFAND3	ENSG00000156639	0.00253422	0.209348	0.510654	1849	zinc finger, AN1-type domain 3 [Source:HGNC Symbol;Acc:HGNC:18019]
7939398	RAG1	ENSG00000166349	-0.0213139	0.00421911	0.510622	1850	recombination activating gene 1 [Source:HGNC Symbol;Acc:HGNC:9831]
8109201	HMGXB3	ENSG00000113716	0.0113675	6.92e-05	0.510605	1851	HMG box domain containing 3 [Source:HGNC Symbol;Acc:HGNC:28982]
7922162	SLC19A2	ENSG00000117479	0.072474	3.46e-07	0.510523	1852	solute carrier family 19 (thiamine transporter), member 2 [Source:HGNC Symbol;Acc:HGNC:10938]
8127549	SLC17A5	ENSG00000119899	0.0151418	0.000245816	0.510509	1853	solute carrier family 17 (acidic sugar transporter), member 5 [Source:HGNC Symbol;Acc:HGNC:10933]
7957167	TMEM19	ENSG00000139291	0.0182057	8.4e-05	0.51049	1854	transmembrane protein 19 [Source:HGNC Symbol;Acc:HGNC:25605]
7928300	ANAPC16	ENSG00000166295	-0.0071422	0.0185464	0.510482	1855	anaphase promoting complex subunit 16 [Source:HGNC Symbol;Acc:HGNC:26976]
8132118	AQP1	ENSG00000240583	0.0095532	0.138921	0.510359	1856	aquaporin 1 (Colton blood group) [Source:HGNC Symbol;Acc:HGNC:633]
7897441	H6PD	ENSG00000049239	-0.0173283	0.021903	0.510309	1857	hexose-6-phosphate dehydrogenase (glucose 1-dehydrogenase) [Source:HGNC Symbol;Acc:HGNC:4795]
7970793	SLC46A3	ENSG00000139508	-0.0119413	0.159105	0.510302	1858	solute carrier family 46, member 3 [Source:HGNC Symbol;Acc:HGNC:27501]
7998692	NTHL1	ENSG00000065057	-0.000123093	0.956633	0.510295	1859	nth-like DNA glycosylase 1 [Source:HGNC Symbol;Acc:HGNC:8028]
8056943	KIAA1715	ENSG00000144320	0.00669051	0.769733	0.510288	1860	KIAA1715 [Source:HGNC Symbol;Acc:HGNC:21610]
7945767	CDKN1C	ENSG00000129757	0.00545054	0.149731	0.510248	1861	cyclin-dependent kinase inhibitor 1C (p57, Kip2) [Source:HGNC Symbol;Acc:HGNC:1786]
8077899	PPARG	ENSG00000132170	0.0482318	2.6e-08	0.510136	1862	peroxisome proliferator-activated receptor gamma [Source:HGNC Symbol;Acc:HGNC:9236]
7906863	UAP1	ENSG00000117143	0.0658042	1.61e-15	0.510116	1863	UDP-N-acetylglucosamine pyrophosphorylase 1 [Source:HGNC Symbol;Acc:HGNC:12457]
8145122	SLC39A14	ENSG00000104635	0.0429004	1.49e-15	0.509989	1864	solute carrier family 39 (zinc transporter), member 14 [Source:HGNC Symbol;Acc:HGNC:20858]
8116195	COL23A1	ENSG00000050767	0.0054552	0.448544	0.509971	1865	collagen, type XXIII, alpha 1 [Source:HGNC Symbol;Acc:HGNC:22990]
7917322	SYDE2	ENSG00000097096	-0.015223	0.00630062	0.509902	1866	synapse defective 1, Rho GTPase, homolog 2 (C. elegans) [Source:HGNC Symbol;Acc:HGNC:25841]
8167006	RP2	ENSG00000102218	0.043358	1.31e-06	0.509871	1867	retinitis pigmentosa 2 (X-linked recessive) [Source:HGNC Symbol;Acc:HGNC:10274]
8025788	SMARCA4	ENSG00000127616	0.010258	0.000655829	0.509863	1868	SWI/SNF related, matrix associated, actin dependent regulator of chromatin, subfamily a, member 4 [Source:HGNC Symbol;Acc:HGNC:11100]
7914648	PHC2	ENSG00000134686	0.0285233	4.66e-12	0.509856	1869	polyhomeotic homolog 2 (Drosophila) [Source:HGNC Symbol;Acc:HGNC:3183]
7950983	CHORDC1	ENSG00000110172	0.0272924	0.000695846	0.509807	1870	cysteine and histidine-rich domain (CHORD) containing 1 [Source:HGNC Symbol;Acc:HGNC:14525]
7960716	PHB2	ENSG00000215021	-0.00940398	0.000633933	0.509704	1871	prohibitin 2 [Source:HGNC Symbol;Acc:HGNC:30306]
7952436	ESAM	ENSG00000149564	0.0406039	2.8e-10	0.509658	1872	endothelial cell adhesion molecule [Source:HGNC Symbol;Acc:HGNC:17474]
8172460	SLC35A2	ENSG00000102100	0.0363685	1.17e-09	0.50944	1873	solute carrier family 35 (UDP-galactose transporter), member A2 [Source:HGNC Symbol;Acc:HGNC:11022]
7976578	AK7	ENSG00000140057	0.014999	0.0709027	0.5093	1874	adenylate kinase 7 [Source:HGNC Symbol;Acc:HGNC:20091]
8145570	ESCO2	ENSG00000171320	0.021821	0.07573	0.509256	1875	establishment of sister chromatid cohesion N-acetyltransferase 2 [Source:HGNC Symbol;Acc:HGNC:27230]
8082003	EAF2	ENSG00000145088	0.0144639	0.00222827	0.509249	1876	ELL associated factor 2 [Source:HGNC Symbol;Acc:HGNC:23115]
7895510	MIR6805	ENSG00000277326	0.011122	0.00127172	0.509228	1877	microRNA 6805 [Source:HGNC Symbol;Acc:HGNC:50215]
7895510	RPL28	ENSG00000108107	0.011122	0.00127172	0.509228	1877	ribosomal protein L28 [Source:HGNC Symbol;Acc:HGNC:10330]
7895510	RP11-436H11.1	ENSG00000242814	0.011122	0.00127172	0.509228	1877
8115806	UBTD2	ENSG00000168246	0.0250753	5.89e-07	0.509225	1880	ubiquitin domain containing 2 [Source:HGNC Symbol;Acc:HGNC:24463]
8110678	CCDC127	ENSG00000164366	-0.0116036	0.0891959	0.50909	1881	coiled-coil domain containing 127 [Source:HGNC Symbol;Acc:HGNC:30520]
7990429	FAM219B	ENSG00000178761	0.0114399	0.585785	0.509064	1882	family with sequence similarity 219, member B [Source:HGNC Symbol;Acc:HGNC:24695]
7993478	ABCC1	ENSG00000103222	0.0253812	5.94e-08	0.509063	1883	ATP-binding cassette, sub-family C (CFTR/MRP), member 1 [Source:HGNC Symbol;Acc:HGNC:51]
8008664	AKAP1	ENSG00000121057	0.00342665	0.863127	0.509027	1884	A kinase (PRKA) anchor protein 1 [Source:HGNC Symbol;Acc:HGNC:367]
7967463	RILPL1	ENSG00000188026	0.00583405	0.899641	0.508989	1885	Rab interacting lysosomal protein-like 1 [Source:HGNC Symbol;Acc:HGNC:26814]
7998774	RNPS1	ENSG00000205937	0.0156874	3.83e-10	0.508969	1886	RNA binding protein S1, serine-rich domain [Source:HGNC Symbol;Acc:HGNC:10080]
8155699	FXN	ENSG00000165060	0.0009935	0.718973	0.508913	1887	frataxin [Source:HGNC Symbol;Acc:HGNC:3951]
8010454	RNF213	ENSG00000173821	-0.012253	0.0198553	0.50889	1888	ring finger protein 213 [Source:HGNC Symbol;Acc:HGNC:14539]
8114767	PCDH1	ENSG00000156453	0.0399081	1.01e-09	0.508855	1889	protocadherin 1 [Source:HGNC Symbol;Acc:HGNC:8655]
8150714	PCMTD1	ENSG00000168300	-0.00265592	0.443022	0.508843	1890	protein-L-isoaspartate (D-aspartate) O-methyltransferase domain containing 1 [Source:HGNC Symbol;Acc:HGNC:30483]
8009176	TACO1	ENSG00000136463	-0.00206819	0.908806	0.508766	1891	translational activator of mitochondrially encoded cytochrome c oxidase I [Source:HGNC Symbol;Acc:HGNC:24316]
8162142	ISCA1	ENSG00000135070	0.00127567	0.546639	0.508761	1892	iron-sulfur cluster assembly 1 [Source:HGNC Symbol;Acc:HGNC:28660]
7922689	GLUL	ENSG00000135821	0.053762	4.8e-18	0.508722	1893	glutamate-ammonia ligase [Source:HGNC Symbol;Acc:HGNC:4341]
7998577	NME3	ENSG00000103024	-0.0124277	0.010453	0.508709	1894	NME/NM23 nucleoside diphosphate kinase 3 [Source:HGNC Symbol;Acc:HGNC:7851]
8010243	SYNGR2	ENSG00000108639	0.0138447	3.26e-05	0.50867	1895	synaptogyrin 2 [Source:HGNC Symbol;Acc:HGNC:11499]
8121418	SMPD2	ENSG00000135587	0.0416262	8.99e-10	0.508575	1896	sphingomyelin phosphodiesterase 2, neutral membrane (neutral sphingomyelinase) [Source:HGNC Symbol;Acc:HGNC:11121]
8013500	TMEM11	ENSG00000178307	0.0420672	1.43e-16	0.50855	1897	transmembrane protein 11 [Source:HGNC Symbol;Acc:HGNC:16823]
7993159	C16orf72	ENSG00000182831	0.00219482	0.0343295	0.50845	1898	chromosome 16 open reading frame 72 [Source:HGNC Symbol;Acc:HGNC:30103]
8121144	MANEA	ENSG00000172469	0.0586612	1.6e-14	0.508406	1899	mannosidase, endo-alpha [Source:HGNC Symbol;Acc:HGNC:21072]
7898677	HS6ST1P1	ENSG00000187952	0.0664935	3.36e-17	0.508344	1900	heparan sulfate 6-O-sulfotransferase 1 pseudogene 1 [Source:HGNC Symbol;Acc:HGNC:31835]
7898677	HS6ST1	ENSG00000136720	0.0664935	3.36e-17	0.508344	1900	heparan sulfate 6-O-sulfotransferase 1 [Source:HGNC Symbol;Acc:HGNC:5201]
7992568	E4F1	ENSG00000167967	0.021711	2.45e-05	0.508342	1902	E4F transcription factor 1 [Source:HGNC Symbol;Acc:HGNC:3121]
8009040	MRC2	ENSG00000011028	-0.0738401	1e-10	0.50831	1903	mannose receptor, C type 2 [Source:HGNC Symbol;Acc:HGNC:16875]
8121886	HINT3	ENSG00000111911	0.00781143	0.27831	0.508296	1904	histidine triad nucleotide binding protein 3 [Source:HGNC Symbol;Acc:HGNC:18468]
7974198	LRR1	ENSG00000165501	0.0385748	1.74e-08	0.508187	1905	leucine rich repeat protein 1 [Source:HGNC Symbol;Acc:HGNC:19742]
8171418	PIGA	ENSG00000165195	0.0724985	7.43e-14	0.508156	1906	phosphatidylinositol glycan anchor biosynthesis, class A [Source:HGNC Symbol;Acc:HGNC:8957]
7905881	ADAM15	ENSG00000143537	0.0568451	2.56e-21	0.50812	1907	ADAM metallopeptidase domain 15 [Source:HGNC Symbol;Acc:HGNC:193]
8125748	LYPLA2	ENSG00000011009	0.0186206	1.21e-08	0.508105	1908	lysophospholipase II [Source:HGNC Symbol;Acc:HGNC:6738]
8125748	LYPLA2P1	ENSG00000228285	0.0186206	1.21e-08	0.508105	1908	lysophospholipase II pseudogene 1 [Source:HGNC Symbol;Acc:HGNC:21069]
7900658	TIE1	ENSG00000066056	-0.00418316	0.372362	0.508074	1910	tyrosine kinase with immunoglobulin-like and EGF-like domains 1 [Source:HGNC Symbol;Acc:HGNC:11809]
8104298	NDUFS6	ENSG00000145494	0.0107671	0.135859	0.507994	1911	NADH dehydrogenase (ubiquinone) Fe-S protein 6, 13kDa (NADH-coenzyme Q reductase) [Source:HGNC Symbol;Acc:HGNC:7713]
7986769	UBE3A	ENSG00000114062	0.0016734	0.20684	0.507975	1912	ubiquitin protein ligase E3A [Source:HGNC Symbol;Acc:HGNC:12496]
8151756	TMEM55A	ENSG00000155099	-0.00329965	0.741589	0.50796	1913	transmembrane protein 55A [Source:HGNC Symbol;Acc:HGNC:25452]
8051097	EIF2B4	ENSG00000115211	0.0278	1.08e-15	0.507955	1914	eukaryotic translation initiation factor 2B, subunit 4 delta, 67kDa [Source:HGNC Symbol;Acc:HGNC:3260]
8108378	CTNNA1	ENSG00000044115	0.0123996	1.27e-06	0.50793	1915	catenin (cadherin-associated protein), alpha 1, 102kDa [Source:HGNC Symbol;Acc:HGNC:2509]
7909841	MARK1	ENSG00000116141	-0.0164691	0.00284561	0.507923	1916	MAP/microtubule affinity-regulating kinase 1 [Source:HGNC Symbol;Acc:HGNC:6896]
8105585	RNF180	ENSG00000164197	-0.0190205	0.000939966	0.507865	1917	ring finger protein 180 [Source:HGNC Symbol;Acc:HGNC:27752]
8075785	FOXRED2	ENSG00000100350	-0.00794337	0.0472246	0.507842	1918	FAD-dependent oxidoreductase domain containing 2 [Source:HGNC Symbol;Acc:HGNC:26264]
8170882	ATP6AP1	ENSG00000071553	0.00538786	0.863127	0.507777	1919	ATPase, H+ transporting, lysosomal accessory protein 1 [Source:HGNC Symbol;Acc:HGNC:868]
8049670	GPC1	ENSG00000063660	0.0154308	0.00293289	0.507713	1920	glypican 1 [Source:HGNC Symbol;Acc:HGNC:4449]
7970498	LATS2	ENSG00000150457	0.00163789	0.223096	0.507685	1921	large tumor suppressor kinase 2 [Source:HGNC Symbol;Acc:HGNC:6515]
8103630	SH3RF1	ENSG00000154447	0.0116706	0.0146814	0.507676	1922	SH3 domain containing ring finger 1 [Source:HGNC Symbol;Acc:HGNC:17650]
8127854	ME1	ENSG00000065833	0.0249708	0.000192196	0.507616	1923	malic enzyme 1, NADP(+)-dependent, cytosolic [Source:HGNC Symbol;Acc:HGNC:6983]
8173955	SYTL4	ENSG00000102362	0.0459461	1.72e-06	0.507379	1924	synaptotagmin-like 4 [Source:HGNC Symbol;Acc:HGNC:15588]
8097480	NAA15	ENSG00000164134	0.0269722	5.96e-07	0.50737	1925	N(alpha)-acetyltransferase 15, NatA auxiliary subunit [Source:HGNC Symbol;Acc:HGNC:30782]
7956018	RP11-644F5.10	ENSG00000258311	0.0434888	5.35e-07	0.507353	1926
7956018	RDH5	ENSG00000135437	0.0434888	5.35e-07	0.507353	1926	retinol dehydrogenase 5 (11-cis/9-cis) [Source:HGNC Symbol;Acc:HGNC:9940]
8125713	TAPBP	ENSG00000231925	-0.0157446	9.21e-06	0.507321	1928	TAP binding protein (tapasin) [Source:HGNC Symbol;Acc:HGNC:11566]
8062137	CEP250	ENSG00000126001	0.000112225	0.672798	0.507292	1929	centrosomal protein 250kDa [Source:HGNC Symbol;Acc:HGNC:1859]
7893086	CNPPD1	ENSG00000115649	0.026849	1.91e-08	0.507291	1930	cyclin Pas1/PHO80 domain containing 1 [Source:HGNC Symbol;Acc:HGNC:25220]
8173647	ZDHHC15	ENSG00000102383	-0.0612574	2.19e-12	0.507239	1931	zinc finger, DHHC-type containing 15 [Source:HGNC Symbol;Acc:HGNC:20342]
8133690	MDH2	ENSG00000146701	0.0106223	0.00177746	0.507117	1932	malate dehydrogenase 2, NAD (mitochondrial) [Source:HGNC Symbol;Acc:HGNC:6971]
7902565	ADGRL2	ENSG00000117114	0.00388954	0.149731	0.50709	1933	adhesion G protein-coupled receptor L2 [Source:HGNC Symbol;Acc:HGNC:18582]
8164428	TRUB2	ENSG00000167112	-0.0131241	0.00437567	0.507078	1934	TruB pseudouridine (psi) synthase family member 2 [Source:HGNC Symbol;Acc:HGNC:17170]
7944275	TMEM25	ENSG00000149582	0.000758537	0.382365	0.507068	1935	transmembrane protein 25 [Source:HGNC Symbol;Acc:HGNC:25890]
7971388	SLC25A30	ENSG00000174032	-0.0324201	4.19e-05	0.507052	1936	solute carrier family 25, member 30 [Source:HGNC Symbol;Acc:HGNC:27371]
8005260	MED9	ENSG00000141026	0.00367106	0.817901	0.50704	1937	mediator complex subunit 9 [Source:HGNC Symbol;Acc:HGNC:25487]
7969179	RNASEH2B	ENSG00000136104	-0.0081268	0.015451	0.507038	1938	ribonuclease H2, subunit B [Source:HGNC Symbol;Acc:HGNC:25671]
8061572	COX4I2	ENSG00000131055	-0.00449698	0.585785	0.506981	1939	cytochrome c oxidase subunit IV isoform 2 (lung) [Source:HGNC Symbol;Acc:HGNC:16232]
8147424	NDUFAF6	ENSG00000156170	0.00386978	0.587378	0.506954	1940	NADH dehydrogenase (ubiquinone) complex I, assembly factor 6 [Source:HGNC Symbol;Acc:HGNC:28625]
7920128	S100A11	ENSG00000163191	0.0493666	1.12e-09	0.506842	1941	S100 calcium binding protein A11 [Source:HGNC Symbol;Acc:HGNC:10488]
8042942	HK2	ENSG00000159399	0.0721158	3.08e-09	0.506742	1942	hexokinase 2 [Source:HGNC Symbol;Acc:HGNC:4923]
8027621	GPI	ENSG00000105220	-0.000246034	0.113732	0.506738	1943	glucose-6-phosphate isomerase [Source:HGNC Symbol;Acc:HGNC:4458]
7937533	AP2A2	ENSG00000183020	0.0158978	9.31e-08	0.506664	1944	adaptor-related protein complex 2, alpha 2 subunit [Source:HGNC Symbol;Acc:HGNC:562]
8001841	DYNC1LI2	ENSG00000135720	-0.025308	8.23e-12	0.506602	1945	dynein, cytoplasmic 1, light intermediate chain 2 [Source:HGNC Symbol;Acc:HGNC:2966]
8008263	PDK2	ENSG00000005882	0.00517029	0.377343	0.506575	1946	pyruvate dehydrogenase kinase, isozyme 2 [Source:HGNC Symbol;Acc:HGNC:8810]
7903188	PTBP2	ENSG00000117569	0.0140041	0.00128203	0.506564	1947	polypyrimidine tract binding protein 2 [Source:HGNC Symbol;Acc:HGNC:17662]
8003322	CYBA	ENSG00000051523	0.0377204	8.52e-07	0.506561	1948	cytochrome b-245, alpha polypeptide [Source:HGNC Symbol;Acc:HGNC:2577]
7999468	LITAF	ENSG00000189067	0.0170193	0.00814274	0.506446	1949	lipopolysaccharide-induced TNF factor [Source:HGNC Symbol;Acc:HGNC:16841]
8075263	NIPSNAP1	ENSG00000184117	-0.0203963	0.0017915	0.506421	1950	nipsnap homolog 1 (C. elegans) [Source:HGNC Symbol;Acc:HGNC:7827]
8049610	KLHL30	ENSG00000168427	0.0290727	0.00380739	0.5064	1951	kelch-like family member 30 [Source:HGNC Symbol;Acc:HGNC:24770]
7984132	USP3	ENSG00000140455	0.0167795	1.15e-08	0.506392	1952	ubiquitin specific peptidase 3 [Source:HGNC Symbol;Acc:HGNC:12626]
7952768	SNX19	ENSG00000120451	0.00273379	0.17253	0.506342	1953	sorting nexin 19 [Source:HGNC Symbol;Acc:HGNC:21532]
8055639	ZEB2	ENSG00000169554	0.0452331	5.72e-06	0.506339	1954	zinc finger E-box binding homeobox 2 [Source:HGNC Symbol;Acc:HGNC:14881]
7988400	SHF	ENSG00000138606	-0.0256421	0.000119537	0.506334	1955	Src homology 2 domain containing F [Source:HGNC Symbol;Acc:HGNC:25116]
7900413	ZMPSTE24	ENSG00000084073	0.0463011	3.71e-15	0.506281	1956	zinc metallopeptidase STE24 [Source:HGNC Symbol;Acc:HGNC:12877]
8024391	DOT1L	ENSG00000104885	0.0431364	1.47e-10	0.506203	1957	DOT1-like histone H3K79 methyltransferase [Source:HGNC Symbol;Acc:HGNC:24948]
8092552	IGF2BP2	ENSG00000073792	0.049114	1.98e-12	0.506178	1958	insulin-like growth factor 2 mRNA binding protein 2 [Source:HGNC Symbol;Acc:HGNC:28867]
7912239	GPR157	ENSG00000180758	0.0168122	0.000422805	0.506156	1959	G protein-coupled receptor 157 [Source:HGNC Symbol;Acc:HGNC:23687]
7990566	ETFA	ENSG00000140374	-0.00383894	0.0307613	0.506147	1960	electron-transfer-flavoprotein, alpha polypeptide [Source:HGNC Symbol;Acc:HGNC:3481]
8140864	CYP51A1	ENSG00000001630	0.0218751	0.00418841	0.506115	1961	cytochrome P450, family 51, subfamily A, polypeptide 1 [Source:HGNC Symbol;Acc:HGNC:2649]
7901376	RNF11	ENSG00000123091	0.0063151	0.287647	0.506021	1962	ring finger protein 11 [Source:HGNC Symbol;Acc:HGNC:10056]
8018864	SOCS3	ENSG00000184557	0.103712	4.86e-14	0.505946	1963	suppressor of cytokine signaling 3 [Source:HGNC Symbol;Acc:HGNC:19391]
8163491	WDR31	ENSG00000148225	-0.0247689	0.0083114	0.505886	1964	WD repeat domain 31 [Source:HGNC Symbol;Acc:HGNC:21421]
7942717	MYO7A	ENSG00000137474	0.0148726	0.00842557	0.505845	1965	myosin VIIA [Source:HGNC Symbol;Acc:HGNC:7606]
8173513	RPS4X	ENSG00000198034	-0.00660114	0.250591	0.505829	1966	ribosomal protein S4, X-linked [Source:HGNC Symbol;Acc:HGNC:10424]
7968212	WASF3	ENSG00000132970	0.0253552	0.000195756	0.505811	1967	WAS protein family, member 3 [Source:HGNC Symbol;Acc:HGNC:12734]
7938231	PPFIBP2	ENSG00000166387	-0.0249021	0.000212558	0.505796	1968	PTPRF interacting protein, binding protein 2 (liprin beta 2) [Source:HGNC Symbol;Acc:HGNC:9250]
8137542	RBM33	ENSG00000184863	0.0101072	0.00228044	0.505778	1969	RNA binding motif protein 33 [Source:HGNC Symbol;Acc:HGNC:27223]
7946757	SOX6	ENSG00000110693	-0.0676231	2.06e-22	0.505753	1970	SRY (sex determining region Y)-box 6 [Source:HGNC Symbol;Acc:HGNC:16421]
7991209	RP11-97O12.7	ENSG00000173867	-0.0242653	1.84e-06	0.505733	1971
7991209	MRPL46	ENSG00000259494	-0.0242653	1.84e-06	0.505733	1971	mitochondrial ribosomal protein L46 [Source:HGNC Symbol;Acc:HGNC:1192]
7910591	NTPCR	ENSG00000135778	-0.00900005	0.0490586	0.505578	1973	nucleoside-triphosphatase, cancer-related [Source:HGNC Symbol;Acc:HGNC:28204]
7926875	BAMBI	ENSG00000095739	-0.0234025	0.016359	0.505544	1974	BMP and activin membrane-bound inhibitor [Source:HGNC Symbol;Acc:HGNC:30251]
8098880	CTBP1	ENSG00000159692	0.00757929	0.00400845	0.505541	1975	C-terminal binding protein 1 [Source:HGNC Symbol;Acc:HGNC:2494]
8172504	GRIPAP1	ENSG00000068400	-0.00661505	0.200259	0.505519	1976	GRIP1 associated protein 1 [Source:HGNC Symbol;Acc:HGNC:18706]
8091648	SSR3	ENSG00000114850	0.0399108	3.1e-17	0.5055	1977	signal sequence receptor, gamma (translocon-associated protein gamma) [Source:HGNC Symbol;Acc:HGNC:11325]
7992639	TBC1D24	ENSG00000162065	0.0168756	0.029357	0.505423	1978	TBC1 domain family, member 24 [Source:HGNC Symbol;Acc:HGNC:29203]
7909104	CDK18	ENSG00000117266	0.000321612	0.647656	0.505385	1979	cyclin-dependent kinase 18 [Source:HGNC Symbol;Acc:HGNC:8751]
8026780	PGLS	ENSG00000130313	0.0178197	0.0331663	0.505309	1980	6-phosphogluconolactonase [Source:HGNC Symbol;Acc:HGNC:8903]
8063955	OGFR	ENSG00000060491	0.027321	4.36e-07	0.505164	1981	opioid growth factor receptor [Source:HGNC Symbol;Acc:HGNC:15768]
8067011	ADNP	ENSG00000101126	-0.00842568	0.0224427	0.505117	1982	activity-dependent neuroprotector homeobox [Source:HGNC Symbol;Acc:HGNC:15766]
8010804	NARF	ENSG00000141562	0.0118999	0.00135639	0.505073	1983	nuclear prelamin A recognition factor [Source:HGNC Symbol;Acc:HGNC:29916]
8016508	SNF8	ENSG00000159210	0.024449	1.62e-12	0.505068	1984	SNF8, ESCRT-II complex subunit [Source:HGNC Symbol;Acc:HGNC:17028]
8064370	TCF15	ENSG00000125878	0.0115436	0.00259781	0.505062	1985	transcription factor 15 (basic helix-loop-helix) [Source:HGNC Symbol;Acc:HGNC:11627]
8009517	SOX9	ENSG00000125398	-0.000462643	0.718973	0.505055	1986	SRY (sex determining region Y)-box 9 [Source:HGNC Symbol;Acc:HGNC:11204]
8023871	ZADH2	ENSG00000180011	-0.00733462	0.0248677	0.505016	1987	zinc binding alcohol dehydrogenase domain containing 2 [Source:HGNC Symbol;Acc:HGNC:28697]
8041763	PRKCE	ENSG00000171132	0.0274222	8.47e-11	0.504982	1988	protein kinase C, epsilon [Source:HGNC Symbol;Acc:HGNC:9401]
8075971	ANKRD54	ENSG00000100124	0.0279644	6.67e-08	0.504923	1989	ankyrin repeat domain 54 [Source:HGNC Symbol;Acc:HGNC:25185]
8124008	MCUR1	ENSG00000050393	0.0115029	0.0158489	0.504873	1990	mitochondrial calcium uniporter regulator 1 [Source:HGNC Symbol;Acc:HGNC:21097]
7900979	RNF220	ENSG00000187147	0.0239146	1.07e-12	0.504871	1991	ring finger protein 220 [Source:HGNC Symbol;Acc:HGNC:25552]
8158560	TOR1B	ENSG00000136816	0.0473647	2.12e-12	0.504829	1992	torsin family 1, member B (torsin B) [Source:HGNC Symbol;Acc:HGNC:11995]
8044258	LIMS1	ENSG00000169756	0.014605	0.00477313	0.504796	1993	LIM and senescent cell antigen-like domains 1 [Source:HGNC Symbol;Acc:HGNC:6616]
8003758	PAFAH1B1	ENSG00000007168	0.00120184	0.305855	0.504792	1994	platelet-activating factor acetylhydrolase 1b, regulatory subunit 1 (45kDa) [Source:HGNC Symbol;Acc:HGNC:8574]
8099506	TAPT1	ENSG00000169762	0.0206011	3.39e-05	0.50479	1995	transmembrane anterior posterior transformation 1 [Source:HGNC Symbol;Acc:HGNC:26887]
8171791	SMPX	ENSG00000091482	0.0103336	0.023274	0.504688	1996	small muscle protein, X-linked [Source:HGNC Symbol;Acc:HGNC:11122]
8000425	GTF3C1	ENSG00000077235	-0.0131381	0.000932229	0.504611	1997	general transcription factor IIIC, polypeptide 1, alpha 220kDa [Source:HGNC Symbol;Acc:HGNC:4664]
8024273	NDUFS7	ENSG00000115286	-0.00412195	0.53287	0.504608	1998	NADH dehydrogenase (ubiquinone) Fe-S protein 7, 20kDa (NADH-coenzyme Q reductase) [Source:HGNC Symbol;Acc:HGNC:7714]
7915578	TMEM53	ENSG00000126106	0.0411024	8.55e-14	0.504605	1999	transmembrane protein 53 [Source:HGNC Symbol;Acc:HGNC:26186]
[truncated: 25,970 more rows]

## Sheet: Table S2(b)
Known DCM-associated human genes (gold-standard set)
PRDM16
KIF1B
PLOD1
AP002884.2
SEPN1
CPT2
PGM1
FPGT-TNNI3K
NEXN
AGL
HFE2
LMNA
PSEN2
ACTN2
NPPA
SDHB
FUCA1
GJA5
DPM3
GBA
DCAF8
SLC19A2
TNNT2
RAB3GAP2
LBR
ACTA1
RET
SLC29A3
VCL
LDB3
PTEN
C10orf2
BAG3
PHYH
GDF2
HPS1
PNPLA2
AIP
KCNJ5
ACAD8
H19
CDKN1C
ATP5A1
HBB
CSRP3
MYBPC3
B3GAT3
EFEMP2
CPT1A
CRYAB
APOA1
TPI1
ACVRL1
ERBB3
TSFM
TMPO
ACADS
FGF23
ABCC9
KRAS
GRIP1
GNPTAB
SGCG
FREM2
PCCA
DNAJC19
SYNE2
PSEN1
MYH6
MYH7
FBLN5
IGHV4OR15-8
TPM1
MAP2K1
ACTC1
UBR1
FBN1
POLG
IDH2
TSC2
ALG1
PMM2
ABCC6
BBS2
GALNS
TCAP
NAGLU
SGCA
PRKAR1A
GAA
ELAC2
JUP
COL1A1
TRIM37
SCN4A
RBBP8
DSG2
TTR
DTNA
SMAD4
EPG5
GNA11
GTPBP3
RPS19
FKRP
MAP2K2
AKT2
GYS1
TNNI3
HADHB
ALMS1
DES
SPEG
D2HGDH
HADHA
BOLA3
IFIH1
TTN
SLC16A14
RBCK1
MGME1
MYLK2
SLC2A10
GNAS
AHCY
JPH2
SNAP29
NAGA
TRNT1
CAV3
VHL
MYD88
CASR
ACAD9
TF
PCCB
SDHAP2
RAF1
GLB1
SCN5A
SLC25A20
AMIGO3
IP6K1
TNNC1
DNASE1L3
GBE1
ADCY5
CP
IDUA
EVC
WFS1
FRAS1
CISD2
HADH
EVC2
SGCB
SDHA
HEXB
RASA1
SLC22A5
MYOT
SGCD
NSD1
ARSB
DSP
HFE
FIG4
PLN
GJA1
ENPP1
EYA4
CCR6
NEU1
PSMB8
MUT
SLC17A5
LAMA4
CTGF
RMND1
GATAD1
COL1A2
CAV1
IRF5
GLI3
GUSB
RP11-618N24.1
BRAF
PRKAG2
WRN
TMEM70
FXN
FKTN
GSN
POMT1
ADAMTSL2
ENG
DOLK
TSC1
OFD1
XK
MED12
FHL1
IDS
NSDHL
TAZ
IKBKG
DMD
FGD1
GLA
LAMP2
GPC3
FLNA
CLIC2
HLA-DRB1

## Sheet: Table S2(c)
Mouse knockout genes whose knockout leads to DCM related phenotypes in mouse.
RIC1
BZW2
FAM161A
ACSL5
TMEM255B
RAB19
PDE12
IDE
HACE1
AP4E1
PABPC4
ABLIM1
SIK1
GSTO2
INO80
GRM6
FAM134C
CIDEC
NDUFS3
GNAS
USP12
GIMAP6
RPA1
SLC25A4
TEAD1
PINK1
DNASE1L2
ADH5
NOS1AP
SMURF2
STAG3
MYBPC3
PRDM4
LMNA

## Sheet: Table S3(d)
More information on the top predicted Hridaya-genes
Affymetrix ID	Common gene name	Ensembl ID	Known DCM-linked genes (gold-standard set); 1-present, 0-absent	HPO disease associated gene (1-present in HPO database)	DCM-linked mouse knockout gene	More cardiac-connected functions of the gene (with citations in the manuscript)	median ratio of expresson for normal divided by diseased individuals (log value)	Wilcox p-value between expression values of normal and diseased individuals	Hridaya potential	Hridaya Rank	gene description
7925320	NID1	ENSG00000116962	0	0	0	NID1 is associated with calcium ion and laminin binding, and calcium ions need to be tightly regulated for cardiac muscle relaxation and contraction	0.0729777	1.79e-21	0.711036	1	nidogen 1 [Source:HGNC Symbol;Acc:HGNC:7821]
8164293	RP11-203J24.9	ENSG00000257524	0	1	0		-0.00369458	0.360087	0.708225	2
8164293	AK1	ENSG00000106992	0	1	0	AK1 is involved in metabolism pathways and has kinase activity, and the creatine kinase system and protein kinases are associated with cardiomyopathy	-0.00369458	0.360087	0.708225	2	adenylate kinase 1 [Source:HGNC Symbol;Acc:HGNC:361]
7991019	FSD2	ENSG00000186628	0	0	0		0.00278498	0.168917	0.707065	4	fibronectin type III and SPRY domain containing 2 [Source:HGNC Symbol;Acc:HGNC:18024]
8065683	SNTA1	ENSG00000101400	0	1	0		0.00354872	0.5451	0.704871	5	syntrophin, alpha 1 [Source:HGNC Symbol;Acc:HGNC:11167]
8002830	LDHD	ENSG00000166816	0	0	0	LDHD exhibits oxidoreductase activity and related enzymes such as Xanthine oxidoreductase have been associated with heart failure	-0.00621321	0.318035	0.70213	6	lactate dehydrogenase D [Source:HGNC Symbol;Acc:HGNC:19708]
8117034	GMPR	ENSG00000137198	0	0	0		0.0365377	1.59e-11	0.702029	7	guanosine monophosphate reductase [Source:HGNC Symbol;Acc:HGNC:4376]
8015835	DUSP3	ENSG00000108861	0	0	0		-0.00555754	0.0112441	0.700981	8	dual specificity phosphatase 3 [Source:HGNC Symbol;Acc:HGNC:3069]
8023955	BSG	ENSG00000172270	0	0	0		-0.0121009	2.18e-06	0.700075	9	basigin (Ok blood group) [Source:HGNC Symbol;Acc:HGNC:1116]
7953699	FOXJ2	ENSG00000065970	0	0	0	FOXJ2 is a transcription factor associated with heart development	0.0267495	5.01e-11	0.698146	10	forkhead box J2 [Source:HGNC Symbol;Acc:HGNC:24818]
7957536	NUDT4	ENSG00000173598	0	0	0		0.0670291	7.67e-17	0.693028	11	nudix (nucleoside diphosphate linked moiety X)-type motif 4 [Source:HGNC Symbol;Acc:HGNC:8051]
8082965	MRAS	ENSG00000158186	0	0	0	MRAS is a protein coding gene (member of Ras family) involved in cell differentiation and cell growth; with GO terms including GTP binding and GTP-dependent protein binding. MRAS gene is suggested to be associated with atherothrombotic stroke and coronary artery disease	0.00177486	0.585785	0.689302	12	muscle RAS oncogene homolog [Source:HGNC Symbol;Acc:HGNC:7227]
7912166	RERE	ENSG00000142599	0	0	0	RERE gene is associated with diseases such aortitis, which is an inflammation of the aortic valve.	0.0241007	2.38e-12	0.68877	13	arginine-glutamic acid dipeptide (RE) repeats [Source:HGNC Symbol;Acc:HGNC:9965]
7981020	ASB2	ENSG00000100628	0	0	0		0.0132297	0.677872	0.684638	14	ankyrin repeat and SOCS box containing 2 [Source:HGNC Symbol;Acc:HGNC:16012]
8094056	HTRA3	ENSG00000170801	0	0	0		-0.0298631	0.00280287	0.684488	15	HtrA serine peptidase 3 [Source:HGNC Symbol;Acc:HGNC:30406]
8066393	JPH2	ENSG00000149596	1	1	0		0.0105019	0.00591352	0.683989	16	junctophilin 2 [Source:HGNC Symbol;Acc:HGNC:14202]
8077123	CPT1B	ENSG00000205560	0	0	0		-0.0160228	1.83e-05	0.682401	17	carnitine palmitoyltransferase 1B (muscle) [Source:HGNC Symbol;Acc:HGNC:2329]
8077123	CHKB-CPT1B	ENSG00000254413	0	0	0		-0.0160228	1.83e-05	0.682401	17	CHKB-CPT1B readthrough (NMD candidate) [Source:HGNC Symbol;Acc:HGNC:41998]
7907160	ATP1B1	ENSG00000143153	0	0	0		0.0247655	2.53e-10	0.680701	19	ATPase, Na+/K+ transporting, beta 1 polypeptide [Source:HGNC Symbol;Acc:HGNC:804]
7987315	ACTC1	ENSG00000159251	1	1	0	ACTC1 is known to be associated with both DCM and familial hypertrophic cardiomyopathy and is involved in cardiac muscle contraction	-0.00280012	0.0329758	0.680174	20	actin, alpha, cardiac muscle 1 [Source:HGNC Symbol;Acc:HGNC:143]
8088739	LMOD3	ENSG00000163380	0	1	0		-0.0270273	1.33e-08	0.678865	21	leiomodin 3 (fetal) [Source:HGNC Symbol;Acc:HGNC:6649]
7918878	CASQ2	ENSG00000118729	0	1	0	CASQ2, which is a cardiac muscle family member of calsequestrin family, is a calcium binding protein that stores calcium for muscle function.	-0.0106356	1.23e-06	0.676618	22	calsequestrin 2 (cardiac muscle) [Source:HGNC Symbol;Acc:HGNC:1513]
8168291	ITGB1BP2	ENSG00000147166	0	0	0		-0.00296338	0.618009	0.676554	23	integrin beta 1 binding protein (melusin) 2 [Source:HGNC Symbol;Acc:HGNC:6154]
7898483	ARHGEF10L	ENSG00000074964	0	0	0		0.0297645	7.26e-11	0.676365	24	Rho guanine nucleotide exchange factor (GEF) 10-like [Source:HGNC Symbol;Acc:HGNC:25540]
7943892	NCAM1	ENSG00000149294	0	0	0		0.0179896	6.25e-08	0.675541	25	neural cell adhesion molecule 1 [Source:HGNC Symbol;Acc:HGNC:7656]
8023063	ATP5A1	ENSG00000152234	1	1	0		-0.01426	0.000345378	0.672396	26	ATP synthase, H+ transporting, mitochondrial F1 complex, alpha subunit 1, cardiac muscle [Source:HGNC Symbol;Acc:HGNC:823]
8057517	NCKAP1	ENSG00000061676	0	0	0		0.021976	2.38e-15	0.671992	27	NCK-associated protein 1 [Source:HGNC Symbol;Acc:HGNC:7666]
7905233	ADAMTSL4	ENSG00000143382	0	1	0		0.0511146	2.14e-05	0.671505	28	ADAMTS-like 4 [Source:HGNC Symbol;Acc:HGNC:19706]
8110106	HRH2	ENSG00000113749	0	0	0		0.0234927	0.0191317	0.668832	29	histamine receptor H2 [Source:HGNC Symbol;Acc:HGNC:5183]
8076403	NAGA	ENSG00000198951	1	1	0		0.0405653	2.71e-15	0.668343	30	N-acetylgalactosaminidase, alpha- [Source:HGNC Symbol;Acc:HGNC:7631]
8048673	SLC4A3	ENSG00000114923	0	0	0		0.00703392	0.150386	0.667886	31	solute carrier family 4 (anion exchanger), member 3 [Source:HGNC Symbol;Acc:HGNC:11029]
7945892	Y_RNA	ENSG00000201279	1	1	0		-0.0108836	0.138921	0.667214	32	Y RNA [Source:RFAM;Acc:RF00019]
7945892	RNY4P37	ENSG00000252034	1	1	0		-0.0108836	0.138921	0.667214	32	RNA, Ro-associated Y4 pseudogene 37 [Source:HGNC Symbol;Acc:HGNC:50885]
8166723	XK	ENSG00000047597	1	1	0		0.0540959	1.74e-08	0.666279	34	X-linked Kx blood group [Source:HGNC Symbol;Acc:HGNC:12811]
7992021	STUB1	ENSG00000103266	0	1	0		0.0068258	0.00443976	0.666129	35	STIP1 homology and U-box containing protein 1, E3 ubiquitin protein ligase [Source:HGNC Symbol;Acc:HGNC:11427]
8135990	FLNC	ENSG00000128591	0	1	0		0.0352494	2.27e-10	0.666039	36	filamin C, gamma [Source:HGNC Symbol;Acc:HGNC:3756]
8013923	GIT1	ENSG00000108262	0	0	0		0.0386003	1.02e-15	0.665324	37	G protein-coupled receptor kinase interacting ArfGAP 1 [Source:HGNC Symbol;Acc:HGNC:4272]
8048551	SPEG	ENSG00000072195	1	1	0		0.00694618	0.0307613	0.665298	38	SPEG complex locus [Source:HGNC Symbol;Acc:HGNC:16901]
8148501	PTP4A3	ENSG00000184489	0	0	0		0.00755362	0.148427	0.665169	39	protein tyrosine phosphatase type IVA, member 3 [Source:HGNC Symbol;Acc:HGNC:9636]
8076481	CYB5R3	ENSG00000100243	0	1	0		-0.0047143	0.298267	0.664729	40	cytochrome b5 reductase 3 [Source:HGNC Symbol;Acc:HGNC:2873]
8042637	DYSF	ENSG00000135636	0	1	0		0.0281919	1.54e-08	0.663701	41	dysferlin [Source:HGNC Symbol;Acc:HGNC:3097]
8044391	MERTK	ENSG00000153208	0	1	0		0.0634134	1.35e-12	0.661101	42	MER proto-oncogene, tyrosine kinase [Source:HGNC Symbol;Acc:HGNC:7027]
7967255	CLIP1	ENSG00000130779	0	0	0		0.0348496	8.7e-14	0.660972	43	CAP-GLY domain containing linker protein 1 [Source:HGNC Symbol;Acc:HGNC:10461]
8099633	PPARGC1A	ENSG00000109819	0	0	0		-0.0183503	4.14e-05	0.660936	44	peroxisome proliferator-activated receptor gamma, coactivator 1 alpha [Source:HGNC Symbol;Acc:HGNC:9237]
8094574	TBC1D1	ENSG00000065882	0	0	0		0.0268351	1.27e-19	0.660069	45	TBC1 (tre-2/USP6, BUB2, cdc16) domain family, member 1 [Source:HGNC Symbol;Acc:HGNC:11578]
8115840	NKX2-5	ENSG00000183072	0	1	0		0.0294224	8.85e-08	0.659686	46	NK2 homeobox 5 [Source:HGNC Symbol;Acc:HGNC:2488]
8135638	ST7	ENSG00000004866	0	0	0		0.0274997	4.58e-10	0.659361	47	suppression of tumorigenicity 7 [Source:HGNC Symbol;Acc:HGNC:11351]
7923332	TNNT2	ENSG00000118194	1	1	0		-0.00333642	0.165362	0.659331	48	troponin T type 2 (cardiac) [Source:HGNC Symbol;Acc:HGNC:11949]
8116780	DSP	ENSG00000096696	1	1	0		-0.00925226	0.0840917	0.659261	49	desmoplakin [Source:HGNC Symbol;Acc:HGNC:3052]
8115391	HAND1	ENSG00000113196	0	0	0		0.0293648	0.000162783	0.658853	50	heart and neural crest derivatives expressed 1 [Source:HGNC Symbol;Acc:HGNC:4807]
8081838	ARHGAP31	ENSG00000031081	0	1	0		0.0353317	3e-14	0.658665	51	Rho GTPase activating protein 31 [Source:HGNC Symbol;Acc:HGNC:29216]
8016878	CUEDC1	ENSG00000180891	0	0	0		0.0159492	2.56e-06	0.658366	52	CUE domain containing 1 [Source:HGNC Symbol;Acc:HGNC:31350]
7981427	CKB	ENSG00000166165	0	0	0		-0.0110537	0.039781	0.657581	53	creatine kinase, brain [Source:HGNC Symbol;Acc:HGNC:1991]
8048541	DES	ENSG00000175084	1	1	0		0.00485958	0.000291642	0.65657	54	desmin [Source:HGNC Symbol;Acc:HGNC:2770]
8037079	ATP1A3	ENSG00000105409	0	1	0		-0.0143555	0.000226552	0.656251	55	ATPase, Na+/K+ transporting, alpha 3 polypeptide [Source:HGNC Symbol;Acc:HGNC:801]
7897803	PLOD1	ENSG00000083444	1	1	0		0.0383455	4.77e-14	0.655091	56	procollagen-lysine, 2-oxoglutarate 5-dioxygenase 1 [Source:HGNC Symbol;Acc:HGNC:9081]
7923034	B3GALT2	ENSG00000162630	0	0	0		-0.00593536	0.13769	0.654066	57	UDP-Gal:betaGlcNAc beta 1,3-galactosyltransferase, polypeptide 2 [Source:HGNC Symbol;Acc:HGNC:917]
8068202	EVA1C	ENSG00000166979	0	0	0		0.0301034	1.28e-10	0.653902	58	eva-1 homolog C (C. elegans) [Source:HGNC Symbol;Acc:HGNC:13239]
8086689	MYL3	ENSG00000160808	0	1	0		-0.00365281	0.118023	0.652852	59	myosin, light chain 3, alkali; ventricular, skeletal, slow [Source:HGNC Symbol;Acc:HGNC:7584]
7907830	QSOX1	ENSG00000116260	0	0	0		0.0720994	3.36e-17	0.652852	60	quiescin Q6 sulfhydryl oxidase 1 [Source:HGNC Symbol;Acc:HGNC:9756]
8043381	SMYD1	ENSG00000115593	0	0	0		0.0367045	0.000104684	0.651947	61	SET and MYND domain containing 1 [Source:HGNC Symbol;Acc:HGNC:20986]
7992987	HMOX2	ENSG00000103415	0	0	0		0.0805678	1.22e-30	0.651083	62	heme oxygenase 2 [Source:HGNC Symbol;Acc:HGNC:5014]
7935553	LOXL4	ENSG00000138131	0	0	0		0.007684	0.119115	0.650916	63	lysyl oxidase-like 4 [Source:HGNC Symbol;Acc:HGNC:17171]
7901951	PGM1	ENSG00000079739	1	1	0		0.0119541	7.57e-07	0.650128	64	phosphoglucomutase 1 [Source:HGNC Symbol;Acc:HGNC:8905]
8158406	TBC1D13	ENSG00000107021	0	0	0		0.0158499	0.000190439	0.649751	65	TBC1 domain family, member 13 [Source:HGNC Symbol;Acc:HGNC:25571]
7961710	ABCC9	ENSG00000069431	1	1	0		-0.00603055	0.0234152	0.648973	66	ATP-binding cassette, sub-family C (CFTR/MRP), member 9 [Source:HGNC Symbol;Acc:HGNC:60]
7938100	SMPD1	ENSG00000166311	0	1	0		0.0175602	1.18e-05	0.648456	67	sphingomyelin phosphodiesterase 1, acid lysosomal [Source:HGNC Symbol;Acc:HGNC:11120]
8170865	TAZ	ENSG00000102125	1	1	0		0.00981123	0.0836772	0.648257	68	tafazzin [Source:HGNC Symbol;Acc:HGNC:11577]
7991374	IDH2	ENSG00000182054	1	1	0		0.0108672	0.0922867	0.647642	69	isocitrate dehydrogenase 2 (NADP+), mitochondrial [Source:HGNC Symbol;Acc:HGNC:5383]
8018379	CASKIN2	ENSG00000177303	0	0	0		0.0358187	5.4e-14	0.647575	70	CASK interacting protein 2 [Source:HGNC Symbol;Acc:HGNC:18200]
7924058	IRF6	ENSG00000117595	0	1	0		-0.0221911	0.0900704	0.646859	71	interferon regulatory factor 6 [Source:HGNC Symbol;Acc:HGNC:6121]
8081997	FBXO40	ENSG00000163833	0	0	0		-0.0449756	1.91e-08	0.646574	72	F-box protein 40 [Source:HGNC Symbol;Acc:HGNC:29816]
8047788	ADAM23	ENSG00000114948	0	0	0		-0.00610035	0.478169	0.645968	73	ADAM metallopeptidase domain 23 [Source:HGNC Symbol;Acc:HGNC:202]
7892766	TPP1	ENSG00000166340	0	1	0		0.0103928	6.28e-05	0.645774	74	tripeptidyl peptidase I [Source:HGNC Symbol;Acc:HGNC:2073]
7892766	TAF10	ENSG00000166337	0	1	0		0.0103928	6.28e-05	0.645774	74	TAF10 RNA polymerase II, TATA box binding protein (TBP)-associated factor, 30kDa [Source:HGNC Symbol;Acc:HGNC:11543]
8173217	ARHGEF9	ENSG00000131089	0	1	0		-0.0495931	1.1e-15	0.645705	76	Cdc42 guanine nucleotide exchange factor (GEF) 9 [Source:HGNC Symbol;Acc:HGNC:14561]
8037657	DMPK	ENSG00000104936	0	1	0		0.0311362	5.76e-12	0.645011	77	dystrophia myotonica-protein kinase [Source:HGNC Symbol;Acc:HGNC:2933]
8073842	TTC38	ENSG00000075234	0	0	0		0.0315984	2.02e-10	0.644638	78	tetratricopeptide repeat domain 38 [Source:HGNC Symbol;Acc:HGNC:26082]
8020141	APCDD1	ENSG00000154856	0	1	0		0.0190204	0.16048	0.644519	79	adenomatosis polyposis coli down-regulated 1 [Source:HGNC Symbol;Acc:HGNC:15718]
8170704	ABCD1	ENSG00000101986	0	1	0		0.0210099	0.000226552	0.644313	80	ATP-binding cassette, sub-family D (ALD), member 1 [Source:HGNC Symbol;Acc:HGNC:61]
7930139	TRIM8	ENSG00000171206	0	0	0		0.0497759	8.08e-23	0.644199	81	tripartite motif containing 8 [Source:HGNC Symbol;Acc:HGNC:15579]
8151423	JPH1	ENSG00000104369	0	0	0		0.0733677	5.08e-20	0.644106	82	junctophilin 1 [Source:HGNC Symbol;Acc:HGNC:14201]
8015846	MPP3	ENSG00000161647	0	0	0		0.0916613	4.22e-19	0.643973	83	membrane protein, palmitoylated 3 (MAGUK p55 subfamily member 3) [Source:HGNC Symbol;Acc:HGNC:7221]
8003180	ZDHHC7	ENSG00000153786	0	0	0		0.00974305	0.00539218	0.643733	84	zinc finger, DHHC-type containing 7 [Source:HGNC Symbol;Acc:HGNC:18459]
7897132	PRDM16	ENSG00000142611	1	1	0		0.0315273	0.00250051	0.643406	85	PR domain containing 16 [Source:HGNC Symbol;Acc:HGNC:14000]
8017718	AXIN2	ENSG00000168646	0	1	0		0.0367742	1.54e-11	0.642446	86	axin 2 [Source:HGNC Symbol;Acc:HGNC:904]
8122734	PPP1R14C	ENSG00000198729	0	0	0		-0.0131936	0.0626543	0.642234	87	protein phosphatase 1, regulatory (inhibitor) subunit 14C [Source:HGNC Symbol;Acc:HGNC:14952]
8024219	ATP5D	ENSG00000099624	0	0	0		0.0152257	0.0314848	0.642026	88	ATP synthase, H+ transporting, mitochondrial F1 complex, delta subunit [Source:HGNC Symbol;Acc:HGNC:837]
7930181	AS3MT	ENSG00000214435	0	0	0		-0.0216552	0.000101736	0.641511	89	arsenite methyltransferase [Source:HGNC Symbol;Acc:HGNC:17452]
7930181	BORCS7-ASMT	ENSG00000270316	0	0	0		-0.0216552	0.000101736	0.641511	89	BORCS7-ASMT readthrough (NMD candidate) [Source:HGNC Symbol;Acc:HGNC:49183]
8087925	TNNC1	ENSG00000114854	1	1	0		-0.0115806	0.00159132	0.641423	91	troponin C type 1 (slow) [Source:HGNC Symbol;Acc:HGNC:11943]
8174271	RAB9B	ENSG00000123570	0	0	0		-0.021931	0.000126492	0.641296	92	RAB9B, member RAS oncogene family [Source:HGNC Symbol;Acc:HGNC:14090]
7990674	CIB2	ENSG00000136425	0	1	0		0.0338134	0.0719937	0.641167	93	calcium and integrin binding family member 2 [Source:HGNC Symbol;Acc:HGNC:24579]
7958000	CHPT1	ENSG00000111666	0	0	0		0.0211816	2.01e-12	0.640659	94	choline phosphotransferase 1 [Source:HGNC Symbol;Acc:HGNC:17852]
7977344	PACS2	ENSG00000179364	0	0	0		0.0129748	0.00240655	0.63984	95	phosphofurin acidic cluster sorting protein 2 [Source:HGNC Symbol;Acc:HGNC:23794]
7929664	HOGA1	ENSG00000241935	0	1	0		0.0574992	8.52e-07	0.639582	96	4-hydroxy-2-oxoglutarate aldolase 1 [Source:HGNC Symbol;Acc:HGNC:25155]
8092750	FGF12	ENSG00000114279	0	0	0		-0.031146	4.41e-07	0.639193	97	fibroblast growth factor 12 [Source:HGNC Symbol;Acc:HGNC:3668]
7944401	HMBS	ENSG00000256269	0	1	0		0.0580452	2.29e-15	0.638588	98	hydroxymethylbilane synthase [Source:HGNC Symbol;Acc:HGNC:4982]
8178855	PSMB8	ENSG00000204264	1	1	0		-0.0104293	0.32938	0.638541	99	proteasome subunit beta 8 [Source:HGNC Symbol;Acc:HGNC:9545]
7928291	CHST3	ENSG00000122863	0	1	0		0.0157958	0.000370665	0.638259	100	carbohydrate (chondroitin 6) sulfotransferase 3 [Source:HGNC Symbol;Acc:HGNC:1971]
7998136	RHBDF1	ENSG00000007384	0	0	0		-0.00931128	0.465344	0.637908	101	rhomboid 5 homolog 1 (Drosophila) [Source:HGNC Symbol;Acc:HGNC:20561]
8077503	CAV3	ENSG00000182533	1	1	0		0.00762306	0.45132	0.637551	102	caveolin 3 [Source:HGNC Symbol;Acc:HGNC:1529]
8076137	SUN2	ENSG00000100242	0	0	0		0.0531666	6.46e-21	0.63731	103	Sad1 and UNC84 domain containing 2 [Source:HGNC Symbol;Acc:HGNC:14210]
7896561	HINT1	ENSG00000169567	0	1	0		0.0168003	0.00222827	0.637131	104	histidine triad nucleotide binding protein 1 [Source:HGNC Symbol;Acc:HGNC:4912]
7951662	CRYAB	ENSG00000109846	1	1	0		0.00659072	2.8e-06	0.636622	105	crystallin, alpha B [Source:HGNC Symbol;Acc:HGNC:2389]
7991401	HDDC3	ENSG00000184508	0	0	0		0.00161835	0.659341	0.636288	106	HD domain containing 3 [Source:HGNC Symbol;Acc:HGNC:30522]
7991401	AC068831.3	ENSG00000224441	0	0	0		0.00161835	0.659341	0.636288	106
8143961	PRKAG2	ENSG00000106617	1	1	0		0.000278411	0.605027	0.636104	108	protein kinase, AMP-activated, gamma 2 non-catalytic subunit [Source:HGNC Symbol;Acc:HGNC:9386]
8122343	HECA	ENSG00000112406	0	0	0		0.0277622	3.07e-10	0.635847	109	hdc homolog, cell cycle regulator [Source:HGNC Symbol;Acc:HGNC:21041]
7926506	CACNB2	ENSG00000165995	0	1	0		0.0140133	0.189892	0.635358	110	calcium channel, voltage-dependent, beta 2 subunit [Source:HGNC Symbol;Acc:HGNC:1402]
8049544	LRRFIP1	ENSG00000124831	0	0	0		0.00982435	0.00106339	0.63532	111	leucine rich repeat (in FLII) interacting protein 1 [Source:HGNC Symbol;Acc:HGNC:6702]
8053107	DCTN1	ENSG00000204843	0	1	0		0.000520715	0.8251	0.635306	112	dynactin 1 [Source:HGNC Symbol;Acc:HGNC:2711]
8083272	GYG1	ENSG00000163754	0	1	0		0.0209183	1.3e-06	0.635145	113	glycogenin 1 [Source:HGNC Symbol;Acc:HGNC:4699]
7958644	ATP2A2	ENSG00000174437	0	1	0		0.0210496	1.93e-10	0.6351	114	ATPase, Ca++ transporting, cardiac muscle, slow twitch 2 [Source:HGNC Symbol;Acc:HGNC:812]
8072626	TIMP3	ENSG00000100234	0	1	0		0.0342593	5.53e-13	0.634909	115	TIMP metallopeptidase inhibitor 3 [Source:HGNC Symbol;Acc:HGNC:11822]
7990080	LARP6	ENSG00000166173	0	0	0		0.0514505	3.48e-22	0.634893	116	La ribonucleoprotein domain family, member 6 [Source:HGNC Symbol;Acc:HGNC:24012]
8006063	ANKRD13B	ENSG00000198720	0	0	0		0.0325908	4.72e-10	0.634607	117	ankyrin repeat domain 13B [Source:HGNC Symbol;Acc:HGNC:26363]
8062427	VSTM2L	ENSG00000132821	0	0	0		0.0121079	0.0139458	0.634142	118	V-set and transmembrane domain containing 2 like [Source:HGNC Symbol;Acc:HGNC:16096]
8093219	BDH1	ENSG00000161267	0	0	0		-0.0235576	0.0160513	0.633527	119	3-hydroxybutyrate dehydrogenase, type 1 [Source:HGNC Symbol;Acc:HGNC:1027]
8159945	AK3	ENSG00000147853	0	0	0		0.00884522	0.0198553	0.633316	120	adenylate kinase 3 [Source:HGNC Symbol;Acc:HGNC:17376]
7947828	MYBPC3	ENSG00000134571	1	1	1		-0.0112947	7.84e-06	0.632904	121	myosin binding protein C, cardiac [Source:HGNC Symbol;Acc:HGNC:7551]
8024557	GNA11	ENSG00000088256	1	1	0		0.0146583	7.69e-08	0.632527	122	guanine nucleotide binding protein (G protein), alpha 11 (Gq class) [Source:HGNC Symbol;Acc:HGNC:4379]
8057898	HECW2	ENSG00000138411	0	0	0		-0.0134719	0.248687	0.632496	123	HECT, C2 and WW domain containing E3 ubiquitin protein ligase 2 [Source:HGNC Symbol;Acc:HGNC:29853]
8020779	DSG2	ENSG00000046604	1	1	0		-0.0083519	0.00418841	0.632369	124	desmoglein 2 [Source:HGNC Symbol;Acc:HGNC:3049]
7976698	EML1	ENSG00000066629	0	0	0		0.00101762	0.332834	0.63207	125	echinoderm microtubule associated protein like 1 [Source:HGNC Symbol;Acc:HGNC:3330]
8125139	NEU1	ENSG00000204386	1	1	0		0.0232166	6.59e-06	0.631895	126	sialidase 1 (lysosomal sialidase) [Source:HGNC Symbol;Acc:HGNC:7758]
7899627	TINAGL1	ENSG00000142910	0	0	0		0.043204	7.2e-18	0.631698	127	tubulointerstitial nephritis antigen-like 1 [Source:HGNC Symbol;Acc:HGNC:19168]
7913357	ECE1	ENSG00000117298	0	1	0		0.0290218	9.51e-12	0.63154	128	endothelin converting enzyme 1 [Source:HGNC Symbol;Acc:HGNC:3146]
7952004	SCN4B	ENSG00000177098	0	1	0		-0.053902	1.41e-09	0.631396	129	sodium channel, voltage gated, type IV beta subunit [Source:HGNC Symbol;Acc:HGNC:10592]
7966379	MYL2	ENSG00000111245	0	1	0		-0.00366614	0.000744355	0.63078	130	myosin, light chain 2, regulatory, cardiac, slow [Source:HGNC Symbol;Acc:HGNC:7583]
7977340	BTBD6	ENSG00000184887	0	0	0		0.0356994	3.86e-13	0.630587	131	BTB (POZ) domain containing 6 [Source:HGNC Symbol;Acc:HGNC:19897]
8084439	EIF4G1	ENSG00000114867	0	0	0		0.0358061	1.64e-21	0.630486	132	eukaryotic translation initiation factor 4 gamma, 1 [Source:HGNC Symbol;Acc:HGNC:3296]
8039353	TNNI3	ENSG00000129991	1	1	0		-0.0148019	1.44e-13	0.630258	133	troponin I type 3 (cardiac) [Source:HGNC Symbol;Acc:HGNC:11947]
8170590	NSDHL	ENSG00000147383	1	1	0		0.0525353	4.82e-13	0.629863	134	NAD(P) dependent steroid dehydrogenase-like [Source:HGNC Symbol;Acc:HGNC:13398]
8130556	SOD2	ENSG00000112096	0	0	0		0.0169004	1.18e-05	0.62972	135	superoxide dismutase 2, mitochondrial [Source:HGNC Symbol;Acc:HGNC:11180]
8018428	GALK1	ENSG00000108479	0	1	0		0.0657291	1.69e-20	0.629709	136	galactokinase 1 [Source:HGNC Symbol;Acc:HGNC:4118]
8063078	CTSA	ENSG00000064601	0	1	0		-0.00881196	0.000142892	0.6291	137	cathepsin A [Source:HGNC Symbol;Acc:HGNC:9251]
7928705	TSPAN14	ENSG00000108219	0	0	0		0.0550121	3.13e-23	0.628987	138	tetraspanin 14 [Source:HGNC Symbol;Acc:HGNC:23303]
8087224	SLC25A20	ENSG00000178537	1	1	0		-0.0162393	0.0220368	0.628727	139	solute carrier family 25 (carnitine/acylcarnitine translocase), member 20 [Source:HGNC Symbol;Acc:HGNC:1421]
8032761	MAP2K2	ENSG00000126934	1	1	0		0.0155825	2.02e-06	0.628474	140	mitogen-activated protein kinase kinase 2 [Source:HGNC Symbol;Acc:HGNC:6842]
8167165	ARAF	ENSG00000078061	0	1	0		0.0319417	3.16e-20	0.628172	141	A-Raf proto-oncogene, serine/threonine kinase [Source:HGNC Symbol;Acc:HGNC:646]
7940662	ROM1	ENSG00000149489	0	1	0		0.0170836	0.00825484	0.627911	142	retinal outer segment membrane protein 1 [Source:HGNC Symbol;Acc:HGNC:10254]
7952116	BCL9L	ENSG00000186174	0	0	0		0.0605943	1.38e-18	0.627875	143	B-cell CLL/lymphoma 9-like [Source:HGNC Symbol;Acc:HGNC:23688]
7926900	MAP3K8	ENSG00000107968	0	1	0		0.0515883	4.93e-11	0.627752	144	mitogen-activated protein kinase kinase kinase 8 [Source:HGNC Symbol;Acc:HGNC:6860]
8090343	KLF15	ENSG00000163884	0	0	0	KLF15 regulates branch chain amino acids (BCAA) catabolism in the heart, which plays an important role in heart failure	0.0806482	4.02e-12	0.627715	145	Kruppel-like factor 15 [Source:HGNC Symbol;Acc:HGNC:14536]
7937485	PNPLA2	ENSG00000177666	1	1	0		0.0019874	0.951103	0.627567	146	patatin-like phospholipase domain containing 2 [Source:HGNC Symbol;Acc:HGNC:30802]
8067495	CABLES2	ENSG00000149679	0	0	0		0.0496723	3.96e-09	0.627496	147	Cdk5 and Abl enzyme substrate 2 [Source:HGNC Symbol;Acc:HGNC:16143]
8037525	CKM	ENSG00000104879	0	0	0		0.00687799	0.039781	0.62748	148	creatine kinase, muscle [Source:HGNC Symbol;Acc:HGNC:1994]
8062864	WISP2	ENSG00000064205	0	0	0		0.0306725	0.000750635	0.62743	149	WNT1 inducible signaling pathway protein 2 [Source:HGNC Symbol;Acc:HGNC:12770]
8111331	GOLPH3	ENSG00000113384	0	0	0		0.0290785	7.37e-17	0.627428	150	golgi phosphoprotein 3 (coat-protein) [Source:HGNC Symbol;Acc:HGNC:15452]
8164535	CRAT	ENSG00000095321	0	0	0		0.00532745	0.108034	0.627406	151	carnitine O-acetyltransferase [Source:HGNC Symbol;Acc:HGNC:2342]
7992646	ATP6V0C	ENSG00000185883	0	0	0		0.0251425	2.5e-19	0.627389	152	ATPase, H+ transporting, lysosomal 16kDa, V0 subunit c [Source:HGNC Symbol;Acc:HGNC:855]
7992646	RP11-20I23.1	ENSG00000260272	0	0	0		0.0251425	2.5e-19	0.627389	152
7996772	SLC7A6	ENSG00000103064	0	0	0		0.0395873	5.11e-18	0.627255	154	solute carrier family 7 (amino acid transporter light chain, y+L system), member 6 [Source:HGNC Symbol;Acc:HGNC:11064]
8085412	IQSEC1	ENSG00000144711	0	0	0		0.00598675	0.686361	0.627077	155	IQ motif and Sec7 domain 1 [Source:HGNC Symbol;Acc:HGNC:29112]
8114326	FAM13B	ENSG00000031003	0	0	0		0.0195372	0.00428111	0.626915	156	family with sequence similarity 13, member B [Source:HGNC Symbol;Acc:HGNC:1335]
7910792	RYR2	ENSG00000198626	0	1	0		-0.00688012	0.0131573	0.626848	157	ryanodine receptor 2 (cardiac) [Source:HGNC Symbol;Acc:HGNC:10484]
8077185	APOA1	ENSG00000118137	1	1	0		-0.107833	1.92e-11	0.626646	158	apolipoprotein A-I [Source:HGNC Symbol;Acc:HGNC:600]
8073449	CSDC2	ENSG00000172346	0	0	0		0.100638	4.34e-26	0.626266	159	cold shock domain containing C2, RNA binding [Source:HGNC Symbol;Acc:HGNC:30359]
8158424	LRRC8A	ENSG00000136802	0	1	0		0.0632392	5.19e-20	0.626209	160	leucine rich repeat containing 8 family, member A [Source:HGNC Symbol;Acc:HGNC:19027]
8006896	TCAP	ENSG00000173991	1	1	0		0.00851709	0.180679	0.626099	161	titin-cap [Source:HGNC Symbol;Acc:HGNC:11610]
7943218	PANX1	ENSG00000110218	0	0	0		0.0543046	1.52e-08	0.626035	162	pannexin 1 [Source:HGNC Symbol;Acc:HGNC:8599]
8105323	HSPB3	ENSG00000169271	0	1	0		-0.00174213	0.956633	0.625751	163	heat shock 27kDa protein 3 [Source:HGNC Symbol;Acc:HGNC:5248]
7997525	MLYCD	ENSG00000103150	0	1	0	genes in the branch chain amino acids (BCAA)metabolic pathway which may play an important role in heart failure	-0.0175499	0.00180563	0.625502	164	malonyl-CoA decarboxylase [Source:HGNC Symbol;Acc:HGNC:7150]
8007250	NAGLU	ENSG00000108784	1	1	0		0.0365177	6.22e-13	0.625249	165	N-acetylglucosaminidase, alpha [Source:HGNC Symbol;Acc:HGNC:7632]
7930921	BAG3	ENSG00000151929	1	1	0		0.0194721	0.00029957	0.625205	166	BCL2-associated athanogene 3 [Source:HGNC Symbol;Acc:HGNC:939]
8079896	SEMA3F	ENSG00000001617	0	0	0		0.0662807	9.91e-19	0.625195	167	sema domain, immunoglobulin domain (Ig), short basic domain, secreted, (semaphorin) 3F [Source:HGNC Symbol;Acc:HGNC:10728]
8040698	SLC35F6	ENSG00000213699	0	0	0		0.0327723	9.5e-13	0.624643	168	solute carrier family 35, member F6 [Source:HGNC Symbol;Acc:HGNC:26055]
8110166	ARL10	ENSG00000175414	0	0	0		0.00616222	0.123001	0.624417	169	ADP-ribosylation factor-like 10 [Source:HGNC Symbol;Acc:HGNC:22042]
8110166	HIGD2A	ENSG00000146066	0	0	0		0.00616222	0.123001	0.624417	169	HIG1 hypoxia inducible domain family, member 2A [Source:HGNC Symbol;Acc:HGNC:28311]
7941797	ADRBK1	ENSG00000173020	0	0	0		0.0244486	1.24e-08	0.624268	171	adrenergic, beta, receptor kinase 1 [Source:HGNC Symbol;Acc:HGNC:289]
7993776	AC004381.6	ENSG00000005189	0	0	0		-0.00472164	0.488277	0.624255	172	Putative RNA exonuclease NEF-sp [Source:UniProtKB/Swiss-Prot;Acc:Q96IC2]
7907439	PRDX6	ENSG00000117592	0	0	0		0.0419139	2.4e-19	0.623842	173	peroxiredoxin 6 [Source:HGNC Symbol;Acc:HGNC:16753]
8058869	TNS1	ENSG00000079308	0	0	0		-0.000551284	0.930849	0.623804	174	tensin 1 [Source:HGNC Symbol;Acc:HGNC:11973]
8052399	BCL11A	ENSG00000119866	0	1	0		0.0569733	3.4e-10	0.623703	175	B-cell CLL/lymphoma 11A (zinc finger protein) [Source:HGNC Symbol;Acc:HGNC:13221]
7898574	MINOS1-NBL1	ENSG00000270136	0	0	0		0.00395254	0.204354	0.623506	176	MINOS1-NBL1 readthrough [Source:HGNC Symbol;Acc:HGNC:48338]
7898574	MINOS1	ENSG00000173436	0	0	0		0.00395254	0.204354	0.623506	176	mitochondrial inner membrane organizing system 1 [Source:HGNC Symbol;Acc:HGNC:32068]
8008277	SGCA	ENSG00000108823	1	1	0		-0.0150233	0.0119305	0.623416	178	sarcoglycan, alpha (50kDa dystrophin-associated glycoprotein) [Source:HGNC Symbol;Acc:HGNC:10805]
7945146	KCNJ5	ENSG00000120457	1	1	0		-0.0128159	0.31357	0.62329	179	potassium channel, inwardly rectifying subfamily J, member 5 [Source:HGNC Symbol;Acc:HGNC:6266]
8079753	DAG1	ENSG00000173402	0	1	0		0.027923	2.47e-14	0.622922	180	dystroglycan 1 (dystrophin-associated glycoprotein 1) [Source:HGNC Symbol;Acc:HGNC:2666]
8115918	CLTB	ENSG00000175416	0	0	0		0.0251908	5.53e-13	0.622528	181	clathrin, light chain B [Source:HGNC Symbol;Acc:HGNC:2091]
7947801	PACSIN3	ENSG00000165912	0	0	0		-0.0251112	0.000212558	0.622498	182	protein kinase C and casein kinase substrate in neurons 3 [Source:HGNC Symbol;Acc:HGNC:8572]
8148824	HSF1	ENSG00000185122	0	0	0		0.0173055	3.11e-10	0.622303	183	heat shock transcription factor 1 [Source:HGNC Symbol;Acc:HGNC:5224]
7953040	CACNA1C	ENSG00000151067	0	1	0		0.00119232	0.816103	0.622282	184	calcium channel, voltage-dependent, L type, alpha 1C subunit [Source:HGNC Symbol;Acc:HGNC:1390]
8176026	FLNA	ENSG00000196924	1	1	0		0.0117165	0.0409096	0.622254	185	filamin A, alpha [Source:HGNC Symbol;Acc:HGNC:3754]
7917996	LRRC39	ENSG00000122477	0	0	0		-0.0157743	0.00152931	0.621592	186	leucine rich repeat containing 39 [Source:HGNC Symbol;Acc:HGNC:28228]
7937802	CD81	ENSG00000110651	0	1	0		-0.0026737	0.0963865	0.621266	187	CD81 molecule [Source:HGNC Symbol;Acc:HGNC:1701]
8160722	UBAP2	ENSG00000137073	0	0	0		0.0315851	1.82e-14	0.621156	188	ubiquitin associated protein 2 [Source:HGNC Symbol;Acc:HGNC:14185]
7914000	NR0B2	ENSG00000131910	0	1	0		-0.033735	0.00052972	0.62088	189	nuclear receptor subfamily 0, group B, member 2 [Source:HGNC Symbol;Acc:HGNC:7961]
8084219	KLHL24	ENSG00000114796	0	0	0		-0.0237338	3.97e-06	0.620754	190	kelch-like family member 24 [Source:HGNC Symbol;Acc:HGNC:25947]
7983512	RP11-96O20.4	ENSG00000260170	0	0	0		0.0257247	7.79e-08	0.620258	191
7983512	SQRDL	ENSG00000137767	0	0	0		0.0257247	7.79e-08	0.620258	191	sulfide quinone reductase-like (yeast) [Source:HGNC Symbol;Acc:HGNC:20390]
8117106	RNF144B	ENSG00000137393	0	0	0		0.0601523	1.35e-12	0.620245	193	ring finger protein 144B [Source:HGNC Symbol;Acc:HGNC:21578]
8167287	PORCN	ENSG00000102312	0	1	0		0.0397954	8.48e-16	0.62019	194	porcupine homolog (Drosophila) [Source:HGNC Symbol;Acc:HGNC:17652]
8013788	FLOT2	ENSG00000132589	0	0	0		0.0262322	2.72e-10	0.620063	195	flotillin 2 [Source:HGNC Symbol;Acc:HGNC:3758]
8087611	HYAL1	ENSG00000114378	0	1	0		0.0240674	0.00814274	0.619909	196	hyaluronoglucosaminidase 1 [Source:HGNC Symbol;Acc:HGNC:5320]
7965156	LIN7A	ENSG00000111052	0	0	0		0.0728675	2.61e-18	0.619561	197	lin-7 homolog A (C. elegans) [Source:HGNC Symbol;Acc:HGNC:17787]
7956989	MDM2	ENSG00000135679	0	1	0		0.0278315	1.42e-11	0.619237	198	MDM2 proto-oncogene, E3 ubiquitin protein ligase [Source:HGNC Symbol;Acc:HGNC:6973]
7996185	MMP15	ENSG00000102996	0	0	0		-0.0376527	1.79e-05	0.619208	199	matrix metallopeptidase 15 (membrane-inserted) [Source:HGNC Symbol;Acc:HGNC:7161]
7906552	CASQ1	ENSG00000143318	0	1	0		-0.0100257	0.947418	0.619028	200	calsequestrin 1 (fast-twitch, skeletal muscle) [Source:HGNC Symbol;Acc:HGNC:1512]
8044462	TTL	ENSG00000114999	0	0	0	important role in microtubule buckling during cardiac contraction	0.0242672	1.47e-09	0.618986	201	tubulin tyrosine ligase [Source:HGNC Symbol;Acc:HGNC:21586]
7913727	MYOM3	ENSG00000142661	0	0	0		-0.00171239	0.445778	0.618885	202	myomesin 3 [Source:HGNC Symbol;Acc:HGNC:26679]
7986132	MAN2A2	ENSG00000196547	0	0	0		0.0403084	7.97e-12	0.618788	203	mannosidase, alpha, class 2A, member 2 [Source:HGNC Symbol;Acc:HGNC:6825]
8165319	FBXW5	ENSG00000159069	0	0	0		0.000181997	0.122439	0.61813	204	F-box and WD repeat domain containing 5 [Source:HGNC Symbol;Acc:HGNC:13613]
8171587	PHKA2	ENSG00000044446	0	1	0		0.0347067	0.000148328	0.61783	205	phosphorylase kinase, alpha 2 (liver) [Source:HGNC Symbol;Acc:HGNC:8926]
8158112	CDK9	ENSG00000136807	0	0	0		0.0180913	3.01e-08	0.617351	206	cyclin-dependent kinase 9 [Source:HGNC Symbol;Acc:HGNC:1780]
8150197	DUSP26	ENSG00000133878	0	0	0		-0.0318581	0.00018356	0.617171	207	dual specificity phosphatase 26 (putative) [Source:HGNC Symbol;Acc:HGNC:28161]
8114225	H2AFY	ENSG00000113648	0	0	0		0.0158319	3.25e-07	0.617087	208	H2A histone family, member Y [Source:HGNC Symbol;Acc:HGNC:4740]
8174361	TSC22D3	ENSG00000157514	0	0	0		0.0136884	0.212726	0.617053	209	TSC22 domain family, member 3 [Source:HGNC Symbol;Acc:HGNC:3051]
7899043	SEPN1	ENSG00000162430	1	1	0		0.050297	2.65e-22	0.61699	210	selenoprotein N, 1 [Source:HGNC Symbol;Acc:HGNC:15999]
8155110	RGP1	ENSG00000107185	0	0	0		0.0185159	1.24e-06	0.616951	211	RGP1 homolog, RAB6A GEF complex partner 1 [Source:HGNC Symbol;Acc:HGNC:21965]
7999217	ROGDI	ENSG00000067836	0	1	0		-0.00297614	0.147778	0.616781	212	rogdi homolog [Source:HGNC Symbol;Acc:HGNC:29478]
7968242	GTF3A	ENSG00000122034	0	0	0		0.0462213	5.3e-21	0.616683	213	general transcription factor IIIA [Source:HGNC Symbol;Acc:HGNC:4662]
7917728	FAM69A	ENSG00000154511	0	0	0		0.0165442	0.00520298	0.616629	214	family with sequence similarity 69, member A [Source:HGNC Symbol;Acc:HGNC:32213]
8172043	SRPX	ENSG00000101955	0	0	0		0.0435025	2.7e-14	0.616512	215	sushi-repeat containing protein, X-linked [Source:HGNC Symbol;Acc:HGNC:11309]
8106689	CKMT2	ENSG00000131730	0	0	0		-0.00406261	0.119115	0.616468	216	creatine kinase, mitochondrial 2 (sarcomeric) [Source:HGNC Symbol;Acc:HGNC:1996]
8008297	XYLT2	ENSG00000015532	0	0	0		0.00590281	0.177683	0.616464	217	xylosyltransferase II [Source:HGNC Symbol;Acc:HGNC:15517]
8041826	TTC7A	ENSG00000068724	0	1	0		0.0180897	0.00107213	0.61627	218	tetratricopeptide repeat domain 7A [Source:HGNC Symbol;Acc:HGNC:19750]
7939197	HIPK3	ENSG00000110422	0	0	0		0.00561195	0.032037	0.615972	219	homeodomain interacting protein kinase 3 [Source:HGNC Symbol;Acc:HGNC:4915]
8165258	AGPAT2	ENSG00000169692	0	1	0		0.00691224	0.149731	0.615785	220	1-acylglycerol-3-phosphate O-acyltransferase 2 [Source:HGNC Symbol;Acc:HGNC:325]
7937465	TALDO1	ENSG00000177156	0	1	0		0.0143467	0.000111878	0.615494	221	transaldolase 1 [Source:HGNC Symbol;Acc:HGNC:11559]
8173059	WNK3	ENSG00000196632	0	0	0		0.221983	7.04e-23	0.614976	222	WNK lysine deficient protein kinase 3 [Source:HGNC Symbol;Acc:HGNC:14543]
7965838	GNPTAB	ENSG00000111670	1	1	0		-0.00297291	0.75738	0.614773	223	N-acetylglucosamine-1-phosphate transferase, alpha and beta subunits [Source:HGNC Symbol;Acc:HGNC:29670]
7965838	RNU6-172P	ENSG00000222932	1	1	0		-0.00297291	0.75738	0.614773	223	RNA, U6 small nuclear 172, pseudogene [Source:HGNC Symbol;Acc:HGNC:47135]
8015759	VAT1	ENSG00000108828	0	0	0		0.0144877	0.00238816	0.614762	225	vesicle amine transport 1 [Source:HGNC Symbol;Acc:HGNC:16919]
7900888	IPO13	ENSG00000117408	0	0	0		0.0106425	0.0434882	0.614433	226	importin 13 [Source:HGNC Symbol;Acc:HGNC:16853]
7978376	STXBP6	ENSG00000168952	0	0	0		0.0560471	1.1e-09	0.614411	227	syntaxin binding protein 6 (amisyn) [Source:HGNC Symbol;Acc:HGNC:19666]
7945232	ADAMTS15	ENSG00000166106	0	0	0		0.123076	1.98e-19	0.61427	228	ADAM metallopeptidase with thrombospondin type 1 motif, 15 [Source:HGNC Symbol;Acc:HGNC:16305]
7996219	NDRG4	ENSG00000103034	0	0	0		0.0196632	1.49e-07	0.614175	229	NDRG family member 4 [Source:HGNC Symbol;Acc:HGNC:14466]
8041582	PKDCC	ENSG00000162878	0	0	0		0.0485294	9.25e-10	0.614071	230	protein kinase domain containing, cytoplasmic [Source:HGNC Symbol;Acc:HGNC:25123]
7941946	NDUFV1	ENSG00000167792	0	1	0		-0.00275003	0.206009	0.613988	231	NADH dehydrogenase (ubiquinone) flavoprotein 1, 51kDa [Source:HGNC Symbol;Acc:HGNC:7716]
8021101	HAUS1	ENSG00000152240	0	0	0		0.0418964	1.23e-05	0.6139	232	HAUS augmin-like complex, subunit 1 [Source:HGNC Symbol;Acc:HGNC:25174]
7959893	ADGRD1	ENSG00000111452	0	0	0		0.0881465	3.39e-15	0.613893	233	adhesion G protein-coupled receptor D1 [Source:HGNC Symbol;Acc:HGNC:19893]
8013660	ALDOC	ENSG00000109107	0	0	0		-0.00440119	0.339812	0.613704	234	aldolase C, fructose-bisphosphate [Source:HGNC Symbol;Acc:HGNC:418]
8104166	SDHA	ENSG00000073578	1	1	0		-0.00996574	0.0017915	0.613211	235	succinate dehydrogenase complex, subunit A, flavoprotein (Fp) [Source:HGNC Symbol;Acc:HGNC:10680]
7999093	SRL	ENSG00000185739	0	0	0		0.0155056	0.00101232	0.613054	236	sarcalumenin [Source:HGNC Symbol;Acc:HGNC:11295]
7902771	SH3GLB1	ENSG00000097033	0	0	0		0.0289591	6.15e-16	0.612861	237	SH3-domain GRB2-like endophilin B1 [Source:HGNC Symbol;Acc:HGNC:10833]
8084818	CCDC50	ENSG00000152492	0	1	0		0.00636618	0.0427717	0.612398	238	coiled-coil domain containing 50 [Source:HGNC Symbol;Acc:HGNC:18111]
8072705	RASD2	ENSG00000100302	0	0	0		0.0765317	1.14e-12	0.612093	239	RASD family, member 2 [Source:HGNC Symbol;Acc:HGNC:18229]
7984743	CD276	ENSG00000103855	0	0	0		0.0672342	3.86e-14	0.612038	240	CD276 molecule [Source:HGNC Symbol;Acc:HGNC:19137]
8162455	NINJ1	ENSG00000131669	0	0	0		0.0110062	0.00377943	0.612032	241	ninjurin 1 [Source:HGNC Symbol;Acc:HGNC:7824]
8158825	PLPP7	ENSG00000160539	0	0	0		0.012615	0.213577	0.611819	242	phospholipid phosphatase 7 (inactive) [Source:HGNC Symbol;Acc:HGNC:28174]
7958466	ACACB	ENSG00000076555	0	0	0		0.0287817	0.000408269	0.611683	243	acetyl-CoA carboxylase beta [Source:HGNC Symbol;Acc:HGNC:85]
7903239	AGL	ENSG00000162688	1	1	0		-0.004405	0.279337	0.611271	244	amylo-alpha-1, 6-glucosidase, 4-alpha-glucanotransferase [Source:HGNC Symbol;Acc:HGNC:321]
7900095	MAP7D1	ENSG00000116871	0	0	0		0.00782196	0.00578934	0.610864	245	MAP7 domain containing 1 [Source:HGNC Symbol;Acc:HGNC:25514]
8107920	SLC22A5	ENSG00000197375	1	1	0		0.0504345	5.23e-10	0.610784	246	solute carrier family 22 (organic cation/carnitine transporter), member 5 [Source:HGNC Symbol;Acc:HGNC:10969]
8143825	KCNH2	ENSG00000055118	0	1	0		0.0319312	3.85e-09	0.610683	247	potassium channel, voltage gated eag related subfamily H, member 2 [Source:HGNC Symbol;Acc:HGNC:6251]
7915472	SLC2A1	ENSG00000117394	0	1	0		0.0916912	8.27e-23	0.61064	248	solute carrier family 2 (facilitated glucose transporter), member 1 [Source:HGNC Symbol;Acc:HGNC:11005]
8121749	GJA1	ENSG00000152661	1	1	0		-0.0417571	4.79e-10	0.610537	249	gap junction protein, alpha 1, 43kDa [Source:HGNC Symbol;Acc:HGNC:4274]
7929911	LZTS2	ENSG00000107816	0	0	0		0.0166996	1.55e-07	0.610181	250	leucine zipper, putative tumor suppressor 2 [Source:HGNC Symbol;Acc:HGNC:29381]
8021154	CTIF	ENSG00000134030	0	0	0		0.0448533	3.31e-13	0.610051	251	CBP80/20-dependent translation initiation factor [Source:HGNC Symbol;Acc:HGNC:23925]
7918869	NGF	ENSG00000134259	0	1	0		0.0408902	1.02e-10	0.609945	252	nerve growth factor (beta polypeptide) [Source:HGNC Symbol;Acc:HGNC:7808]
8062041	ACSS2	ENSG00000131069	0	0	0		0.0139003	0.00842557	0.609858	253	acyl-CoA synthetase short-chain family member 2 [Source:HGNC Symbol;Acc:HGNC:15814]
7938951	ANO5	ENSG00000171714	0	1	0		-0.00990827	0.0432482	0.609635	254	anoctamin 5 [Source:HGNC Symbol;Acc:HGNC:27337]
7937508	CD151	ENSG00000177697	0	1	0		-0.00572196	0.252504	0.609615	255	CD151 molecule (Raph blood group) [Source:HGNC Symbol;Acc:HGNC:1630]
8026806	COLGALT1	ENSG00000130309	0	0	0		0.0299063	3.16e-10	0.609549	256	collagen beta(1-O)galactosyltransferase 1 [Source:HGNC Symbol;Acc:HGNC:26182]
8020847	DTNA	ENSG00000134769	1	1	0		0.00346071	0.0331663	0.609542	257	dystrobrevin, alpha [Source:HGNC Symbol;Acc:HGNC:3057]
7901613	ACOT11	ENSG00000162390	0	0	0		-0.0212793	0.0449516	0.609524	258	acyl-CoA thioesterase 11 [Source:HGNC Symbol;Acc:HGNC:18156]
8091009	PIK3CB	ENSG00000051382	0	0	0		0.0254859	3.71e-12	0.609512	259	phosphatidylinositol-4,5-bisphosphate 3-kinase, catalytic subunit beta [Source:HGNC Symbol;Acc:HGNC:8976]
7996041	COQ9	ENSG00000088682	0	1	0		0.00977428	0.657667	0.609205	260	coenzyme Q9 [Source:HGNC Symbol;Acc:HGNC:25302]
7899057	MTFR1L	ENSG00000117640	0	0	0		-0.0152212	0.00122131	0.609145	261	mitochondrial fission regulator 1-like [Source:HGNC Symbol;Acc:HGNC:28836]
8103951	ACSL1	ENSG00000151726	0	0	0		0.0100089	0.00160399	0.609041	262	acyl-CoA synthetase long-chain family member 1 [Source:HGNC Symbol;Acc:HGNC:3569]
7898227	PLEKHM2	ENSG00000116786	0	0	0		0.0262261	1.77e-16	0.608874	263	pleckstrin homology domain containing, family M (with RUN domain) member 2 [Source:HGNC Symbol;Acc:HGNC:29131]
8100318	SGCB	ENSG00000163069	1	1	0		-0.00316801	0.113732	0.608742	264	sarcoglycan, beta (43kDa dystrophin-associated glycoprotein) [Source:HGNC Symbol;Acc:HGNC:10806]
7924987	AGT	ENSG00000135744	0	1	0		0.00550779	0.894149	0.608718	265	angiotensinogen (serpin peptidase inhibitor, clade A, member 8) [Source:HGNC Symbol;Acc:HGNC:333]
8086615	LRRC2	ENSG00000163827	0	0	0		-0.0157524	0.00358886	0.608638	266	leucine rich repeat containing 2 [Source:HGNC Symbol;Acc:HGNC:14676]
8093500	TACC3	ENSG00000013810	0	0	0		0.0304406	2.16e-06	0.60854	267	transforming, acidic coiled-coil containing protein 3 [Source:HGNC Symbol;Acc:HGNC:11524]
8078350	TGFBR2	ENSG00000163513	0	1	0		0.0406448	1.35e-23	0.608515	268	transforming growth factor, beta receptor II (70/80kDa) [Source:HGNC Symbol;Acc:HGNC:11773]
8139299	POLD2	ENSG00000106628	0	0	0		0.0242128	5.41e-11	0.60837	269	polymerase (DNA directed), delta 2, accessory subunit [Source:HGNC Symbol;Acc:HGNC:9176]
8153021	ST3GAL1	ENSG00000008513	0	0	0		0.0394129	2.26e-17	0.608341	270	ST3 beta-galactoside alpha-2,3-sialyltransferase 1 [Source:HGNC Symbol;Acc:HGNC:10862]
7980970	ITPK1	ENSG00000100605	0	0	0		0.0594991	7.69e-25	0.608193	271	inositol-tetrakisphosphate 1-kinase [Source:HGNC Symbol;Acc:HGNC:6177]
8025328	EVI5L	ENSG00000142459	0	0	0		0.0248772	2.6e-08	0.608119	272	ecotropic viral integration site 5-like [Source:HGNC Symbol;Acc:HGNC:30464]
8131374	AIMP2	ENSG00000106305	0	0	0		0.0221228	2.81e-07	0.608082	273	aminoacyl tRNA synthetase complex-interacting multifunctional protein 2 [Source:HGNC Symbol;Acc:HGNC:20609]
8118833	UHRF1BP1	ENSG00000065060	0	0	0		0.0399107	8.92e-12	0.607953	274	UHRF1 binding protein 1 [Source:HGNC Symbol;Acc:HGNC:21216]
7984475	CORO2B	ENSG00000103647	0	0	0		0.0156284	0.00634501	0.60791	275	coronin, actin binding protein, 2B [Source:HGNC Symbol;Acc:HGNC:2256]
7935588	HPS1	ENSG00000107521	1	1	0		0.00570659	0.0607211	0.607795	276	Hermansky-Pudlak syndrome 1 [Source:HGNC Symbol;Acc:HGNC:5163]
7993071	ALG1	ENSG00000033011	1	1	0		0.0162727	5.97e-06	0.607392	277	ALG1, chitobiosyldiphosphodolichol beta-mannosyltransferase [Source:HGNC Symbol;Acc:HGNC:18294]
7918552	FAM212B	ENSG00000197852	0	0	0		0.0780628	1.24e-17	0.607305	278	family with sequence similarity 212, member B [Source:HGNC Symbol;Acc:HGNC:28045]
8006509	UNC45B	ENSG00000141161	0	0	0		-0.0215046	0.0157486	0.607251	279	unc-45 myosin chaperone B [Source:HGNC Symbol;Acc:HGNC:14304]
8007435	RUNDC1	ENSG00000198863	0	0	0		0.0249089	6.56e-07	0.60704	280	RUN domain containing 1 [Source:HGNC Symbol;Acc:HGNC:25418]
7899220	ARID1A	ENSG00000117713	0	1	0		0.014741	0.000173679	0.606951	281	AT rich interactive domain 1A (SWI-like) [Source:HGNC Symbol;Acc:HGNC:11110]
8073522	SREBF2	ENSG00000198911	0	0	0		0.0114338	0.0629814	0.606931	282	sterol regulatory element binding transcription factor 2 [Source:HGNC Symbol;Acc:HGNC:11290]
8046461	AC013461.1	ENSG00000091436	0	0	0		0.0217022	3.17e-09	0.606735	283	Mitogen-activated protein kinase kinase kinase MLT [Source:UniProtKB/Swiss-Prot;Acc:Q9NYL2]
8119444	FOXP4	ENSG00000137166	0	0	0		0.0212531	1.72e-05	0.606675	284	forkhead box P4 [Source:HGNC Symbol;Acc:HGNC:20842]
8002403	MTSS1L	ENSG00000132613	0	0	0		0.0488623	4.99e-16	0.606511	285	metastasis suppressor 1-like [Source:HGNC Symbol;Acc:HGNC:25094]
7909236	MAPKAPK2	ENSG00000162889	0	0	0		0.0175404	2.62e-12	0.60648	286	mitogen-activated protein kinase-activated protein kinase 2 [Source:HGNC Symbol;Acc:HGNC:6887]
8175835	BCAP31	ENSG00000185825	0	1	0		0.020636	1.22e-07	0.606449	287	B-cell receptor-associated protein 31 [Source:HGNC Symbol;Acc:HGNC:16695]
8071147	PEX26	ENSG00000215193	0	1	0		-0.0153722	0.0325975	0.606312	288	peroxisomal biogenesis factor 26 [Source:HGNC Symbol;Acc:HGNC:22965]
8071147	TUBA8	ENSG00000183785	0	1	0		-0.0153722	0.0325975	0.606312	288	tubulin, alpha 8 [Source:HGNC Symbol;Acc:HGNC:12410]
8015412	JUP	ENSG00000173801	1	1	0		0.0295191	5.91e-06	0.606247	290	junction plakoglobin [Source:HGNC Symbol;Acc:HGNC:6207]
8155673	PIP5K1B	ENSG00000107242	0	0	0		0.0158033	0.0262411	0.606161	291	phosphatidylinositol-4-phosphate 5-kinase, type I, beta [Source:HGNC Symbol;Acc:HGNC:8995]
8095159	TMEM165	ENSG00000134851	0	1	0		0.0280915	0.000310456	0.606153	292	transmembrane protein 165 [Source:HGNC Symbol;Acc:HGNC:30760]
8095159	Y_RNA	ENSG00000239040	0	1	0		0.0280915	0.000310456	0.606153	292	Y RNA [Source:RFAM;Acc:RF00019]
8017582	TEX2	ENSG00000136478	0	0	0		0.0062232	0.00253902	0.606035	294	testis expressed 2 [Source:HGNC Symbol;Acc:HGNC:30884]
8077042	SBF1	ENSG00000100241	0	1	0		0.0315106	7.47e-12	0.605509	295	SET binding factor 1 [Source:HGNC Symbol;Acc:HGNC:10542]
8018823	TMC6	ENSG00000141524	0	1	0		-0.0161167	0.186784	0.605269	296	transmembrane channel-like 6 [Source:HGNC Symbol;Acc:HGNC:18021]
7970763	FLT1	ENSG00000102755	0	0	0		0.0157708	0.00010271	0.605195	297	fms-related tyrosine kinase 1 [Source:HGNC Symbol;Acc:HGNC:3763]
7990092	MYO9A	ENSG00000066933	0	0	0		0.0222209	4.15e-11	0.605151	298	myosin IXA [Source:HGNC Symbol;Acc:HGNC:7608]
8119403	APOBEC2	ENSG00000124701	0	0	0		0.0264323	5.01e-05	0.605113	299	apolipoprotein B mRNA editing enzyme, catalytic polypeptide-like 2 [Source:HGNC Symbol;Acc:HGNC:605]
8112107	PLPP1	ENSG00000067113	0	0	0		0.0118076	0.000557738	0.605017	300	phospholipid phosphatase 1 [Source:HGNC Symbol;Acc:HGNC:9228]
7946661	DKK3	ENSG00000050165	0	0	0		-0.0066933	0.0828533	0.604767	301	dickkopf WNT signaling pathway inhibitor 3 [Source:HGNC Symbol;Acc:HGNC:2893]
8093961	KIAA0232	ENSG00000170871	0	0	0		-0.0106571	0.0776566	0.604656	302	KIAA0232 [Source:HGNC Symbol;Acc:HGNC:28992]
7911600	NADK	ENSG00000008130	0	0	0		0.0366516	1.47e-11	0.604652	303	NAD kinase [Source:HGNC Symbol;Acc:HGNC:29831]
8116272	ADAMTS2	ENSG00000087116	0	1	0		0.0602172	1.13e-08	0.604539	304	ADAM metallopeptidase with thrombospondin type 1 motif, 2 [Source:HGNC Symbol;Acc:HGNC:218]
7904717	HFE2	ENSG00000168509	1	1	0		-0.0729459	1.43e-09	0.60426	305	hemochromatosis type 2 (juvenile) [Source:HGNC Symbol;Acc:HGNC:4887]
7987772	EHD4	ENSG00000103966	0	0	0		0.0129968	0.0172052	0.604239	306	EH-domain containing 4 [Source:HGNC Symbol;Acc:HGNC:3245]
8166511	PDK3	ENSG00000067992	0	1	0		-0.0224702	6.72e-07	0.603922	307	pyruvate dehydrogenase kinase, isozyme 3 [Source:HGNC Symbol;Acc:HGNC:8811]
8140371	TMEM120A	ENSG00000189077	0	0	0		0.00906006	0.095463	0.603869	308	transmembrane protein 120A [Source:HGNC Symbol;Acc:HGNC:21697]
7972902	ADPRHL1	ENSG00000153531	0	0	0		-0.0419666	4.93e-11	0.603867	309	ADP-ribosylhydrolase like 1 [Source:HGNC Symbol;Acc:HGNC:21303]
8013860	MYO18A	ENSG00000196535	0	0	0		-0.00865029	0.00380739	0.603724	310	myosin XVIIIA [Source:HGNC Symbol;Acc:HGNC:31104]
7978021	MYH7	ENSG00000092054	1	1	0		-0.0056041	1.31e-05	0.603615	311	myosin, heavy chain 7, cardiac muscle, beta [Source:HGNC Symbol;Acc:HGNC:7577]
7947744	LRP4	ENSG00000134569	0	1	0		0.0328683	2.93e-08	0.603504	312	low density lipoprotein receptor-related protein 4 [Source:HGNC Symbol;Acc:HGNC:6696]
8061428	ENTPD6	ENSG00000197586	0	0	0		0.0523858	1.92e-17	0.603353	313	ectonucleoside triphosphate diphosphohydrolase 6 (putative) [Source:HGNC Symbol;Acc:HGNC:3368]
7999304	EEF2KMT	ENSG00000118894	0	0	0		0.0300102	2.59e-06	0.603166	314	eukaryotic elongation factor 2 lysine methyltransferase [Source:HGNC Symbol;Acc:HGNC:32221]
8101158	SCARB2	ENSG00000138760	0	1	0		0.00855496	0.0150619	0.60307	315	scavenger receptor class B, member 2 [Source:HGNC Symbol;Acc:HGNC:1665]
7905116	PLEKHO1	ENSG00000023902	0	0	0		0.06923	6.02e-13	0.603068	316	pleckstrin homology domain containing, family O member 1 [Source:HGNC Symbol;Acc:HGNC:24310]
7984922	MPI	ENSG00000178802	0	1	0		-0.0198758	0.000655829	0.603055	317	mannose phosphate isomerase [Source:HGNC Symbol;Acc:HGNC:7216]
7893113	KARS	ENSG00000065427	0	1	0		0.00822493	0.00389241	0.602859	318	lysyl-tRNA synthetase [Source:HGNC Symbol;Acc:HGNC:6215]
8159692	ARRDC1	ENSG00000197070	0	0	0		0.0548696	1.88e-18	0.602809	319	arrestin domain containing 1 [Source:HGNC Symbol;Acc:HGNC:28633]
8099965	RP11-333E13.4	ENSG00000205794	0	0	0		0.0306294	0.00621268	0.602571	320
8099965	ACOT7	ENSG00000097021	0	0	0		0.0306294	0.00621268	0.602571	320	acyl-CoA thioesterase 7 [Source:HGNC Symbol;Acc:HGNC:24157]
8174779	LAMP2	ENSG00000005893	1	1	0		0.0125353	0.000731942	0.602519	322	lysosomal-associated membrane protein 2 [Source:HGNC Symbol;Acc:HGNC:6501]
7936706	MCMBP	ENSG00000197771	0	0	0		0.0183272	4.52e-08	0.602447	323	minichromosome maintenance complex binding protein [Source:HGNC Symbol;Acc:HGNC:25782]
8097461	NOCT	ENSG00000151014	0	0	0		0.0453812	8.23e-12	0.602256	324	nocturnin [Source:HGNC Symbol;Acc:HGNC:14254]
8172204	MAOB	ENSG00000069535	0	1	0		-0.0271237	5.35e-06	0.602185	325	monoamine oxidase B [Source:HGNC Symbol;Acc:HGNC:6834]
8006906	ERBB2	ENSG00000141736	0	1	0		0.0322155	4.3e-07	0.602002	326	erb-b2 receptor tyrosine kinase 2 [Source:HGNC Symbol;Acc:HGNC:3430]
7971350	TSC22D1	ENSG00000102804	0	0	0		0.0433937	1.2e-12	0.601961	327	TSC22 domain family, member 1 [Source:HGNC Symbol;Acc:HGNC:16826]
7951554	RDX	ENSG00000137710	0	1	0		0.00479199	0.206009	0.601923	328	radixin [Source:HGNC Symbol;Acc:HGNC:9944]
8109093	ABLIM3	ENSG00000173210	0	0	0		0.0233931	6.99e-05	0.60181	329	actin binding LIM protein family, member 3 [Source:HGNC Symbol;Acc:HGNC:29132]
8090070	ADCY5	ENSG00000173175	1	1	0		-0.0221481	6.45e-06	0.601307	330	adenylate cyclase 5 [Source:HGNC Symbol;Acc:HGNC:236]
8116372	RNF130	ENSG00000113269	0	0	0		0.0235556	4.07e-08	0.600991	331	ring finger protein 130 [Source:HGNC Symbol;Acc:HGNC:18280]
7924760	ITPKB	ENSG00000143772	0	0	0		0.00703876	0.83051	0.600736	332	inositol-trisphosphate 3-kinase B [Source:HGNC Symbol;Acc:HGNC:6179]
7992474	TSC2	ENSG00000103197	1	1	0		-0.00299236	0.192249	0.600719	333	tuberous sclerosis 2 [Source:HGNC Symbol;Acc:HGNC:12363]
7977273	ADSSL1	ENSG00000185100	0	0	0		-0.0178432	8.48e-05	0.60064	334	adenylosuccinate synthase like 1 [Source:HGNC Symbol;Acc:HGNC:20093]
8109528	CYFIP2	ENSG00000055163	0	0	0		-0.0103614	0.0836772	0.600585	335	cytoplasmic FMR1 interacting protein 2 [Source:HGNC Symbol;Acc:HGNC:13760]
8172244	FUNDC1	ENSG00000069509	0	0	0		-0.0334163	2.4e-08	0.600465	336	FUN14 domain containing 1 [Source:HGNC Symbol;Acc:HGNC:28746]
7993946	EEF2K	ENSG00000103319	0	0	0		0.0335191	8.93e-07	0.600438	337	eukaryotic elongation factor 2 kinase [Source:HGNC Symbol;Acc:HGNC:24615]
7960464	VWF	ENSG00000110799	0	1	0		0.00224268	0.888661	0.600432	338	von Willebrand factor [Source:HGNC Symbol;Acc:HGNC:12726]
8141107	SLC25A13	ENSG00000004864	0	1	0		0.0571731	2.44e-17	0.600211	339	solute carrier family 25 (aspartate/glutamate carrier), member 13 [Source:HGNC Symbol;Acc:HGNC:10983]
7959535	RP11-197N18.2	ENSG00000256028	0	0	0		0.0104983	0.0437292	0.600081	340
7959535	OGFOD2	ENSG00000111325	0	0	0		0.0104983	0.0437292	0.600081	340	2-oxoglutarate and iron-dependent oxygenase domain containing 2 [Source:HGNC Symbol;Acc:HGNC:25823]
7942342	INPPL1	ENSG00000165458	0	1	0		0.0178708	1.18e-05	0.599917	342	inositol polyphosphate phosphatase-like 1 [Source:HGNC Symbol;Acc:HGNC:6080]
8151223	SLCO5A1	ENSG00000137571	0	0	0		0.0496712	2.83e-09	0.599871	343	solute carrier organic anion transporter family, member 5A1 [Source:HGNC Symbol;Acc:HGNC:19046]
7947199	LGR4	ENSG00000205213	0	0	0		0.0192923	0.0178648	0.599596	344	leucine-rich repeat containing G protein-coupled receptor 4 [Source:HGNC Symbol;Acc:HGNC:13299]
8093764	RGS12	ENSG00000159788	0	0	0		0.0133049	0.000465311	0.599509	345	regulator of G-protein signaling 12 [Source:HGNC Symbol;Acc:HGNC:9994]
8026341	TECR	ENSG00000099797	0	1	0		0.00590897	0.107023	0.599497	346	trans-2,3-enoyl-CoA reductase [Source:HGNC Symbol;Acc:HGNC:4551]
7946815	PIK3C2A	ENSG00000011405	0	0	0		0.0238511	2.56e-15	0.599491	347	phosphatidylinositol-4-phosphate 3-kinase, catalytic subunit type 2 alpha [Source:HGNC Symbol;Acc:HGNC:8971]
8172345	ELK1	ENSG00000126767	0	1	0		0.0564814	6.88e-23	0.599465	348	ELK1, member of ETS oncogene family [Source:HGNC Symbol;Acc:HGNC:3321]
8041225	EHD3	ENSG00000013016	0	0	0	EHD3 plays a role in cardiac protein trafficking and is a component of cardiac remodeling pathway in heart failure.	-0.0412988	6.76e-08	0.599392	349	EH-domain containing 3 [Source:HGNC Symbol;Acc:HGNC:3244]
8069910	SCAF4	ENSG00000156304	0	0	0		0.0157446	8.03e-07	0.599387	350	SR-related CTD-associated factor 4 [Source:HGNC Symbol;Acc:HGNC:19304]
8119712	SRF	ENSG00000112658	0	0	0		0.0290809	1.31e-12	0.599288	351	serum response factor [Source:HGNC Symbol;Acc:HGNC:11291]
7956242	COQ10A	ENSG00000135469	0	0	0		0.00638549	0.267181	0.599246	352	coenzyme Q10A [Source:HGNC Symbol;Acc:HGNC:26515]
7947570	TP53I11	ENSG00000175274	0	0	0		0.0525706	1.52e-16	0.599086	353	tumor protein p53 inducible protein 11 [Source:HGNC Symbol;Acc:HGNC:16842]
8040639	HADHB	ENSG00000138029	1	1	0	genes in the branch chain amino acids (BCAA)metabolic pathway which may play an important role in heart failure	0.0165938	1.57e-05	0.598896	354	hydroxyacyl-CoA dehydrogenase/3-ketoacyl-CoA thiolase/enoyl-CoA hydratase (trifunctional protein), beta subunit [Source:HGNC Symbol;Acc:HGNC:4803]
7912316	CASZ1	ENSG00000130940	0	0	0		0.0148681	0.000208711	0.598852	355	castor zinc finger 1 [Source:HGNC Symbol;Acc:HGNC:26002]
8107259	SLC25A46	ENSG00000164209	0	0	0		0.0224692	1.12e-10	0.59863	356	solute carrier family 25, member 46 [Source:HGNC Symbol;Acc:HGNC:25198]
7975324	GALNT16	ENSG00000100626	0	0	0		0.0084128	0.145204	0.598596	357	polypeptide N-acetylgalactosaminyltransferase 16 [Source:HGNC Symbol;Acc:HGNC:23233]
7954407	CMAS	ENSG00000111726	0	0	0		0.0247434	2.71e-09	0.598543	358	cytidine monophosphate N-acetylneuraminic acid synthetase [Source:HGNC Symbol;Acc:HGNC:18290]
7999889	GDE1	ENSG00000006007	0	0	0		0.0156221	1.97e-05	0.598457	359	glycerophosphodiester phosphodiesterase 1 [Source:HGNC Symbol;Acc:HGNC:29644]
8067955	CXADR	ENSG00000154639	0	0	0		0.000397013	0.627826	0.598416	360	coxsackie virus and adenovirus receptor [Source:HGNC Symbol;Acc:HGNC:2559]
8113981	P4HA2	ENSG00000072682	0	0	0		0.0233847	0.000109776	0.598341	361	prolyl 4-hydroxylase, alpha polypeptide II [Source:HGNC Symbol;Acc:HGNC:8547]
8075009	GUCD1	ENSG00000138867	0	0	0		0.0483185	4e-14	0.598129	362	guanylyl cyclase domain containing 1 [Source:HGNC Symbol;Acc:HGNC:14237]
7953166	TSPAN9	ENSG00000011105	0	0	0		-0.0827107	3.34e-21	0.598114	363	tetraspanin 9 [Source:HGNC Symbol;Acc:HGNC:21640]
7984079	TPM1	ENSG00000140416	1	1	0		0.0013529	0.593768	0.598018	364	tropomyosin 1 (alpha) [Source:HGNC Symbol;Acc:HGNC:12010]
8016239	PLEKHM1	ENSG00000225190	0	1	0		0.0362134	3.17e-06	0.597968	365	pleckstrin homology domain containing, family M (with RUN domain) member 1 [Source:HGNC Symbol;Acc:HGNC:29017]
8003410	GALNS	ENSG00000141012	1	1	0		0.0158603	2.37e-05	0.597617	366	galactosamine (N-acetyl)-6-sulfatase [Source:HGNC Symbol;Acc:HGNC:4122]
7933619	SGMS1	ENSG00000198964	0	0	0		0.0153479	3.88e-06	0.597325	367	sphingomyelin synthase 1 [Source:HGNC Symbol;Acc:HGNC:29799]
8019912	EMILIN2	ENSG00000132205	0	0	0		0.0223792	0.0135903	0.597223	368	elastin microfibril interfacer 2 [Source:HGNC Symbol;Acc:HGNC:19881]
7959786	AACS	ENSG00000081760	0	0	0		0.0234891	2.87e-06	0.597023	369	acetoacetyl-CoA synthetase [Source:HGNC Symbol;Acc:HGNC:21298]
8010562	BAIAP2	ENSG00000175866	0	0	0		0.0482969	3.86e-07	0.596993	370	BAI1-associated protein 2 [Source:HGNC Symbol;Acc:HGNC:947]
8175844	IDH3G	ENSG00000067829	0	0	0		0.00674454	0.0788317	0.596808	371	isocitrate dehydrogenase 3 (NAD+) gamma [Source:HGNC Symbol;Acc:HGNC:5386]
8120402	BAG2	ENSG00000112208	0	0	0		0.0413423	3.37e-07	0.596722	372	BCL2-associated athanogene 2 [Source:HGNC Symbol;Acc:HGNC:938]
7963911	CD63	ENSG00000135404	0	0	0		0.0333416	6.05e-12	0.596643	373	CD63 molecule [Source:HGNC Symbol;Acc:HGNC:1692]
7972750	COL4A1	ENSG00000187498	0	1	0		0.0378043	4.25e-09	0.59655	374	collagen, type IV, alpha 1 [Source:HGNC Symbol;Acc:HGNC:2202]
8060427	STK35	ENSG00000125834	0	0	0		0.0230323	3.92e-06	0.596419	375	serine/threonine kinase 35 [Source:HGNC Symbol;Acc:HGNC:16254]
8104930	SLC1A3	ENSG00000079215	0	1	0		0.0379314	2.5e-08	0.59621	376	solute carrier family 1 (glial high affinity glutamate transporter), member 3 [Source:HGNC Symbol;Acc:HGNC:10941]
8109333	GPX3	ENSG00000211445	0	0	0		0.0307792	2.78e-20	0.596069	377	glutathione peroxidase 3 [Source:HGNC Symbol;Acc:HGNC:4555]
8107133	PAM	ENSG00000145730	0	0	0		-0.0159674	8.63e-08	0.595786	378	peptidylglycine alpha-amidating monooxygenase [Source:HGNC Symbol;Acc:HGNC:8596]
8025421	2017-03-02	ENSG00000099785	0	0	0		0.00985905	0.0959239	0.595771	379	membrane-associated ring finger (C3HC4) 2, E3 ubiquitin protein ligase [Source:HGNC Symbol;Acc:HGNC:28038]
8090803	RAB6B	ENSG00000154917	0	0	0		-0.00570073	0.52832	0.595629	380	RAB6B, member RAS oncogene family [Source:HGNC Symbol;Acc:HGNC:14902]
8171921	DMD	ENSG00000198947	1	1	0		-0.0136797	5.92e-05	0.595589	381	dystrophin [Source:HGNC Symbol;Acc:HGNC:2928]
8109283	NDST1	ENSG00000070614	0	1	0		0.0136452	0.000426514	0.595535	382	N-deacetylase/N-sulfotransferase (heparan glucosaminyl) 1 [Source:HGNC Symbol;Acc:HGNC:7680]
7951165	PGR	ENSG00000082175	0	1	0		-0.00929546	0.794611	0.595291	383	progesterone receptor [Source:HGNC Symbol;Acc:HGNC:8910]
8171313	ARHGAP6	ENSG00000047648	0	0	0		0.0289038	0.000153959	0.595272	384	Rho GTPase activating protein 6 [Source:HGNC Symbol;Acc:HGNC:676]
7934442	SYNPO2L	ENSG00000166317	0	0	0		-0.0402956	9.25e-10	0.59515	385	synaptopodin 2-like [Source:HGNC Symbol;Acc:HGNC:23532]
8035886	C19orf12	ENSG00000131943	0	1	0		0.0487108	4.46e-20	0.59506	386	chromosome 19 open reading frame 12 [Source:HGNC Symbol;Acc:HGNC:25443]
8080938	MITF	ENSG00000187098	0	1	0		0.00155404	0.650986	0.594901	387	microphthalmia-associated transcription factor [Source:HGNC Symbol;Acc:HGNC:7105]
7932453	NEBL	ENSG00000078114	0	0	0		-0.012186	3.33e-07	0.594545	388	nebulette [Source:HGNC Symbol;Acc:HGNC:16932]
8087806	PCBP4	ENSG00000090097	0	0	0		0.0253008	7.3e-09	0.594497	389	poly(rC) binding protein 4 [Source:HGNC Symbol;Acc:HGNC:8652]
7898328	SZRD1	ENSG00000055070	0	0	0		0.0389264	3.55e-25	0.594495	390	SUZ RNA binding domain containing 1 [Source:HGNC Symbol;Acc:HGNC:30232]
8023920	TXNL4A	ENSG00000141759	0	1	0		0.0195314	1.88e-06	0.594471	391	thioredoxin-like 4A [Source:HGNC Symbol;Acc:HGNC:30551]
8090162	ITGB5	ENSG00000082781	0	0	0		0.00872022	0.0490586	0.594409	392	integrin, beta 5 [Source:HGNC Symbol;Acc:HGNC:6160]
8071758	MMP11	ENSG00000099953	0	0	0		0.0493015	8.34e-11	0.594359	393	matrix metallopeptidase 11 [Source:HGNC Symbol;Acc:HGNC:7157]
7943984	ZBTB16	ENSG00000109906	0	1	0		0.0491943	1.72e-08	0.594296	394	zinc finger and BTB domain containing 16 [Source:HGNC Symbol;Acc:HGNC:12930]
8034034	KEAP1	ENSG00000079999	0	0	0		0.0200965	2.03e-07	0.594284	395	kelch-like ECH-associated protein 1 [Source:HGNC Symbol;Acc:HGNC:23177]
8159318	GPSM1	ENSG00000160360	0	0	0		0.0300404	8.52e-08	0.594233	396	G-protein signaling modulator 1 [Source:HGNC Symbol;Acc:HGNC:17858]
7928558	ZMIZ1	ENSG00000108175	0	0	0		0.00749837	0.0168835	0.594201	397	zinc finger, MIZ-type containing 1 [Source:HGNC Symbol;Acc:HGNC:16493]
8176163	GAB3	ENSG00000160219	0	0	0		-0.0694871	1.2e-16	0.594171	398	GRB2-associated binding protein 3 [Source:HGNC Symbol;Acc:HGNC:17515]
8046906	GULP1	ENSG00000144366	0	0	0		0.0101162	0.0716285	0.594072	399	GULP, engulfment adaptor PTB domain containing 1 [Source:HGNC Symbol;Acc:HGNC:18649]
8148317	MYC	ENSG00000136997	0	1	0		0.0685192	3.95e-10	0.593857	400	v-myc avian myelocytomatosis viral oncogene homolog [Source:HGNC Symbol;Acc:HGNC:7553]
7898278	SPEN	ENSG00000065526	0	0	0		0.0164702	0.00358886	0.593656	401	spen family transcriptional repressor [Source:HGNC Symbol;Acc:HGNC:17575]
8007212	STAT5A	ENSG00000126561	0	0	0		0.0136106	0.00467081	0.593601	402	signal transducer and activator of transcription 5A [Source:HGNC Symbol;Acc:HGNC:11366]
7897685	UBIAD1	ENSG00000120942	0	1	0		0.033055	3.53e-12	0.593542	403	UbiA prenyltransferase domain containing 1 [Source:HGNC Symbol;Acc:HGNC:30791]
8106098	MAP1B	ENSG00000131711	0	0	0		0.0183766	0.00591352	0.593426	404	microtubule-associated protein 1B [Source:HGNC Symbol;Acc:HGNC:6836]
7902495	NEXN	ENSG00000162614	1	1	0		-0.00472027	0.494104	0.592655	405	nexilin (F actin binding protein) [Source:HGNC Symbol;Acc:HGNC:29557]
8040898	TRIM54	ENSG00000138100	0	0	0		-0.0142436	0.0236996	0.592614	406	tripartite motif containing 54 [Source:HGNC Symbol;Acc:HGNC:16008]
8172022	TMEM47	ENSG00000147027	0	0	0		-0.0106468	0.000567379	0.592609	407	transmembrane protein 47 [Source:HGNC Symbol;Acc:HGNC:18515]
8018482	WBP2	ENSG00000132471	0	0	0		0.0234604	2.56e-10	0.592507	408	WW domain binding protein 2 [Source:HGNC Symbol;Acc:HGNC:12738]
8141076	PON2	ENSG00000105854	0	0	0		0.0098539	0.0555104	0.592407	409	paraoxonase 2 [Source:HGNC Symbol;Acc:HGNC:9205]
7928695	FAM213A	ENSG00000122378	0	0	0		0.0320443	2.46e-09	0.592323	410	family with sequence similarity 213, member A [Source:HGNC Symbol;Acc:HGNC:28651]
8073578	SMDT1	ENSG00000183172	0	0	0		0.0227887	7.71e-09	0.592276	411	single-pass membrane protein with aspartate-rich tail 1 [Source:HGNC Symbol;Acc:HGNC:25055]
7999387	EMP2	ENSG00000213853	0	1	0		0.0306908	6.34e-14	0.592207	412	epithelial membrane protein 2 [Source:HGNC Symbol;Acc:HGNC:3334]
7965090	CSRP2	ENSG00000175183	0	0	0		0.017362	0.00224554	0.592122	413	cysteine and glycine-rich protein 2 [Source:HGNC Symbol;Acc:HGNC:2470]
8093039	SDHAP2	ENSG00000215837	1	1	0		-0.0141501	0.000313235	0.592032	414	succinate dehydrogenase complex, subunit A, flavoprotein pseudogene 2 [Source:HGNC Symbol;Acc:HGNC:27408]
8093039	LINC00969	ENSG00000242086	1	1	0		-0.0141501	0.000313235	0.592032	414	long intergenic non-protein coding RNA 969 [Source:HGNC Symbol;Acc:HGNC:48729]
8093039	SDHAP1	ENSG00000185485	1	1	0		-0.0141501	0.000313235	0.592032	414	succinate dehydrogenase complex, subunit A, flavoprotein pseudogene 1 [Source:HGNC Symbol;Acc:HGNC:32455]
8065569	BCL2L1	ENSG00000171552	0	0	0		0.0675727	1.52e-23	0.592029	417	BCL2-like 1 [Source:HGNC Symbol;Acc:HGNC:992]
8049567	RAMP1	ENSG00000132329	0	0	0		0.0629121	1.38e-10	0.592025	418	receptor (G protein-coupled) activity modifying protein 1 [Source:HGNC Symbol;Acc:HGNC:9843]
8176133	G6PD	ENSG00000160211	0	1	0		0.0727769	7.2e-18	0.591629	419	glucose-6-phosphate dehydrogenase [Source:HGNC Symbol;Acc:HGNC:4057]
8098576	SLC25A4	ENSG00000151729	0	1	1	SLC25A4 gene is also linked to autosomal dominant and autosomal recessive cardiomyopathic types of mitochondrial DNA depletion (in OMIM database)	-7.34e-05	0.68466	0.59162	420	solute carrier family 25 (mitochondrial carrier; adenine nucleotide translocator), member 4 [Source:HGNC Symbol;Acc:HGNC:10990]
8159667	TOR4A	ENSG00000198113	0	0	0		0.0253739	2.62e-06	0.591299	421	torsin family 4, member A [Source:HGNC Symbol;Acc:HGNC:25981]
7966668	TBX5	ENSG00000089225	0	1	0		-0.0242236	0.00450469	0.59098	422	T-box 5 [Source:HGNC Symbol;Acc:HGNC:11604]
8156415	WNK2	ENSG00000165238	0	0	0		-0.0284106	0.000195756	0.590952	423	WNK lysine deficient protein kinase 2 [Source:HGNC Symbol;Acc:HGNC:14542]
7928838	LDB3	ENSG00000122367	1	1	0		-0.00902807	0.00428111	0.590854	424	LIM domain binding 3 [Source:HGNC Symbol;Acc:HGNC:15710]
8080926	ARL6IP5	ENSG00000144746	0	0	0		0.00682552	0.00719362	0.590814	425	ADP-ribosylation factor-like 6 interacting protein 5 [Source:HGNC Symbol;Acc:HGNC:16937]
7941927	AIP	ENSG00000110711	1	1	0		0.0135282	0.00643463	0.590699	426	aryl hydrocarbon receptor interacting protein [Source:HGNC Symbol;Acc:HGNC:358]
7952986	WNK1	ENSG00000060237	0	1	0		0.0259194	3.86e-05	0.590697	427	WNK lysine deficient protein kinase 1 [Source:HGNC Symbol;Acc:HGNC:14540]
7954604	KLHL42	ENSG00000087448	0	0	0		0.0286864	6.04e-06	0.590537	428	kelch-like family member 42 [Source:HGNC Symbol;Acc:HGNC:29252]
7915801	POMGNT1	ENSG00000085998	0	1	0		0.0121731	0.000269019	0.590531	429	protein O-linked mannose N-acetylglucosaminyltransferase 1 (beta 1,2-) [Source:HGNC Symbol;Acc:HGNC:19139]
8175947	HCFC1	ENSG00000172534	0	1	0		0.0292992	5.09e-11	0.590529	430	host cell factor C1 [Source:HGNC Symbol;Acc:HGNC:4839]
8138977	DPY19L1	ENSG00000173852	0	0	0		0.0379973	3.46e-10	0.590523	431	dpy-19-like 1 (C. elegans) [Source:HGNC Symbol;Acc:HGNC:22205]
8001764	GOT2	ENSG00000125166	0	0	0		-0.0128322	8.45e-06	0.590267	432	glutamic-oxaloacetic transaminase 2, mitochondrial [Source:HGNC Symbol;Acc:HGNC:4433]
7933760	CCDC6	ENSG00000108091	0	1	0		0.0582777	2.81e-16	0.590067	433	coiled-coil domain containing 6 [Source:HGNC Symbol;Acc:HGNC:18782]
8072777	MPST	ENSG00000128309	0	0	0		0.0326161	6.54e-09	0.589955	434	mercaptopyruvate sulfurtransferase [Source:HGNC Symbol;Acc:HGNC:7223]
8105153	NNT	ENSG00000112992	0	1	0		-0.0249128	1.07e-09	0.589937	435	nicotinamide nucleotide transhydrogenase [Source:HGNC Symbol;Acc:HGNC:7863]
7918188	SLC25A24	ENSG00000085491	0	0	0		0.0282579	5.21e-05	0.589813	436	solute carrier family 25 (mitochondrial carrier; phosphate carrier), member 24 [Source:HGNC Symbol;Acc:HGNC:20662]
8097801	FAM160A1	ENSG00000164142	0	0	0		0.0158748	0.000273899	0.589486	437	family with sequence similarity 160, member A1 [Source:HGNC Symbol;Acc:HGNC:34237]
7903667	SYPL2	ENSG00000143028	0	0	0		0.0222598	5.86e-05	0.589485	438	synaptophysin-like 2 [Source:HGNC Symbol;Acc:HGNC:27638]
7959298	TMEM120B	ENSG00000188735	0	0	0		0.0352163	5.61e-07	0.589332	439	transmembrane protein 120B [Source:HGNC Symbol;Acc:HGNC:32008]
8158671	ASS1	ENSG00000130707	0	1	0		0.038929	1.4e-08	0.58932	440	argininosuccinate synthase 1 [Source:HGNC Symbol;Acc:HGNC:758]
8138997	TBX20	ENSG00000164532	0	1	0		-0.00650571	0.0996748	0.589158	441	T-box 20 [Source:HGNC Symbol;Acc:HGNC:11598]
8086222	SCN5A	ENSG00000183873	1	1	0		0.00322264	0.89049	0.589087	442	sodium channel, voltage gated, type V alpha subunit [Source:HGNC Symbol;Acc:HGNC:10593]
8175647	CD99L2	ENSG00000102181	0	0	0		0.000825057	0.373603	0.588964	443	CD99 molecule-like 2 [Source:HGNC Symbol;Acc:HGNC:18237]
8175444	FGF13	ENSG00000129682	0	0	0		-0.00677589	0.33515	0.58894	444	fibroblast growth factor 13 [Source:HGNC Symbol;Acc:HGNC:3670]
8073612	TSPO	ENSG00000100300	0	0	0		0.0126268	5.36e-05	0.588517	445	translocator protein (18kDa) [Source:HGNC Symbol;Acc:HGNC:1158]
7999253	PPL	ENSG00000118898	0	0	0		0.0760341	2.19e-16	0.58847	446	periplakin [Source:HGNC Symbol;Acc:HGNC:9273]
8011027	MYO1C	ENSG00000197879	0	0	0		0.0145407	3.6e-05	0.588436	447	myosin IC [Source:HGNC Symbol;Acc:HGNC:7597]
7897561	KIF1B	ENSG00000054523	1	1	0		0.0113473	0.00022862	0.588368	448	kinesin family member 1B [Source:HGNC Symbol;Acc:HGNC:16636]
7931479	INPP5A	ENSG00000068383	0	0	0		0.00644534	0.0124085	0.588293	449	inositol polyphosphate-5-phosphatase A [Source:HGNC Symbol;Acc:HGNC:6076]
7959220	ACADS	ENSG00000122971	1	1	0		0.0261668	0.0146814	0.588262	450	acyl-CoA dehydrogenase, C-2 to C-3 short chain [Source:HGNC Symbol;Acc:HGNC:90]
8071179	DGCR6	ENSG00000183628	0	0	0		-0.0143862	0.850411	0.588121	451	DiGeorge syndrome critical region gene 6 [Source:HGNC Symbol;Acc:HGNC:2846]
8071179	AC007325.4	ENSG00000278817	0	0	0		-0.0143862	0.850411	0.588121	451
8161044	TPM2	ENSG00000198467	0	1	0		0.010082	0.000441655	0.588085	453	tropomyosin 2 (beta) [Source:HGNC Symbol;Acc:HGNC:12011]
8066407	FITM2	ENSG00000197296	0	0	0		-0.00702059	0.0579141	0.587754	454	fat storage-inducing transmembrane protein 2 [Source:HGNC Symbol;Acc:HGNC:16135]
8007620	GRN	ENSG00000030582	0	1	0		0.00651603	0.296123	0.587749	455	granulin [Source:HGNC Symbol;Acc:HGNC:4601]
7897469	TMEM201	ENSG00000188807	0	0	0		0.022555	2.82e-05	0.587457	456	transmembrane protein 201 [Source:HGNC Symbol;Acc:HGNC:33719]
7997230	PSMD7	ENSG00000103035	0	0	0		0.0114811	1.27e-06	0.587275	457	proteasome 26S subunit, non-ATPase 7 [Source:HGNC Symbol;Acc:HGNC:9565]
8025199	PNPLA6	ENSG00000032444	0	1	0		0.0448491	5.43e-13	0.587261	458	patatin-like phospholipase domain containing 6 [Source:HGNC Symbol;Acc:HGNC:16268]
7945110	ST3GAL4	ENSG00000110080	0	0	0		0.039409	2.97e-05	0.587242	459	ST3 beta-galactoside alpha-2,3-sialyltransferase 4 [Source:HGNC Symbol;Acc:HGNC:10864]
8093230	RUBCN	ENSG00000145016	0	1	0		0.0124229	0.00854113	0.587233	460	RUN domain and cysteine-rich domain containing, Beclin 1-interacting protein [Source:HGNC Symbol;Acc:HGNC:28991]
8003249	FBXO31	ENSG00000103264	0	1	0		-0.0182793	2.35e-05	0.587153	461	F-box protein 31 [Source:HGNC Symbol;Acc:HGNC:16510]
7934320	DNAJC9	ENSG00000213551	0	1	0		-0.00349057	0.504391	0.587104	462	DnaJ (Hsp40) homolog, subfamily C, member 9 [Source:HGNC Symbol;Acc:HGNC:19123]
7934320	MRPS16	ENSG00000182180	0	1	0		-0.00349057	0.504391	0.587104	462	mitochondrial ribosomal protein S16 [Source:HGNC Symbol;Acc:HGNC:14048]
8157092	TMEM38B	ENSG00000095209	0	0	0		0.0154601	0.0049127	0.587036	464	transmembrane protein 38B [Source:HGNC Symbol;Acc:HGNC:25535]
8023864	FAM69C	ENSG00000187773	0	0	0		-0.073753	0.000135089	0.587025	465	family with sequence similarity 69, member C [Source:HGNC Symbol;Acc:HGNC:31729]
8089999	KPNA1	ENSG00000114030	0	0	0		0.0214069	5.55e-07	0.586842	466	karyopherin alpha 1 (importin alpha 5) [Source:HGNC Symbol;Acc:HGNC:6394]
8175492	ATP11C	ENSG00000101974	0	0	0		0.0214707	0.00019756	0.586768	467	ATPase, class VI, type 11C [Source:HGNC Symbol;Acc:HGNC:13554]
8075106	TPST2	ENSG00000128294	0	0	0		0.0650932	1.45e-23	0.586704	468	tyrosylprotein sulfotransferase 2 [Source:HGNC Symbol;Acc:HGNC:12021]
7941985	TCIRG1	ENSG00000110719	0	1	0		0.0334303	1.29e-08	0.586619	469	T-cell, immune regulator 1, ATPase, H+ transporting, lysosomal V0 subunit A3 [Source:HGNC Symbol;Acc:HGNC:11647]
8155062	TESK1	ENSG00000107140	0	0	0		0.0525015	1.56e-23	0.586198	470	testis-specific kinase 1 [Source:HGNC Symbol;Acc:HGNC:11731]
7992552	MLST8	ENSG00000167965	0	0	0		0.0198409	4.25e-07	0.585836	471	MTOR associated protein, LST8 homolog [Source:HGNC Symbol;Acc:HGNC:24825]
7912898	ATP13A2	ENSG00000159363	0	1	0		0.0399951	5.12e-14	0.585797	472	ATPase type 13A2 [Source:HGNC Symbol;Acc:HGNC:30213]
8120468	ADGRB3	ENSG00000135298	0	0	0		0.0267192	0.00172233	0.585684	473	adhesion G protein-coupled receptor B3 [Source:HGNC Symbol;Acc:HGNC:945]
8093906	WFS1	ENSG00000109501	1	1	0		-0.0213272	0.00196803	0.585655	474	Wolfram syndrome 1 (wolframin) [Source:HGNC Symbol;Acc:HGNC:12762]
7907537	CACYBP	ENSG00000116161	0	0	0		0.0359756	3.26e-10	0.585619	475	calcyclin binding protein [Source:HGNC Symbol;Acc:HGNC:30423]
7907537	RABGAP1L	ENSG00000152061	0	0	0		0.0359756	3.26e-10	0.585619	475	RAB GTPase activating protein 1-like [Source:HGNC Symbol;Acc:HGNC:24663]
7985147	DNAJA4	ENSG00000140403	0	0	0		0.0382527	4.1e-07	0.585474	477	DnaJ (Hsp40) homolog, subfamily A, member 4 [Source:HGNC Symbol;Acc:HGNC:14885]
8072436	INPP5J	ENSG00000185133	0	0	0		0.017655	0.0768812	0.585474	478	inositol polyphosphate-5-phosphatase J [Source:HGNC Symbol;Acc:HGNC:8956]
8002692	ZFHX3	ENSG00000140836	0	0	0		0.0277116	2.71e-06	0.585388	479	zinc finger homeobox 3 [Source:HGNC Symbol;Acc:HGNC:777]
7897322	PHF13	ENSG00000116273	0	0	0		0.0107625	0.00932748	0.585342	480	PHD finger protein 13 [Source:HGNC Symbol;Acc:HGNC:22983]
8009533	COG1	ENSG00000166685	0	1	0		0.00432257	0.421325	0.585302	481	component of oligomeric golgi complex 1 [Source:HGNC Symbol;Acc:HGNC:6545]
7909681	PROX1	ENSG00000117707	0	0	0		-0.0223035	0.00222827	0.585194	482	prospero homeobox 1 [Source:HGNC Symbol;Acc:HGNC:9459]
8032804	SH3GL1	ENSG00000141985	0	1	0		0.04199	1.41e-14	0.585118	483	SH3-domain GRB2-like 1 [Source:HGNC Symbol;Acc:HGNC:10830]
8043105	KCMF1	ENSG00000176407	0	0	0		0.0179341	1.03e-19	0.585098	484	potassium channel modulatory factor 1 [Source:HGNC Symbol;Acc:HGNC:20589]
8175052	AIFM1	ENSG00000156709	0	1	0		-0.012693	0.00803202	0.585076	485	apoptosis-inducing factor, mitochondrion-associated, 1 [Source:HGNC Symbol;Acc:HGNC:8768]
8097086	MYOZ2	ENSG00000172399	0	1	0		-0.00628243	0.00231584	0.585061	486	myozenin 2 [Source:HGNC Symbol;Acc:HGNC:1330]
7987385	MEIS2	ENSG00000134138	0	1	0		0.0222569	1.2e-09	0.584906	487	Meis homeobox 2 [Source:HGNC Symbol;Acc:HGNC:7001]
8124144	DEK	ENSG00000124795	0	0	0		0.0198084	8.65e-05	0.584859	488	DEK proto-oncogene [Source:HGNC Symbol;Acc:HGNC:2768]
8085581	COLQ	ENSG00000206561	0	1	0		-0.151261	2.53e-10	0.584851	489	collagen-like tail subunit (single strand of homotrimer) of asymmetric acetylcholinesterase [Source:HGNC Symbol;Acc:HGNC:2226]
7927799	REEP3	ENSG00000165476	0	0	0		0.0338352	3.48e-08	0.584803	490	receptor accessory protein 3 [Source:HGNC Symbol;Acc:HGNC:23711]
7906703	NDUFS2	ENSG00000158864	0	1	0		0.00250491	0.857673	0.584768	491	NADH dehydrogenase (ubiquinone) Fe-S protein 2, 49kDa (NADH-coenzyme Q reductase) [Source:HGNC Symbol;Acc:HGNC:7708]
7992414	TBL3	ENSG00000183751	0	0	0		0.0325798	2.48e-07	0.584654	492	transducin (beta)-like 3 [Source:HGNC Symbol;Acc:HGNC:11587]
8005064	ARHGAP44	ENSG00000006740	0	0	0		0.0103281	0.0982547	0.584562	493	Rho GTPase activating protein 44 [Source:HGNC Symbol;Acc:HGNC:29096]
8086028	GLB1	ENSG00000170266	1	1	0		0.00481503	0.166069	0.584384	494	galactosidase, beta 1 [Source:HGNC Symbol;Acc:HGNC:4298]
8022711	DSC2	ENSG00000134755	0	1	0		0.0240228	2.01e-07	0.584058	495	desmocollin 2 [Source:HGNC Symbol;Acc:HGNC:3036]
8152280	LRP12	ENSG00000147650	0	0	0		0.0261869	6.16e-05	0.583907	496	low density lipoprotein receptor-related protein 12 [Source:HGNC Symbol;Acc:HGNC:31708]
7978586	CFL2	ENSG00000165410	0	1	0		0.0223375	2.77e-06	0.583716	497	cofilin 2 (muscle) [Source:HGNC Symbol;Acc:HGNC:1875]
7915238	NT5C1A	ENSG00000116981	0	0	0		-0.0408416	1.06e-05	0.583714	498	5'-nucleotidase, cytosolic IA [Source:HGNC Symbol;Acc:HGNC:17819]
7997680	GSE1	ENSG00000131149	0	0	0		0.0122524	0.000387337	0.583567	499	Gse1 coiled-coil protein [Source:HGNC Symbol;Acc:HGNC:28979]
7969003	ITM2B	ENSG00000136156	0	1	0		-0.0100637	4.62e-05	0.583322	500	integral membrane protein 2B [Source:HGNC Symbol;Acc:HGNC:6174]
8039937	CPTP	ENSG00000224051	0	0	0		0.0511943	2.5e-08	0.583248	501	ceramide-1-phosphate transfer protein [Source:HGNC Symbol;Acc:HGNC:28116]
8125850	C6orf106	ENSG00000196821	0	0	0		0.0323466	1.2e-16	0.583067	502	chromosome 6 open reading frame 106 [Source:HGNC Symbol;Acc:HGNC:21215]
8107532	HSD17B4	ENSG00000133835	0	1	0		0.00922748	0.108542	0.583039	503	hydroxysteroid (17-beta) dehydrogenase 4 [Source:HGNC Symbol;Acc:HGNC:5213]
8068422	DOPEY2	ENSG00000142197	0	0	0		0.0260639	0.000126492	0.583022	504	dopey family member 2 [Source:HGNC Symbol;Acc:HGNC:1291]
7911993	ICMT	ENSG00000116237	0	0	0		0.0320047	5.31e-10	0.582997	505	isoprenylcysteine carboxyl methyltransferase [Source:HGNC Symbol;Acc:HGNC:5350]
8056005	ACVR1	ENSG00000115170	0	1	0		0.0178344	0.000330403	0.582944	506	activin A receptor, type I [Source:HGNC Symbol;Acc:HGNC:171]
8064522	IDH3B	ENSG00000101365	0	1	0		0.00128549	0.123564	0.582937	507	isocitrate dehydrogenase 3 (NAD+) beta [Source:HGNC Symbol;Acc:HGNC:5385]
7910727	ACTN2	ENSG00000077522	1	1	0		-0.00911635	3.03e-05	0.582878	508	actinin, alpha 2 [Source:HGNC Symbol;Acc:HGNC:164]
8035905	ANKRD27	ENSG00000105186	0	0	0		0.0274108	9.95e-10	0.58287	509	ankyrin repeat domain 27 (VPS9 domain) [Source:HGNC Symbol;Acc:HGNC:25310]
8079796	RNF123	ENSG00000164068	0	0	0		-0.00620333	0.323675	0.582867	510	ring finger protein 123 [Source:HGNC Symbol;Acc:HGNC:21148]
8159415	RABL6	ENSG00000196642	0	0	0		0.0139667	0.0275164	0.582715	511	RAB, member RAS oncogene family-like 6 [Source:HGNC Symbol;Acc:HGNC:24703]
8159415	RABL6	ENSG00000282955	0	0	0		0.0139667	0.0275164	0.582715	511	RAB, member RAS oncogene family-like 6 [Source:EntrezGene;Acc:55684]
8019018	CBX4	ENSG00000141582	0	0	0		0.0181004	0.00409754	0.582622	513	chromobox homolog 4 [Source:HGNC Symbol;Acc:HGNC:1554]
7914015	FAM46B	ENSG00000158246	0	0	0		0.144593	7.5e-25	0.582531	514	family with sequence similarity 46, member B [Source:HGNC Symbol;Acc:HGNC:28273]
7962537	SLC38A2	ENSG00000134294	0	0	0		0.0468241	1.72e-14	0.582512	515	solute carrier family 38, member 2 [Source:HGNC Symbol;Acc:HGNC:13448]
8047248	PLCL1	ENSG00000115896	0	0	0		0.00900698	0.0132429	0.582465	516	phospholipase C-like 1 [Source:HGNC Symbol;Acc:HGNC:9063]
8049919	D2HGDH	ENSG00000180902	1	1	0		-0.0131398	0.00150513	0.582297	517	D-2-hydroxyglutarate dehydrogenase [Source:HGNC Symbol;Acc:HGNC:28358]
7987165	AVEN	ENSG00000169857	0	0	0		0.0498056	1.78e-13	0.582287	518	apoptosis, caspase activation inhibitor [Source:HGNC Symbol;Acc:HGNC:13509]
8071392	MED15	ENSG00000099917	0	0	0		0.0119264	1.39e-06	0.582252	519	mediator complex subunit 15 [Source:HGNC Symbol;Acc:HGNC:14248]
7932094	PHYH	ENSG00000107537	1	1	0		-0.0189401	0.000230706	0.582236	520	phytanoyl-CoA 2-hydroxylase [Source:HGNC Symbol;Acc:HGNC:8940]
8142524	TSPAN12	ENSG00000106025	0	1	0		-0.0132603	0.00505595	0.582219	521	tetraspanin 12 [Source:HGNC Symbol;Acc:HGNC:21641]
7973564	PSME1	ENSG00000092010	0	0	0		0.0210002	8.15e-09	0.582173	522	proteasome activator subunit 1 [Source:HGNC Symbol;Acc:HGNC:9568]
8069676	ADAMTS1	ENSG00000154734	0	0	0		0.0751325	5.09e-11	0.582151	523	ADAM metallopeptidase with thrombospondin type 1 motif, 1 [Source:HGNC Symbol;Acc:HGNC:217]
8034130	KANK2	ENSG00000197256	0	1	0		0.0238256	2.85e-10	0.582045	524	KN motif and ankyrin repeat domains 2 [Source:HGNC Symbol;Acc:HGNC:29300]
8121193	KLHL32	ENSG00000186231	0	0	0		0.0386881	2.88e-05	0.581917	525	kelch-like family member 32 [Source:HGNC Symbol;Acc:HGNC:21221]
8031047	MYADM	ENSG00000179820	0	0	0		0.0224659	5.41e-07	0.581768	526	myeloid-associated differentiation marker [Source:HGNC Symbol;Acc:HGNC:7544]
8148902	GPT	ENSG00000167701	0	0	0		0.029966	9.02e-06	0.581667	527	glutamic-pyruvate transaminase (alanine aminotransferase) [Source:HGNC Symbol;Acc:HGNC:4552]
8166469	SAT1	ENSG00000130066	0	1	0		0.0713439	1.52e-16	0.581585	528	spermidine/spermine N1-acetyltransferase 1 [Source:HGNC Symbol;Acc:HGNC:10540]
8109712	HMMR	ENSG00000072571	0	0	0		0.01916	0.00494817	0.581508	529	hyaluronan-mediated motility receptor (RHAMM) [Source:HGNC Symbol;Acc:HGNC:5012]
7895692	HSPE1	ENSG00000115541	0	1	0		0.00610573	0.235646	0.581404	530	heat shock 10kDa protein 1 [Source:HGNC Symbol;Acc:HGNC:5269]
7895692	CC2D1A	ENSG00000132024	0	1	0		0.00610573	0.235646	0.581404	530	coiled-coil and C2 domain containing 1A [Source:HGNC Symbol;Acc:HGNC:30237]
7895692	RP11-411G7.2	ENSG00000262708	0	1	0		0.00610573	0.235646	0.581404	530
8168215	MED12	ENSG00000184634	1	1	0		-0.0244947	6.46e-12	0.581392	533	mediator complex subunit 12 [Source:HGNC Symbol;Acc:HGNC:11957]
8032553	TLE2	ENSG00000065717	0	0	0		0.020859	6.96e-07	0.581373	534	transducin-like enhancer of split 2 [Source:HGNC Symbol;Acc:HGNC:11838]
8116520	GNB2L1	ENSG00000204628	0	0	0		0.00793142	9.41e-06	0.581361	535	guanine nucleotide binding protein (G protein), beta polypeptide 2-like 1 [Source:HGNC Symbol;Acc:HGNC:4399]
8093130	RNF168	ENSG00000163961	0	1	0		0.035558	2.4e-17	0.581263	536	ring finger protein 168, E3 ubiquitin protein ligase [Source:HGNC Symbol;Acc:HGNC:26661]
8086330	CSRNP1	ENSG00000144655	0	0	0		0.00418228	0.0673636	0.581138	537	cysteine-serine-rich nuclear protein 1 [Source:HGNC Symbol;Acc:HGNC:14300]
7960518	TNFRSF1A	ENSG00000067182	0	1	0		0.0616255	5.88e-18	0.581069	538	tumor necrosis factor receptor superfamily, member 1A [Source:HGNC Symbol;Acc:HGNC:11916]
8088491	CADPS	ENSG00000163618	0	0	0		-0.0891656	2.67e-12	0.580813	539	Ca++-dependent secretion activator [Source:HGNC Symbol;Acc:HGNC:1426]
7936516	HSPA12A	ENSG00000165868	0	0	0		0.0210131	7.78e-05	0.5808	540	heat shock 70kDa protein 12A [Source:HGNC Symbol;Acc:HGNC:19022]
7966026	NUAK1	ENSG00000074590	0	0	0		0.00362326	0.494104	0.580758	541	NUAK family, SNF1-like kinase, 1 [Source:HGNC Symbol;Acc:HGNC:14311]
8086317	GORASP1	ENSG00000114745	0	0	0		0.0136426	2.42e-06	0.580652	542	golgi reassembly stacking protein 1, 65kDa [Source:HGNC Symbol;Acc:HGNC:16769]
8097417	JADE1	ENSG00000077684	0	0	0		0.0251739	2.37e-05	0.580619	543	jade family PHD finger 1 [Source:HGNC Symbol;Acc:HGNC:30027]
7968004	SGCG	ENSG00000102683	1	1	0		-0.05085	2.07e-09	0.580582	544	sarcoglycan, gamma (35kDa dystrophin-associated glycoprotein) [Source:HGNC Symbol;Acc:HGNC:10809]
7938528	PARVA	ENSG00000197702	0	0	0		0.0300407	1.03e-16	0.580422	545	parvin, alpha [Source:HGNC Symbol;Acc:HGNC:14652]
8042356	MEIS1	ENSG00000143995	0	0	0		0.053078	8.33e-15	0.580384	546	Meis homeobox 1 [Source:HGNC Symbol;Acc:HGNC:7000]
7991357	AP3S2	ENSG00000157823	0	0	0		-0.0064936	0.0186622	0.580299	547	adaptor-related protein complex 3, sigma 2 subunit [Source:HGNC Symbol;Acc:HGNC:571]
7991357	C15orf38-AP3S2	ENSG00000250021	0	0	0		-0.0064936	0.0186622	0.580299	547	C15orf38-AP3S2 readthrough [Source:HGNC Symbol;Acc:HGNC:38824]
7910146	PSEN2	ENSG00000143801	1	1	0		0.00620242	0.0331663	0.580294	549	presenilin 2 [Source:HGNC Symbol;Acc:HGNC:9509]
7976292	RIN3	ENSG00000100599	0	0	0		0.0217071	6.79e-05	0.58025	550	Ras and Rab interactor 3 [Source:HGNC Symbol;Acc:HGNC:18751]
8023261	ACAA2	ENSG00000167315	0	0	0		-0.00180201	0.250591	0.580242	551	acetyl-CoA acyltransferase 2 [Source:HGNC Symbol;Acc:HGNC:83]
8085374	RAF1	ENSG00000132155	1	1	0		0.018073	1.11e-13	0.580185	552	Raf-1 proto-oncogene, serine/threonine kinase [Source:HGNC Symbol;Acc:HGNC:9829]
7947099	CSRP3	ENSG00000129170	1	1	0		-0.0119752	0.00244374	0.58016	553	cysteine and glycine-rich protein 3 (cardiac LIM protein) [Source:HGNC Symbol;Acc:HGNC:2472]
7992402	NDUFB10	ENSG00000140990	0	0	0		0.0188292	0.000140245	0.580097	554	NADH dehydrogenase (ubiquinone) 1 beta subcomplex, 10, 22kDa [Source:HGNC Symbol;Acc:HGNC:7696]
8072610	FBXO7	ENSG00000100225	0	1	0		0.00702504	0.00070769	0.580097	555	F-box protein 7 [Source:HGNC Symbol;Acc:HGNC:13586]
8081375	NXPE3	ENSG00000144815	0	0	0		0.000803622	0.764431	0.580086	556	neurexophilin and PC-esterase domain family, member 3 [Source:HGNC Symbol;Acc:HGNC:28238]
8084912	SDHAP3	ENSG00000185986	1	1	0		-0.014575	0.000516209	0.580081	557	succinate dehydrogenase complex, subunit A, flavoprotein pseudogene 3 [Source:HGNC Symbol;Acc:HGNC:18781]
7979963	DPF3	ENSG00000205683	0	0	0		-0.0359214	6.59e-05	0.579787	558	D4, zinc and double PHD fingers, family 3 [Source:HGNC Symbol;Acc:HGNC:17427]
8032157	SBNO2	ENSG00000064932	0	0	0		0.0380915	1.23e-11	0.579595	559	strawberry notch homolog 2 (Drosophila) [Source:HGNC Symbol;Acc:HGNC:29158]
7971602	RCBTB1	ENSG00000136144	0	0	0		0.0114662	0.00512899	0.579573	560	regulator of chromosome condensation (RCC1) and BTB (POZ) domain containing protein 1 [Source:HGNC Symbol;Acc:HGNC:18243]
7908993	SOX13	ENSG00000143842	0	0	0		0.0178092	0.0248677	0.579457	561	SRY (sex determining region Y)-box 13 [Source:HGNC Symbol;Acc:HGNC:11192]
8046160	KLHL41	ENSG00000239474	0	1	0		0.0735809	4e-18	0.579407	562	kelch-like family member 41 [Source:HGNC Symbol;Acc:HGNC:16905]
8046160	RP11-724O16.1	ENSG00000251569	0	1	0		0.0735809	4e-18	0.579407	562
8173086	FGD1	ENSG00000102302	1	1	0		-0.00420283	0.573117	0.579355	564	FYVE, RhoGEF and PH domain containing 1 [Source:HGNC Symbol;Acc:HGNC:3663]
7924733	PARP1	ENSG00000143799	0	0	0		-0.00206136	0.943734	0.579319	565	poly (ADP-ribose) polymerase 1 [Source:HGNC Symbol;Acc:HGNC:270]
8084173	ATP11B	ENSG00000058063	0	0	0		0.0103951	0.00173597	0.57928	566	ATPase, class VI, type 11B [Source:HGNC Symbol;Acc:HGNC:13553]
7976000	ADCK1	ENSG00000063761	0	0	0		0.0341239	8.73e-05	0.579264	567	aarF domain containing kinase 1 [Source:HGNC Symbol;Acc:HGNC:19038]
8148059	DEPTOR	ENSG00000155792	0	0	0		0.0422491	1.17e-05	0.579213	568	DEP domain containing MTOR-interacting protein [Source:HGNC Symbol;Acc:HGNC:22953]
8093807	DOK7	ENSG00000175920	0	1	0		0.00620067	0.0623286	0.579191	569	docking protein 7 [Source:HGNC Symbol;Acc:HGNC:26594]
7913169	CAPZB	ENSG00000077549	0	0	0		0.0176434	8.61e-10	0.579087	570	capping protein (actin filament) muscle Z-line, beta [Source:HGNC Symbol;Acc:HGNC:1491]
8153625	OPLAH	ENSG00000178814	0	1	0		0.020994	0.00340706	0.579064	571	5-oxoprolinase (ATP-hydrolysing) [Source:HGNC Symbol;Acc:HGNC:8149]
8077779	VHL	ENSG00000134086	1	1	0		5.86e-05	0.991692	0.578948	572	von Hippel-Lindau tumor suppressor, E3 ubiquitin protein ligase [Source:HGNC Symbol;Acc:HGNC:12687]
7977241	INF2	ENSG00000203485	0	1	0		0.0100516	0.016359	0.578785	573	inverted formin, FH2 and WH2 domain containing [Source:HGNC Symbol;Acc:HGNC:23791]
8072216	GAS2L1	ENSG00000185340	0	0	0		0.0483457	2.19e-13	0.578696	574	growth arrest-specific 2 like 1 [Source:HGNC Symbol;Acc:HGNC:16955]
7986214	SLCO3A1	ENSG00000176463	0	0	0		0.0211909	4.49e-09	0.578627	575	solute carrier organic anion transporter family, member 3A1 [Source:HGNC Symbol;Acc:HGNC:10952]
7915466	P3H1	ENSG00000117385	0	1	0		0.00517762	0.406776	0.578568	576	prolyl 3-hydroxylase 1 [Source:HGNC Symbol;Acc:HGNC:19316]
8145365	DOCK5	ENSG00000147459	0	0	0		0.0520325	8.63e-08	0.578507	577	dedicator of cytokinesis 5 [Source:HGNC Symbol;Acc:HGNC:23476]
7949765	PPP1CA	ENSG00000172531	0	0	0		0.0244442	1.35e-13	0.57839	578	protein phosphatase 1, catalytic subunit, alpha isozyme [Source:HGNC Symbol;Acc:HGNC:9281]
8180003	HLA-DRB1	ENSG00000196126	1	1	0		-0.0181658	0.0870396	0.578387	579	major histocompatibility complex, class II, DR beta 1 [Source:HGNC Symbol;Acc:HGNC:4948]
8084488	POLR2H	ENSG00000163882	0	0	0		0.022003	1.35e-13	0.578329	580	polymerase (RNA) II (DNA directed) polypeptide H [Source:HGNC Symbol;Acc:HGNC:9195]
7953150	TEAD4	ENSG00000197905	0	0	0		0.104414	1.1e-23	0.578318	581	TEA domain family member 4 [Source:HGNC Symbol;Acc:HGNC:11717]
8102877	CLGN	ENSG00000153132	0	0	0		-0.00959906	0.125836	0.578189	582	calmegin [Source:HGNC Symbol;Acc:HGNC:2060]
8087337	LAMB2	ENSG00000172037	0	1	0		-0.0232638	1.56e-09	0.578137	583	laminin, beta 2 (laminin S) [Source:HGNC Symbol;Acc:HGNC:6487]
8096753	HADH	ENSG00000138796	1	1	0		-0.0119263	0.00554799	0.578112	584	hydroxyacyl-CoA dehydrogenase [Source:HGNC Symbol;Acc:HGNC:4799]
8010770	SLC16A3	ENSG00000141526	0	0	0		0.0322637	1.95e-05	0.578019	585	solute carrier family 16 (monocarboxylate transporter), member 3 [Source:HGNC Symbol;Acc:HGNC:10924]
7998381	LMF1	ENSG00000103227	0	1	0		0.0110827	0.291864	0.577934	586	lipase maturation factor 1 [Source:HGNC Symbol;Acc:HGNC:14154]
8002152	SLC12A4	ENSG00000124067	0	0	0		0.016085	0.000503019	0.577893	587	solute carrier family 12 (potassium/chloride transporter), member 4 [Source:HGNC Symbol;Acc:HGNC:10913]
7962212	PKP2	ENSG00000057294	0	1	0		-0.00644853	0.0185464	0.577876	588	plakophilin 2 [Source:HGNC Symbol;Acc:HGNC:9024]
8032214	GAMT	ENSG00000130005	0	1	0		-0.0152737	0.000296905	0.577827	589	guanidinoacetate N-methyltransferase [Source:HGNC Symbol;Acc:HGNC:4136]
8102713	NUDT6	ENSG00000170917	0	0	0		-0.0325459	1.44e-06	0.577812	590	nudix (nucleoside diphosphate linked moiety X)-type motif 6 [Source:HGNC Symbol;Acc:HGNC:8053]
8022996	EPG5	ENSG00000152223	1	1	0		-0.0294295	9.25e-10	0.577767	591	ectopic P-granules autophagy protein 5 homolog (C. elegans) [Source:HGNC Symbol;Acc:HGNC:29331]
8022045	MYOM1	ENSG00000101605	0	0	0		-0.0190404	5.84e-06	0.577765	592	myomesin 1 [Source:HGNC Symbol;Acc:HGNC:7613]
8142435	PPP1R3A	ENSG00000154415	0	1	0	Ablation of PPP1R3A gene was recently shown to be associated with heart failure	-0.0160218	0.00403795	0.577531	593	protein phosphatase 1, regulatory subunit 3A [Source:HGNC Symbol;Acc:HGNC:9291]
8077550	MTMR14	ENSG00000163719	0	0	0		0.0147101	0.0549227	0.577523	594	myotubularin related protein 14 [Source:HGNC Symbol;Acc:HGNC:26190]
8129562	CTGF	ENSG00000118523	1	1	0		-0.0493431	0.000678426	0.577501	595	connective tissue growth factor [Source:HGNC Symbol;Acc:HGNC:2500]
8133477	GTF2IRD1	ENSG00000006704	0	0	0		0.0630441	5.48e-16	0.577493	596	GTF2I repeat domain containing 1 [Source:HGNC Symbol;Acc:HGNC:4661]
8093171	MFI2	ENSG00000163975	0	0	0		0.033079	0.000617959	0.57749	597	antigen p97 (melanoma associated) identified by monoclonal antibodies 133.2 and 96.5 [Source:HGNC Symbol;Acc:HGNC:7037]
8009502	KCNJ2	ENSG00000123700	0	1	0		-0.030565	3.53e-05	0.577455	598	potassium channel, inwardly rectifying subfamily J, member 2 [Source:HGNC Symbol;Acc:HGNC:6263]
8078386	GPD1L	ENSG00000152642	0	1	0		0.000477484	0.652654	0.577366	599	glycerol-3-phosphate dehydrogenase 1-like [Source:HGNC Symbol;Acc:HGNC:28956]
8040753	TMEM214	ENSG00000119777	0	0	0		0.0235131	4.56e-11	0.577338	600	transmembrane protein 214 [Source:HGNC Symbol;Acc:HGNC:25983]
7947815	ACP2	ENSG00000134575	0	1	0		0.0379909	5.7e-14	0.577312	601	acid phosphatase 2, lysosomal [Source:HGNC Symbol;Acc:HGNC:123]
8107408	KCNN2	ENSG00000080709	0	0	0		-0.00269246	0.720704	0.577258	602	potassium channel, calcium activated intermediate/small conductance subfamily N alpha, member 2 [Source:HGNC Symbol;Acc:HGNC:6291]
7991234	MFGE8	ENSG00000140545	0	0	0		0.00048918	0.895979	0.577239	603	milk fat globule-EGF factor 8 protein [Source:HGNC Symbol;Acc:HGNC:7036]
8099144	EVC2	ENSG00000173040	1	1	0		0.011154	0.0670178	0.577196	604	Ellis van Creveld syndrome 2 [Source:HGNC Symbol;Acc:HGNC:19747]
7935834	PDZD7	ENSG00000186862	0	1	0		0.00571871	0.225744	0.577091	605	PDZ domain containing 7 [Source:HGNC Symbol;Acc:HGNC:26257]
8092134	PLD1	ENSG00000075651	0	0	0		-0.0103524	0.0543401	0.577031	606	phospholipase D1, phosphatidylcholine-specific [Source:HGNC Symbol;Acc:HGNC:9067]
8033996	TYK2	ENSG00000105397	0	1	0		0.014221	0.000122968	0.576988	607	tyrosine kinase 2 [Source:HGNC Symbol;Acc:HGNC:12440]
8123678	PXDC1	ENSG00000168994	0	0	0		0.016176	0.00366943	0.576986	608	PX domain containing 1 [Source:HGNC Symbol;Acc:HGNC:21361]
7949619	SLC29A2	ENSG00000174669	0	0	0		0.0625265	1.82e-19	0.576925	609	solute carrier family 29 (equilibrative nucleoside transporter), member 2 [Source:HGNC Symbol;Acc:HGNC:11004]
7939825	NDUFS3	ENSG00000213619	0	1	1		-0.00494921	0.07573	0.576785	610	NADH dehydrogenase (ubiquinone) Fe-S protein 3, 30kDa (NADH-coenzyme Q reductase) [Source:HGNC Symbol;Acc:HGNC:7710]
8073242	ADSL	ENSG00000239900	0	1	0		0.0187487	3.86e-07	0.576753	611	adenylosuccinate lyase [Source:HGNC Symbol;Acc:HGNC:291]
8142997	PLXNA4	ENSG00000221866	0	0	0		-0.0395037	8.09e-08	0.576721	612	plexin A4 [Source:HGNC Symbol;Acc:HGNC:9102]
7980580	GALC	ENSG00000054983	0	1	0		-0.0107176	0.0140359	0.57668	613	galactosylceramidase [Source:HGNC Symbol;Acc:HGNC:4115]
8119926	TMEM63B	ENSG00000137216	0	0	0		0.0237167	2.21e-06	0.576674	614	transmembrane protein 63B [Source:HGNC Symbol;Acc:HGNC:17735]
8160718	PTEN	ENSG00000171862	1	1	0		0.0146306	2.88e-07	0.576648	615	phosphatase and tensin homolog [Source:HGNC Symbol;Acc:HGNC:9588]
8160718	PTENP1	ENSG00000237984	1	1	0		0.0146306	2.88e-07	0.576648	615	phosphatase and tensin homolog pseudogene 1 (functional) [Source:HGNC Symbol;Acc:HGNC:9589]
8079563	DHX30	ENSG00000132153	0	0	0		0.00870346	0.000153959	0.57663	617	DEAH (Asp-Glu-Ala-His) box helicase 30 [Source:HGNC Symbol;Acc:HGNC:16716]
7906235	PRCC	ENSG00000143294	0	1	0		0.0330979	2.81e-15	0.576564	618	papillary renal cell carcinoma (translocation-associated) [Source:HGNC Symbol;Acc:HGNC:9343]
8001211	ITFG1	ENSG00000129636	0	0	0		-0.0240596	1.05e-11	0.576499	619	integrin alpha FG-GAP repeat containing 1 [Source:HGNC Symbol;Acc:HGNC:30697]
8063893	ADRM1	ENSG00000130706	0	0	0		0.0338537	3.56e-17	0.57632	620	adhesion regulating molecule 1 [Source:HGNC Symbol;Acc:HGNC:15759]
8075322	RP1-130H16.18	ENSG00000248751	0	0	0		0.032815	1.36e-06	0.576308	621
8075322	GATSL3	ENSG00000239282	0	0	0		0.032815	1.36e-06	0.576308	621	GATS protein-like 3 [Source:HGNC Symbol;Acc:HGNC:34423]
7972805	RAB20	ENSG00000139832	0	0	0		0.0282663	0.00052972	0.576176	623	RAB20, member RAS oncogene family [Source:HGNC Symbol;Acc:HGNC:18260]
8175393	ARHGEF6	ENSG00000129675	0	1	0		-0.0295836	3.04e-11	0.576162	624	Rac/Cdc42 guanine nucleotide exchange factor (GEF) 6 [Source:HGNC Symbol;Acc:HGNC:685]
7953200	CCND2	ENSG00000118971	0	1	0		-0.0475743	4.08e-22	0.575899	625	cyclin D2 [Source:HGNC Symbol;Acc:HGNC:1583]
7965956	NFYB	ENSG00000120837	0	0	0		0.0436468	2.91e-07	0.575823	626	nuclear transcription factor Y, beta [Source:HGNC Symbol;Acc:HGNC:7805]
8042696	SPR	ENSG00000116096	0	1	0		-0.0162567	0.132253	0.57576	627	sepiapterin reductase (7,8-dihydrobiopterin:NADP+ oxidoreductase) [Source:HGNC Symbol;Acc:HGNC:11257]
8090314	ALDH1L1	ENSG00000144908	0	0	0		0.028625	0.0201018	0.575495	628	aldehyde dehydrogenase 1 family, member L1 [Source:HGNC Symbol;Acc:HGNC:3978]
8032576	AES	ENSG00000104964	0	0	0		0.00191479	0.189892	0.575488	629	amino-terminal enhancer of split [Source:HGNC Symbol;Acc:HGNC:307]
7979204	FERMT2	ENSG00000073712	0	0	0		0.0197217	9.99e-13	0.575461	630	fermitin family member 2 [Source:HGNC Symbol;Acc:HGNC:15767]
8167013	JADE3	ENSG00000102221	0	0	0		0.0523016	5.95e-12	0.575394	631	jade family PHD finger 3 [Source:HGNC Symbol;Acc:HGNC:22982]
8086419	HHATL	ENSG00000010282	0	0	0		-0.0105628	0.000203063	0.575338	632	hedgehog acyltransferase-like [Source:HGNC Symbol;Acc:HGNC:13242]
8126729	CLIC5	ENSG00000112782	0	1	0		-0.00340387	0.038679	0.575271	633	chloride intracellular channel 5 [Source:HGNC Symbol;Acc:HGNC:13517]
7960594	CHD4	ENSG00000111642	0	0	0		0.00126706	0.739841	0.575229	634	chromodomain helicase DNA binding protein 4 [Source:HGNC Symbol;Acc:HGNC:1919]
7942417	ARHGEF17	ENSG00000110237	0	0	0		0.0280376	4.57e-07	0.57491	635	Rho guanine nucleotide exchange factor (GEF) 17 [Source:HGNC Symbol;Acc:HGNC:21726]
8135821	LMOD2	ENSG00000170807	0	0	0		-0.0381435	2.01e-12	0.574877	636	leiomodin 2 (cardiac) [Source:HGNC Symbol;Acc:HGNC:6648]
8094789	LIMCH1	ENSG00000064042	0	0	0		-0.0348683	1.3e-10	0.57486	637	LIM and calponin homology domains 1 [Source:HGNC Symbol;Acc:HGNC:29191]
7941179	CAPN1	ENSG00000014216	0	0	0		0.0332989	1.38e-16	0.574825	638	calpain 1, (mu/I) large subunit [Source:HGNC Symbol;Acc:HGNC:1476]
7939805	SLC39A13	ENSG00000165915	0	1	0		0.0148332	0.000101736	0.574801	639	solute carrier family 39 (zinc transporter), member 13 [Source:HGNC Symbol;Acc:HGNC:20859]
8149534	ASAH1	ENSG00000104763	0	1	0		-0.00650158	0.00142327	0.574785	640	N-acylsphingosine amidohydrolase (acid ceramidase) 1 [Source:HGNC Symbol;Acc:HGNC:735]
8019031	TBC1D16	ENSG00000167291	0	0	0		0.0268179	8.45e-06	0.574767	641	TBC1 domain family, member 16 [Source:HGNC Symbol;Acc:HGNC:28356]
8059244	CHPF	ENSG00000123989	0	0	0		-0.00327283	0.843163	0.574737	642	chondroitin polymerizing factor [Source:HGNC Symbol;Acc:HGNC:24291]
8071426	SNAP29	ENSG00000099940	1	1	0		0.00814785	0.00229808	0.574735	643	synaptosomal-associated protein, 29kDa [Source:HGNC Symbol;Acc:HGNC:11133]
7979824	ACTN1	ENSG00000072110	0	1	0		0.0121602	0.00859945	0.574728	644	actinin, alpha 1 [Source:HGNC Symbol;Acc:HGNC:163]
7959500	HIP1R	ENSG00000130787	0	0	0		0.0475546	7e-12	0.574669	645	huntingtin interacting protein 1 related [Source:HGNC Symbol;Acc:HGNC:18415]
7999727	ABCC6	ENSG00000091262	1	1	0		-0.0159559	0.0840917	0.574428	646	ATP-binding cassette, sub-family C (CFTR/MRP), member 6 [Source:HGNC Symbol;Acc:HGNC:57]
7919193	NUDT4P2	ENSG00000271121	0	0	0		0.0366769	2.03e-16	0.574281	647	nudix (nucleoside diphosphate linked moiety X)-type motif 4 pseudogene 2 [Source:HGNC Symbol;Acc:HGNC:18013]
7919193	NUDT4P1	ENSG00000177144	0	0	0		0.0366769	2.03e-16	0.574281	647	nudix (nucleoside diphosphate linked moiety X)-type motif 4 pseudogene 1 [Source:HGNC Symbol;Acc:HGNC:18012]
7968297	POMP	ENSG00000132963	0	1	0		0.0056809	8.08e-05	0.574081	649	proteasome maturation protein [Source:HGNC Symbol;Acc:HGNC:20330]
8040018	TRAPPC12	ENSG00000171853	0	0	0		0.0196	0.000121814	0.574012	650	trafficking protein particle complex 12 [Source:HGNC Symbol;Acc:HGNC:24284]
8173766	BRWD3	ENSG00000165288	0	1	0		0.0228632	2.02e-11	0.57369	651	bromodomain and WD repeat domain containing 3 [Source:HGNC Symbol;Acc:HGNC:17342]
7976515	GLRX5	ENSG00000182512	0	1	0		0.0110519	0.024424	0.573676	652	glutaredoxin 5 [Source:HGNC Symbol;Acc:HGNC:20134]
8166015	MSL3	ENSG00000005302	0	0	0		0.032986	1.44e-08	0.573665	653	male-specific lethal 3 homolog (Drosophila) [Source:HGNC Symbol;Acc:HGNC:7370]
8109697	CCNG1	ENSG00000113328	0	0	0		0.0463218	1.27e-19	0.573636	654	cyclin G1 [Source:HGNC Symbol;Acc:HGNC:1592]
7899417	XKR8	ENSG00000158156	0	0	0		0.00925535	0.020226	0.573588	655	XK, Kell blood group complex subunit-related family, member 8 [Source:HGNC Symbol;Acc:HGNC:25508]
8097957	GUCY1A3	ENSG00000164116	0	1	0		-0.0297192	4.24e-06	0.573571	656	guanylate cyclase 1, soluble, alpha 3 [Source:HGNC Symbol;Acc:HGNC:4685]
7973694	LTB4R	ENSG00000213903	0	0	0		0.00534754	0.338642	0.573265	657	leukotriene B4 receptor [Source:HGNC Symbol;Acc:HGNC:6713]
7973694	LTB4R2	ENSG00000213906	0	0	0		0.00534754	0.338642	0.573265	657	leukotriene B4 receptor 2 [Source:HGNC Symbol;Acc:HGNC:19260]
7973694	NOP9	ENSG00000196943	0	0	0		0.00534754	0.338642	0.573265	657	NOP9 nucleolar protein [Source:HGNC Symbol;Acc:HGNC:19826]
8075857	TST	ENSG00000128311	0	1	0		0.0503838	1.42e-07	0.573146	660	thiosulfate sulfurtransferase (rhodanese) [Source:HGNC Symbol;Acc:HGNC:12388]
8028930	RAB4B-EGLN2	ENSG00000171570	0	0	0		0.0380673	1.77e-08	0.573135	661	RAB4B-EGLN2 readthrough (NMD candidate) [Source:HGNC Symbol;Acc:HGNC:44465]
8028930	RAB4B	ENSG00000167578	0	0	0		0.0380673	1.77e-08	0.573135	661	RAB4B, member RAS oncogene family [Source:HGNC Symbol;Acc:HGNC:9782]
8028930	MIA-RAB4B	ENSG00000268975	0	0	0		0.0380673	1.77e-08	0.573135	661	MIA-RAB4B readthrough (NMD candidate) [Source:HGNC Symbol;Acc:HGNC:48352]
7955562	ACVRL1	ENSG00000139567	1	1	0		0.0654946	1.88e-23	0.573093	664	activin A receptor type II-like 1 [Source:HGNC Symbol;Acc:HGNC:175]
8131927	MPP6	ENSG00000105926	0	0	0		0.0450126	1.72e-05	0.572991	665	membrane protein, palmitoylated 6 (MAGUK p55 subfamily member 6) [Source:HGNC Symbol;Acc:HGNC:18167]
8165995	HCCS	ENSG00000004961	0	1	0		-0.00313185	0.123001	0.572891	666	holocytochrome c synthase [Source:HGNC Symbol;Acc:HGNC:4837]
8099670	CCDC149	ENSG00000181982	0	0	0		0.0118966	0.00124125	0.572888	667	coiled-coil domain containing 149 [Source:HGNC Symbol;Acc:HGNC:25405]
8122150	EYA4	ENSG00000112319	1	1	0		0.0012219	0.888661	0.572869	668	EYA transcriptional coactivator and phosphatase 4 [Source:HGNC Symbol;Acc:HGNC:3522]
8044094	TMEM182	ENSG00000170417	0	0	0		-0.0358626	1.31e-09	0.572863	669	transmembrane protein 182 [Source:HGNC Symbol;Acc:HGNC:26391]
8099340	WDR1	ENSG00000071127	0	0	0		0.0338297	4.89e-16	0.572834	670	WD repeat domain 1 [Source:HGNC Symbol;Acc:HGNC:12754]
8079637	ATRIP	ENSG00000282827	0	1	0		0.015177	0.00026422	0.572649	671	ATR interacting protein [Source:EntrezGene;Acc:84126]
8079637	ATRIP	ENSG00000164053	0	1	0		0.015177	0.00026422	0.572649	671	ATR interacting protein [Source:HGNC Symbol;Acc:HGNC:33499]
7948399	PATL1	ENSG00000166889	0	0	0		0.0178833	1.51e-09	0.572621	673	protein associated with topoisomerase II homolog 1 (yeast) [Source:HGNC Symbol;Acc:HGNC:26721]
8171449	ACE2	ENSG00000130234	0	0	0	targetted by Lisinopril. Lisinopril is an ACE-inhibitor, used to treat hypertension, and heart failure.	-0.0332149	0.0701829	0.57261	674	angiotensin I converting enzyme 2 [Source:HGNC Symbol;Acc:HGNC:13557]
7945944	RHOG	ENSG00000177105	0	0	0		0.0394512	8.81e-16	0.572566	675	ras homolog family member G [Source:HGNC Symbol;Acc:HGNC:672]
7910680	GPR137B	ENSG00000077585	0	0	0		0.0283664	2.07e-08	0.572562	676	G protein-coupled receptor 137B [Source:HGNC Symbol;Acc:HGNC:11862]
8056766	SLC25A12	ENSG00000115840	0	1	0		0.00776231	0.69489	0.572397	677	solute carrier family 25 (aspartate/glutamate carrier), member 12 [Source:HGNC Symbol;Acc:HGNC:10982]
7953508	TPI1	ENSG00000111669	1	1	0		-0.00556324	0.115326	0.571978	678	triosephosphate isomerase 1 [Source:HGNC Symbol;Acc:HGNC:12009]
8051998	MCFD2	ENSG00000180398	0	1	0		0.052958	6.02e-19	0.571882	679	multiple coagulation factor deficiency 2 [Source:HGNC Symbol;Acc:HGNC:18451]
7931031	TACC2	ENSG00000138162	0	0	0		-0.0249711	3.07e-06	0.571863	680	transforming, acidic coiled-coil containing protein 2 [Source:HGNC Symbol;Acc:HGNC:11523]
8093624	SH3BP2	ENSG00000087266	0	1	0		0.04415	1.85e-12	0.571771	681	SH3-domain binding protein 2 [Source:HGNC Symbol;Acc:HGNC:10825]
7901054	PLK3	ENSG00000173846	0	0	0		0.0344181	1.38e-06	0.571663	682	polo-like kinase 3 [Source:HGNC Symbol;Acc:HGNC:2154]
8069689	ADAMTS5	ENSG00000154736	0	0	0		0.0953612	7.77e-10	0.571634	683	ADAM metallopeptidase with thrombospondin type 1 motif, 5 [Source:HGNC Symbol;Acc:HGNC:221]
8082886	PCCB	ENSG00000114054	1	1	0	genes in the branch chain amino acids (BCAA)metabolic pathway which may play an important role in heart failure	-0.0516819	2.44e-20	0.571633	684	propionyl CoA carboxylase, beta polypeptide [Source:HGNC Symbol;Acc:HGNC:8654]
8091780	B3GALNT1	ENSG00000169255	0	0	0		-0.0380724	6.33e-07	0.571596	685	beta-1,3-N-acetylgalactosaminyltransferase 1 (globoside blood group) [Source:HGNC Symbol;Acc:HGNC:918]
8171403	ASB11	ENSG00000165192	0	0	0		0.0137116	0.529834	0.571582	686	ankyrin repeat and SOCS box containing 11, E3 ubiquitin protein ligase [Source:HGNC Symbol;Acc:HGNC:17186]
8067652	EEF1A2	ENSG00000101210	0	0	0		0.00383578	0.0371798	0.571579	687	eukaryotic translation elongation factor 1 alpha 2 [Source:HGNC Symbol;Acc:HGNC:3192]
8016739	TOB1	ENSG00000141232	0	0	0		-0.00891966	0.0160513	0.57157	688	transducer of ERBB2, 1 [Source:HGNC Symbol;Acc:HGNC:11979]
8010702	ASPSCR1	ENSG00000169696	0	1	0		0.0119288	4.1e-05	0.571507	689	alveolar soft part sarcoma chromosome region, candidate 1 [Source:HGNC Symbol;Acc:HGNC:13825]
7933010	PARD3	ENSG00000148498	0	0	0		0.0316521	2.6e-13	0.571445	690	par-3 family cell polarity regulator [Source:HGNC Symbol;Acc:HGNC:16051]
8172056	RPGR	ENSG00000156313	0	1	0		0.0864987	4.89e-16	0.571378	691	retinitis pigmentosa GTPase regulator [Source:HGNC Symbol;Acc:HGNC:10295]
7993800	LYRM1	ENSG00000102897	0	0	0		0.0142239	8.9e-05	0.571291	692	LYR motif containing 1 [Source:HGNC Symbol;Acc:HGNC:25074]
8026915	ARRDC2	ENSG00000105643	0	0	0		0.0153526	0.452711	0.571222	693	arrestin domain containing 2 [Source:HGNC Symbol;Acc:HGNC:25225]
8167412	PQBP1	ENSG00000102103	0	1	0		0.0180248	1.08e-05	0.571171	694	polyglutamine binding protein 1 [Source:HGNC Symbol;Acc:HGNC:9330]
8151644	RMDN1	ENSG00000176623	0	0	0		-0.0138151	0.000118413	0.571081	695	regulator of microtubule dynamics 1 [Source:HGNC Symbol;Acc:HGNC:24285]
8118395	SKIV2L	ENSG00000204351	0	1	0		0.0203197	0.00383554	0.571018	696	SKI2 homolog, superkiller viralicidic activity 2-like [Source:HGNC Symbol;Acc:HGNC:10898]
8118395	STK19	ENSG00000204344	0	1	0		0.0203197	0.00383554	0.571018	696	serine/threonine kinase 19 [Source:HGNC Symbol;Acc:HGNC:11398]
8112807	ARSB	ENSG00000113273	1	1	0		0.00388276	0.129891	0.571004	698	arylsulfatase B [Source:HGNC Symbol;Acc:HGNC:714]
8104592	FBXL7	ENSG00000183580	0	0	0		-0.0115969	0.00997566	0.570986	699	F-box and leucine-rich repeat protein 7 [Source:HGNC Symbol;Acc:HGNC:13604]
8096224	AFF1	ENSG00000172493	0	1	0		0.00813594	0.00183421	0.57093	700	AF4/FMR2 family, member 1 [Source:HGNC Symbol;Acc:HGNC:7135]
7935903	NPM3	ENSG00000107833	0	0	0		0.0204592	0.00028391	0.570776	701	nucleophosmin/nucleoplasmin 3 [Source:HGNC Symbol;Acc:HGNC:7931]
7935903	MGEA5	ENSG00000198408	0	0	0		0.0204592	0.00028391	0.570776	701	meningioma expressed antigen 5 (hyaluronidase) [Source:HGNC Symbol;Acc:HGNC:7056]
8009721	CDR2L	ENSG00000109089	0	0	0		0.0219464	4.1e-05	0.57077	703	cerebellar degeneration-related protein 2-like [Source:HGNC Symbol;Acc:HGNC:29999]
8013965	SSH2	ENSG00000141298	0	0	0		0.0122564	0.000313235	0.570596	704	slingshot protein phosphatase 2 [Source:HGNC Symbol;Acc:HGNC:30580]
8009353	PITPNC1	ENSG00000154217	0	0	0		0.0615095	3.14e-15	0.570534	705	phosphatidylinositol transfer protein, cytoplasmic 1 [Source:HGNC Symbol;Acc:HGNC:21045]
7911506	DVL1	ENSG00000107404	0	0	0		0.0305431	2.1e-14	0.570411	706	dishevelled segment polarity protein 1 [Source:HGNC Symbol;Acc:HGNC:3084]
8033118	MLLT1	ENSG00000130382	0	1	0		0.0285589	9.33e-14	0.570315	707	myeloid/lymphoid or mixed-lineage leukemia; translocated to, 1 [Source:HGNC Symbol;Acc:HGNC:7134]
8148728	CYC1	ENSG00000179091	0	1	0		0.0017343	0.951103	0.570222	708	cytochrome c-1 [Source:HGNC Symbol;Acc:HGNC:2579]
7949503	EFEMP2	ENSG00000172638	1	1	0		-0.019559	2.53e-09	0.570157	709	EGF containing fibulin-like extracellular matrix protein 2 [Source:HGNC Symbol;Acc:HGNC:3219]
7996685	EDC4	ENSG00000038358	0	0	0		0.0146832	2.19e-07	0.569767	710	enhancer of mRNA decapping 4 [Source:HGNC Symbol;Acc:HGNC:17157]
8078729	MYD88	ENSG00000172936	1	1	0		0.0534128	1.97e-13	0.569648	711	myeloid differentiation primary response 88 [Source:HGNC Symbol;Acc:HGNC:7562]
7910265	OBSCN	ENSG00000154358	0	0	0		-0.0101968	0.102564	0.569469	712	obscurin, cytoskeletal calmodulin and titin-interacting RhoGEF [Source:HGNC Symbol;Acc:HGNC:15719]
7982723	IVD	ENSG00000128928	0	1	0	genes in the branch chain amino acids (BCAA)metabolic pathway which may play an important role in heart failure	-0.0423515	5.31e-14	0.569372	713	isovaleryl-CoA dehydrogenase [Source:HGNC Symbol;Acc:HGNC:6186]
8076331	TOB2	ENSG00000183864	0	0	0		0.0335225	2.29e-11	0.569327	714	transducer of ERBB2, 2 [Source:HGNC Symbol;Acc:HGNC:11980]
7935027	IDE	ENSG00000119912	0	0	1		0.0121787	0.00206216	0.569258	715	insulin-degrading enzyme [Source:HGNC Symbol;Acc:HGNC:5381]
7979849	DCAF5	ENSG00000139990	0	0	0		0.01157	0.000172081	0.569225	716	DDB1 and CUL4 associated factor 5 [Source:HGNC Symbol;Acc:HGNC:20224]
7998759	PGP	ENSG00000184207	0	0	0		0.0259377	3.36e-06	0.569208	717	phosphoglycolate phosphatase [Source:HGNC Symbol;Acc:HGNC:8909]
7970262	CUL4A	ENSG00000139842	0	0	0		-0.0120291	0.00546959	0.569174	718	cullin 4A [Source:HGNC Symbol;Acc:HGNC:2554]
7960730	LPCAT3	ENSG00000111684	0	0	0		0.0635452	7.21e-21	0.569131	719	lysophosphatidylcholine acyltransferase 3 [Source:HGNC Symbol;Acc:HGNC:30244]
7906085	LMNA	ENSG00000160789	1	1	1		0.0260905	3.26e-09	0.569069	720	lamin A/C [Source:HGNC Symbol;Acc:HGNC:6636]
8040386	DDX1	ENSG00000079785	0	0	0		-0.00403687	0.277286	0.569045	721	DEAD (Asp-Glu-Ala-Asp) box helicase 1 [Source:HGNC Symbol;Acc:HGNC:2734]
7926239	OPTN	ENSG00000123240	0	1	0		0.0168782	0.000339313	0.569031	722	optineurin [Source:HGNC Symbol;Acc:HGNC:17142]
8129880	PERP	ENSG00000112378	0	0	0		-0.021686	1.63e-05	0.56902	723	PERP, TP53 apoptosis effector [Source:HGNC Symbol;Acc:HGNC:17637]
7920633	DPM3	ENSG00000179085	1	1	0		-0.0124001	0.000397674	0.568935	724	dolichyl-phosphate mannosyltransferase polypeptide 3 [Source:HGNC Symbol;Acc:HGNC:3007]
8151952	NIPAL2	ENSG00000104361	0	0	0		0.0114097	0.0378162	0.568802	725	NIPA-like domain containing 2 [Source:HGNC Symbol;Acc:HGNC:25854]
8073148	MIEF1	ENSG00000100335	0	0	0		0.0299118	6.48e-07	0.568728	726	mitochondrial elongation factor 1 [Source:HGNC Symbol;Acc:HGNC:25979]
8073148	ATF4	ENSG00000128272	0	0	0		0.0299118	6.48e-07	0.568728	726	activating transcription factor 4 [Source:HGNC Symbol;Acc:HGNC:786]
7903393	S1PR1	ENSG00000170989	0	0	0		0.0100509	0.00132405	0.568676	728	sphingosine-1-phosphate receptor 1 [Source:HGNC Symbol;Acc:HGNC:3165]
7934690	ZCCHC24	ENSG00000165424	0	0	0		0.0166527	1.07e-06	0.56858	729	zinc finger, CCHC domain containing 24 [Source:HGNC Symbol;Acc:HGNC:26911]
8017210	AP1S2	ENSG00000182287	0	1	0		0.0388566	8.7e-14	0.568492	730	adaptor-related protein complex 1, sigma 2 subunit [Source:HGNC Symbol;Acc:HGNC:560]
8017210	CTD-2319I12.10	ENSG00000280852	0	1	0		0.0388566	8.7e-14	0.568492	730
8065992	NFS1	ENSG00000244005	0	0	0		-0.00982187	0.00134553	0.568415	732	NFS1 cysteine desulfurase [Source:HGNC Symbol;Acc:HGNC:15910]
7916432	DHCR24	ENSG00000116133	0	1	0		0.0801355	2.56e-10	0.568261	733	24-dehydrocholesterol reductase [Source:HGNC Symbol;Acc:HGNC:2859]
8127051	TRAM2	ENSG00000065308	0	0	0		0.0272118	8.1e-12	0.568167	734	translocation associated membrane protein 2 [Source:HGNC Symbol;Acc:HGNC:16855]
8050497	OSR1	ENSG00000143867	0	0	0		0.0502268	2.67e-08	0.568112	735	odd-skipped related transciption factor 1 [Source:HGNC Symbol;Acc:HGNC:8111]
8167347	SUV39H1	ENSG00000101945	0	0	0		0.0399149	6.06e-10	0.568091	736	suppressor of variegation 3-9 homolog 1 (Drosophila) [Source:HGNC Symbol;Acc:HGNC:11479]
8018754	CYGB	ENSG00000161544	0	0	0		0.0229351	6.4e-05	0.568039	737	cytoglobin [Source:HGNC Symbol;Acc:HGNC:16505]
8067185	BMP7	ENSG00000101144	0	0	0		0.073985	0.00012067	0.568022	738	bone morphogenetic protein 7 [Source:HGNC Symbol;Acc:HGNC:1074]
8011062	INPP5K	ENSG00000132376	0	0	0		0.0239362	4.82e-09	0.568004	739	inositol polyphosphate-5-phosphatase K [Source:HGNC Symbol;Acc:HGNC:33882]
7965836	RNU6-101P	ENSG00000222255	1	1	0		0.0103402	0.155035	0.567995	740	RNA, U6 small nuclear 101, pseudogene [Source:HGNC Symbol;Acc:HGNC:47064]
8052149	PSME4	ENSG00000068878	0	0	0		0.0334316	3.2e-13	0.567739	741	proteasome activator subunit 4 [Source:HGNC Symbol;Acc:HGNC:20635]
7987048	MTMR10	ENSG00000166912	0	0	0		0.0160648	1.61e-11	0.567716	742	myotubularin related protein 10 [Source:HGNC Symbol;Acc:HGNC:25999]
8160168	FREM1	ENSG00000164946	0	1	0		-0.220565	1.2e-29	0.567693	743	FRAS1 related extracellular matrix 1 [Source:HGNC Symbol;Acc:HGNC:23399]
8119620	GNMT	ENSG00000124713	0	1	0		0.159841	2.35e-18	0.567692	744	glycine N-methyltransferase [Source:HGNC Symbol;Acc:HGNC:4415]
8098924	LETM1	ENSG00000168924	0	0	0		0.0288426	8.02e-13	0.567656	745	leucine zipper-EF-hand containing transmembrane protein 1 [Source:HGNC Symbol;Acc:HGNC:6556]
7954985	TMEM117	ENSG00000139173	0	0	0		0.009521	0.0857662	0.567508	746	transmembrane protein 117 [Source:HGNC Symbol;Acc:HGNC:25308]
8173232	AMER1	ENSG00000184675	0	1	0		0.0238046	0.00848317	0.567433	747	APC membrane recruitment protein 1 [Source:HGNC Symbol;Acc:HGNC:26837]
7903203	SNX7	ENSG00000162627	0	0	0		0.047862	5.02e-09	0.567191	748	sorting nexin 7 [Source:HGNC Symbol;Acc:HGNC:14971]
7939590	SLC35C1	ENSG00000181830	0	1	0		0.0579529	3.56e-17	0.567144	749	solute carrier family 35 (GDP-fucose transporter), member C1 [Source:HGNC Symbol;Acc:HGNC:20197]
8158380	PKN3	ENSG00000160447	0	0	0		0.0496497	1.89e-17	0.567066	750	protein kinase N3 [Source:HGNC Symbol;Acc:HGNC:17999]
8027719	SCN1B	ENSG00000105711	0	1	0		0.010373	0.00494817	0.566969	751	sodium channel, voltage gated, type I beta subunit [Source:HGNC Symbol;Acc:HGNC:10586]
8056323	FIGN	ENSG00000182263	0	0	0		0.0139739	0.00535385	0.566934	752	fidgetin [Source:HGNC Symbol;Acc:HGNC:13285]
8013633	UNC119	ENSG00000109103	0	1	0		0.0126215	0.00724362	0.566836	753	unc-119 lipid binding chaperone [Source:HGNC Symbol;Acc:HGNC:12565]
8144322	MYOM2	ENSG00000036448	0	0	0		-0.0336031	1.92e-11	0.566771	754	myomesin 2 [Source:HGNC Symbol;Acc:HGNC:7614]
7901765	HOOK1	ENSG00000134709	0	0	0		0.115244	7.33e-10	0.566731	755	hook microtubule-tethering protein 1 [Source:HGNC Symbol;Acc:HGNC:19884]
7974920	SYNE2	ENSG00000054654	1	1	0		0.0108168	0.0194906	0.566701	756	spectrin repeat containing, nuclear envelope 2 [Source:HGNC Symbol;Acc:HGNC:17084]
7916229	ECHDC2	ENSG00000121310	0	0	0		-0.0276803	9.59e-07	0.566646	757	enoyl CoA hydratase domain containing 2 [Source:HGNC Symbol;Acc:HGNC:23408]
8137964	FBXL18	ENSG00000155034	0	0	0		0.0133331	0.00104611	0.566481	758	F-box and leucine-rich repeat protein 18 [Source:HGNC Symbol;Acc:HGNC:21874]
7896468	PARK7	ENSG00000116288	0	1	0		0.00705586	0.176199	0.566452	759	parkinson protein 7 [Source:HGNC Symbol;Acc:HGNC:16369]
8120102	CD2AP	ENSG00000198087	0	1	0		0.0140139	0.000750635	0.566343	760	CD2-associated protein [Source:HGNC Symbol;Acc:HGNC:14258]
7934553	ZNF503	ENSG00000165655	0	0	0		0.0517382	7.23e-12	0.566326	761	zinc finger protein 503 [Source:HGNC Symbol;Acc:HGNC:23589]
8164452	ZDHHC12	ENSG00000160446	0	0	0		0.0472005	1.98e-12	0.566321	762	zinc finger, DHHC-type containing 12 [Source:HGNC Symbol;Acc:HGNC:19159]
8081241	CMSS1	ENSG00000184220	0	0	0		0.0247526	6.94e-08	0.566205	763	cms1 ribosomal small subunit homolog (yeast) [Source:HGNC Symbol;Acc:HGNC:28666]
8010354	GAA	ENSG00000171298	1	1	0		-0.0144072	0.00372406	0.566189	764	glucosidase, alpha; acid [Source:HGNC Symbol;Acc:HGNC:4065]
8090277	OSBPL11	ENSG00000144909	0	0	0		0.0650251	2.79e-21	0.566167	765	oxysterol binding protein-like 11 [Source:HGNC Symbol;Acc:HGNC:16397]
7977987	MYH6	ENSG00000197616	1	1	0		0.19524	1.88e-23	0.56612	766	myosin, heavy chain 6, cardiac muscle, alpha [Source:HGNC Symbol;Acc:HGNC:7576]
8116070	PDLIM7	ENSG00000196923	0	0	0		0.00893314	0.095004	0.566115	767	PDZ and LIM domain 7 (enigma) [Source:HGNC Symbol;Acc:HGNC:22958]
8053142	RTKN	ENSG00000114993	0	0	0		0.0151574	0.0286758	0.566115	768	rhotekin [Source:HGNC Symbol;Acc:HGNC:10466]
7921806	B4GALT3	ENSG00000158850	0	0	0		0.0390176	2.47e-13	0.565985	769	UDP-Gal:betaGlcNAc beta 1,4- galactosyltransferase, polypeptide 3 [Source:HGNC Symbol;Acc:HGNC:926]
7898556	PQLC2	ENSG00000040487	0	0	0		0.0255752	1.54e-08	0.565915	770	PQ loop repeat containing 2 [Source:HGNC Symbol;Acc:HGNC:26001]
7906501	ATP1A2	ENSG00000018625	0	1	0		0.00519419	0.354047	0.565888	771	ATPase, Na+/K+ transporting, alpha 2 polypeptide [Source:HGNC Symbol;Acc:HGNC:800]
8005267	RAI1	ENSG00000108557	0	1	0		0.0189481	0.00267813	0.565845	772	retinoic acid induced 1 [Source:HGNC Symbol;Acc:HGNC:9834]
8007446	IFI35	ENSG00000068079	0	0	0		-0.00109034	0.899641	0.565779	773	interferon-induced protein 35 [Source:HGNC Symbol;Acc:HGNC:5399]
7902317	FPGT-TNNI3K	ENSG00000259030	1	1	0		-0.0584887	1.49e-09	0.565757	774	FPGT-TNNI3K readthrough [Source:HGNC Symbol;Acc:HGNC:42952]
7902317	TNNI3K	ENSG00000116783	1	1	0		-0.0584887	1.49e-09	0.565757	774	TNNI3 interacting kinase [Source:HGNC Symbol;Acc:HGNC:19661]
8131265	AP5Z1	ENSG00000242802	0	1	0		0.0107716	0.00325796	0.565728	776	adaptor-related protein complex 5, zeta 1 subunit [Source:HGNC Symbol;Acc:HGNC:22197]
7975482	RGS6	ENSG00000182732	0	0	0		-0.0466574	6.25e-08	0.565682	777	regulator of G-protein signaling 6 [Source:HGNC Symbol;Acc:HGNC:10002]
8032650	PIP5K1C	ENSG00000186111	0	1	0		0.0245116	1.98e-09	0.565472	778	phosphatidylinositol-4-phosphate 5-kinase, type I, gamma [Source:HGNC Symbol;Acc:HGNC:8996]
8072360	TCN2	ENSG00000185339	0	1	0		0.105212	9.17e-22	0.565449	779	transcobalamin II [Source:HGNC Symbol;Acc:HGNC:11653]
7989985	ITGA11	ENSG00000137809	0	0	0		0.0360408	0.0378162	0.5654	780	integrin, alpha 11 [Source:HGNC Symbol;Acc:HGNC:6136]
8169249	MID2	ENSG00000080561	0	1	0		0.0200871	0.000176916	0.565297	781	midline 2 [Source:HGNC Symbol;Acc:HGNC:7096]
8069026	CH507-9B2.4	ENSG00000276612	0	0	0		-0.0132619	0.00907891	0.565091	782
8069026	CH507-9B2.3	ENSG00000280071	0	0	0		-0.0132619	0.00907891	0.565091	782
8069026	C21orf33	ENSG00000160221	0	0	0		-0.0132619	0.00907891	0.565091	782	chromosome 21 open reading frame 33 [Source:HGNC Symbol;Acc:HGNC:1273]
7946478	DENND5A	ENSG00000184014	0	0	0		-0.0135546	0.000434023	0.56507	785	DENN/MADD domain containing 5A [Source:HGNC Symbol;Acc:HGNC:19344]
7942889	TMEM126A	ENSG00000171202	0	1	0		-0.0088916	0.839543	0.564939	786	transmembrane protein 126A [Source:HGNC Symbol;Acc:HGNC:25382]
8176174	MPP1	ENSG00000130830	0	0	0		0.00277675	0.792826	0.564928	787	membrane protein, palmitoylated 1, 55kDa [Source:HGNC Symbol;Acc:HGNC:7219]
8126371	CCND3	ENSG00000112576	0	0	0		0.0412059	2.86e-16	0.564767	788	cyclin D3 [Source:HGNC Symbol;Acc:HGNC:1585]
7938777	LDHA	ENSG00000134333	0	1	0		0.0397418	4.53e-14	0.564732	789	lactate dehydrogenase A [Source:HGNC Symbol;Acc:HGNC:6535]
7960068	NOC4L	ENSG00000184967	0	0	0		0.0275835	3.57e-08	0.564723	790	nucleolar complex associated 4 homolog [Source:HGNC Symbol;Acc:HGNC:28461]
7952132	SLC37A4	ENSG00000137700	0	1	0		0.0539781	1.8e-15	0.564423	791	solute carrier family 37 (glucose-6-phosphate transporter), member 4 [Source:HGNC Symbol;Acc:HGNC:4061]
8141283	PTCD1	ENSG00000106246	0	0	0		0.00925191	0.0138562	0.5644	792	pentatricopeptide repeat domain 1 [Source:HGNC Symbol;Acc:HGNC:22198]
8141283	ATP5J2-PTCD1	ENSG00000248919	0	0	0		0.00925191	0.0138562	0.5644	792	ATP5J2-PTCD1 readthrough [Source:HGNC Symbol;Acc:HGNC:38844]
8154100	VLDLR	ENSG00000147852	0	1	0		-0.00799044	0.037603	0.564356	794	very low density lipoprotein receptor [Source:HGNC Symbol;Acc:HGNC:12698]
8034286	ECSIT	ENSG00000130159	0	0	0		0.0148166	2.5e-06	0.564312	795	ECSIT signalling integrator [Source:HGNC Symbol;Acc:HGNC:29548]
8092661	MASP1	ENSG00000127241	0	1	0		-0.0494821	6.03e-11	0.56429	796	mannan-binding lectin serine peptidase 1 (C4/C2 activating component of Ra-reactive factor) [Source:HGNC Symbol;Acc:HGNC:6901]
7998233	TMEM8A	ENSG00000129925	0	0	0		0.0313392	1.93e-10	0.564155	797	transmembrane protein 8A [Source:HGNC Symbol;Acc:HGNC:17205]
7968370	B3GLCT	ENSG00000187676	0	0	0		-0.0310275	0.000633933	0.564086	798	beta 3-glucosyltransferase [Source:HGNC Symbol;Acc:HGNC:20207]
8067351	PPP1R3D	ENSG00000132825	0	0	0		0.00529052	0.400264	0.564056	799	protein phosphatase 1, regulatory subunit 3D [Source:HGNC Symbol;Acc:HGNC:9294]
7907657	RALGPS2	ENSG00000116191	0	0	0		0.0456734	2.01e-07	0.564022	800	Ral GEF with PH domain and SH3 binding motif 2 [Source:HGNC Symbol;Acc:HGNC:30279]
8104693	PDZD2	ENSG00000133401	0	0	0		-0.0130873	0.316915	0.563929	801	PDZ domain containing 2 [Source:HGNC Symbol;Acc:HGNC:18486]
8144643	GATA4	ENSG00000136574	0	1	0		-0.00365676	0.479606	0.563886	802	GATA binding protein 4 [Source:HGNC Symbol;Acc:HGNC:4173]
8101971	PPP3CA	ENSG00000138814	0	0	0		0.0181059	3.21e-06	0.563706	803	protein phosphatase 3, catalytic subunit, alpha isozyme [Source:HGNC Symbol;Acc:HGNC:9314]
8138489	CDCA7L	ENSG00000164649	0	0	0		-0.0323143	0.00338179	0.563681	804	cell division cycle associated 7-like [Source:HGNC Symbol;Acc:HGNC:30777]
7942465	MRPL48	ENSG00000175581	0	0	0		0.0272002	3.47e-06	0.563667	805	mitochondrial ribosomal protein L48 [Source:HGNC Symbol;Acc:HGNC:16653]
8050176	ITGB1BP1	ENSG00000119185	0	0	0		0.0210296	2.31e-06	0.563653	806	integrin beta 1 binding protein 1 [Source:HGNC Symbol;Acc:HGNC:23927]
7943827	DLAT	ENSG00000150768	0	1	0		0.0146278	8.73e-05	0.563641	807	dihydrolipoamide S-acetyltransferase [Source:HGNC Symbol;Acc:HGNC:2896]
8138888	PDE1C	ENSG00000154678	0	0	0		-0.0386807	3.78e-11	0.563485	808	phosphodiesterase 1C, calmodulin-dependent 70kDa [Source:HGNC Symbol;Acc:HGNC:8776]
8120719	CD109	ENSG00000156535	0	0	0		0.0763968	1.88e-18	0.563476	809	CD109 molecule [Source:HGNC Symbol;Acc:HGNC:21685]
8095585	SLC4A4	ENSG00000080493	0	1	0		-0.0473721	2.27e-13	0.563462	810	solute carrier family 4 (sodium bicarbonate cotransporter), member 4 [Source:HGNC Symbol;Acc:HGNC:11030]
8129974	FUCA2	ENSG00000001036	0	1	0		0.0327145	2.05e-12	0.563364	811	fucosidase, alpha-L- 2, plasma [Source:HGNC Symbol;Acc:HGNC:4008]
7952490	FEZ1	ENSG00000149557	0	0	0		0.00698695	0.248687	0.563349	812	fasciculation and elongation protein zeta 1 (zygin I) [Source:HGNC Symbol;Acc:HGNC:3659]
8100362	LNX1	ENSG00000072201	0	0	0		0.0295104	0.00675735	0.563204	813	ligand of numb-protein X 1, E3 ubiquitin protein ligase [Source:HGNC Symbol;Acc:HGNC:6657]
7958846	PTPN11	ENSG00000179295	0	1	0		-0.0167101	9.07e-05	0.56319	814	protein tyrosine phosphatase, non-receptor type 11 [Source:HGNC Symbol;Acc:HGNC:9644]
8087461	IP6K1	ENSG00000176095	1	1	0		0.027085	1.01e-07	0.563139	815	inositol hexakisphosphate kinase 1 [Source:HGNC Symbol;Acc:HGNC:18360]
8087461	GMPPB	ENSG00000173540	1	1	0		0.027085	1.01e-07	0.563139	815	GDP-mannose pyrophosphorylase B [Source:HGNC Symbol;Acc:HGNC:22932]
8028851	SHKBP1	ENSG00000160410	0	0	0		0.0429802	3.29e-14	0.563117	817	SH3KBP1 binding protein 1 [Source:HGNC Symbol;Acc:HGNC:19214]
8092457	ALG3	ENSG00000214160	0	1	0		0.070086	2.11e-27	0.563103	818	ALG3, alpha-1,3- mannosyltransferase [Source:HGNC Symbol;Acc:HGNC:23056]
7944049	SIDT2	ENSG00000149577	0	0	0		-0.0102687	0.0485286	0.563094	819	SID1 transmembrane family, member 2 [Source:HGNC Symbol;Acc:HGNC:24272]
7899016	AP002884.2	ENSG00000255292	1	1	0		-0.0140194	1.01e-05	0.562989	820
7899016	RP11-3K16.1	ENSG00000244381	1	1	0		-0.0140194	1.01e-05	0.562989	820
7899016	SDHD	ENSG00000204370	1	1	0		-0.0140194	1.01e-05	0.562989	820	succinate dehydrogenase complex, subunit D, integral membrane protein [Source:HGNC Symbol;Acc:HGNC:10683]
7899016	SDHDP2	ENSG00000227073	1	1	0		-0.0140194	1.01e-05	0.562989	820	succinate dehydrogenase complex, subunit D, integral membrane protein pseudogene 2 [Source:HGNC Symbol;Acc:HGNC:10685]
7899016	SDHDP6	ENSG00000224183	1	1	0		-0.0140194	1.01e-05	0.562989	820	succinate dehydrogenase complex, subunit D, integral membrane protein pseudogene 6 [Source:HGNC Symbol;Acc:HGNC:10689]
7899016	RP3-469D22.1	ENSG00000238084	1	1	0		-0.0140194	1.01e-05	0.562989	820
7995040	BCKDK	ENSG00000103507	0	1	0		0.0033842	0.534391	0.562869	826	branched chain ketoacid dehydrogenase kinase [Source:HGNC Symbol;Acc:HGNC:16902]
7953981	ETV6	ENSG00000139083	0	1	0		0.0126826	0.0017088	0.56279	827	ets variant 6 [Source:HGNC Symbol;Acc:HGNC:3495]
8055249	FAM168B	ENSG00000152102	0	0	0		0.00621981	0.00531577	0.562562	828	family with sequence similarity 168, member B [Source:HGNC Symbol;Acc:HGNC:27016]
8047078	MFSD6	ENSG00000151690	0	0	0		0.0233822	1.2e-06	0.562504	829	major facilitator superfamily domain containing 6 [Source:HGNC Symbol;Acc:HGNC:24711]
8018494	TRIM47	ENSG00000132481	0	0	0		0.0587567	2.16e-19	0.562348	830	tripartite motif containing 47 [Source:HGNC Symbol;Acc:HGNC:19020]
8088642	LRIG1	ENSG00000144749	0	0	0		0.00474259	0.152365	0.56221	831	leucine-rich repeats and immunoglobulin-like domains 1 [Source:HGNC Symbol;Acc:HGNC:17360]
7938269	TUB	ENSG00000166402	0	1	0		-0.00647413	0.53287	0.562097	832	tubby bipartite transcription factor [Source:HGNC Symbol;Acc:HGNC:12406]
8119648	KLHDC3	ENSG00000124702	0	0	0		0.0304273	0.000178555	0.561939	833	kelch domain containing 3 [Source:HGNC Symbol;Acc:HGNC:20704]
8099029	TNIP2	ENSG00000168884	0	0	0		0.0587757	1.19e-18	0.561879	834	TNFAIP3 interacting protein 2 [Source:HGNC Symbol;Acc:HGNC:19118]
8052598	WDPCP	ENSG00000143951	0	1	0		-0.0268891	2.16e-08	0.561867	835	WD repeat containing planar cell polarity effector [Source:HGNC Symbol;Acc:HGNC:28027]
8016847	TRIM25	ENSG00000121060	0	0	0		0.0111828	0.101594	0.56175	836	tripartite motif containing 25 [Source:HGNC Symbol;Acc:HGNC:12932]
7921970	ALDH9A1	ENSG00000143149	0	0	0		-0.0270939	1.46e-14	0.561649	837	aldehyde dehydrogenase 9 family, member A1 [Source:HGNC Symbol;Acc:HGNC:412]
8019762	P4HB	ENSG00000185624	0	1	0		0.0142582	2.21e-06	0.561617	838	prolyl 4-hydroxylase, beta polypeptide [Source:HGNC Symbol;Acc:HGNC:8548]
8059648	SLC16A14	ENSG00000163053	1	1	0		-0.0468278	1.72e-05	0.561597	839	solute carrier family 16, member 14 [Source:HGNC Symbol;Acc:HGNC:26417]
8059648	RNY4P19	ENSG00000199400	1	1	0		-0.0468278	1.72e-05	0.561597	839	RNA, Ro-associated Y4 pseudogene 19 [Source:HGNC Symbol;Acc:HGNC:34069]
8044295	SH3RF3	ENSG00000172985	0	0	0		0.0422941	1.2e-12	0.561563	841	SH3 domain containing ring finger 3 [Source:HGNC Symbol;Acc:HGNC:24699]
7924207	PTPN14	ENSG00000152104	0	1	0		0.00196615	0.577853	0.561506	842	protein tyrosine phosphatase, non-receptor type 14 [Source:HGNC Symbol;Acc:HGNC:9647]
7918913	IGSF3	ENSG00000143061	0	1	0		-0.0239398	0.0355274	0.561435	843	immunoglobulin superfamily, member 3 [Source:HGNC Symbol;Acc:HGNC:5950]
8158725	ABL1	ENSG00000097007	0	1	0	ABL1 is drug target of cancer drugs Dasatinib and Ponatinib. The known side effects of Dasatinib is congestive cardiomyopathy, and for Ponatinib it is ischaemic cardiomyopathy.	0.0200607	4.01e-10	0.561432	844	ABL proto-oncogene 1, non-receptor tyrosine kinase [Source:HGNC Symbol;Acc:HGNC:76]
8004057	KIF1C	ENSG00000129250	0	1	0		0.00798536	0.0174226	0.56141	845	kinesin family member 1C [Source:HGNC Symbol;Acc:HGNC:6317]
8146921	RDH10	ENSG00000121039	0	0	0		0.076511	1.74e-16	0.561232	846	retinol dehydrogenase 10 (all-trans) [Source:HGNC Symbol;Acc:HGNC:19975]
8027448	DPY19L3	ENSG00000178904	0	0	0		0.00815244	0.0221714	0.561226	847	dpy-19-like 3 (C. elegans) [Source:HGNC Symbol;Acc:HGNC:27120]
8023121	ST8SIA5	ENSG00000101638	0	0	0		-0.062861	5.06e-06	0.561164	848	ST8 alpha-N-acetyl-neuraminide alpha-2,8-sialyltransferase 5 [Source:HGNC Symbol;Acc:HGNC:17827]
8069744	RWDD2B	ENSG00000156253	0	0	0		0.008888	0.243973	0.560979	849	RWD domain containing 2B [Source:HGNC Symbol;Acc:HGNC:1302]
7984470	FEM1B	ENSG00000169018	0	0	0		0.00518434	0.0373909	0.560896	850	fem-1 homolog b (C. elegans) [Source:HGNC Symbol;Acc:HGNC:3649]
8131600	TSPAN13	ENSG00000106537	0	0	0		0.0436578	1.72e-11	0.560769	851	tetraspanin 13 [Source:HGNC Symbol;Acc:HGNC:21643]
7992439	GFER	ENSG00000127554	0	1	0		0.00673898	0.159792	0.56071	852	growth factor, augmenter of liver regeneration [Source:HGNC Symbol;Acc:HGNC:4236]
7943853	C11orf57	ENSG00000150776	1	1	0		-0.0167992	9.62e-06	0.560647	853	chromosome 11 open reading frame 57 [Source:HGNC Symbol;Acc:HGNC:25569]
8168045	EFNB1	ENSG00000090776	0	1	0		0.0501409	2.16e-19	0.560641	854	ephrin-B1 [Source:HGNC Symbol;Acc:HGNC:3226]
7914630	TRIM62	ENSG00000116525	0	0	0		0.00797823	0.142665	0.56038	855	tripartite motif containing 62 [Source:HGNC Symbol;Acc:HGNC:25574]
8115099	PDGFRB	ENSG00000113721	0	1	0	PDGFRB is drug target of cancer drugs like Dasatinib and Pazopanib. The known side effects of Dasatinib is congestive cardiomyopathy, for Pazopanib it is restrictive cardiomyopathy	0.0692278	3.32e-15	0.560323	856	platelet-derived growth factor receptor, beta polypeptide [Source:HGNC Symbol;Acc:HGNC:8804]
[truncated: 144 more rows]
