# Supplementary material for: Putative functional genes in idiopathic dilated cardiomyopathy
Source: Sci Rep. 2018 Jan 8;8:66. doi: 10.1038/s41598-017-18524-2 (PMC5758757; doi:10.1038/s41598-017-18524-2)
Supplement: Supplementary file 4 — Supplementary table S3 [file 41598_2017_18524_MOESM4_ESM.xlsx]

## Sheet: Table S3(a)
Drugs with cardiomyopathic side effects and their gene targets (Ensembl ID and common gene name)
Drug Name	Ensembl Gene ID	Common gene name
Docetaxel	ENSG00000101162	TUBB1
Docetaxel	ENSG00000171791	BCL2
Docetaxel	ENSG00000078018	MAP2
Docetaxel	ENSG00000047849	MAP4
Docetaxel	ENSG00000277956	MAPT
Docetaxel	ENSG00000276155	MAPT
Docetaxel	ENSG00000186868	MAPT
Docetaxel	ENSG00000144852	NR1I2
Dasatinib	ENSG00000097007	ABL1
Dasatinib	ENSG00000197122	SRC
Dasatinib	ENSG00000142627	EPHA2
Dasatinib	ENSG00000182866	LCK
Dasatinib	ENSG00000176105	YES1
Dasatinib	ENSG00000157404	KIT
Dasatinib	ENSG00000113721	PDGFRB
Dasatinib	ENSG00000173757	STAT5B
Dasatinib	ENSG00000143322	ABL2
Dasatinib	ENSG00000010810	FYN
Pazopanib	ENSG00000102755	FLT1
Pazopanib	ENSG00000128052	KDR
Pazopanib	ENSG00000037280	FLT4
Pazopanib	ENSG00000134853	PDGFRA
Pazopanib	ENSG00000113721	PDGFRB
Pazopanib	ENSG00000157404	KIT
Pazopanib	ENSG00000068078	FGFR3
Pazopanib	ENSG00000113263	ITK
Pazopanib	ENSG00000113578	FGF1
Pazopanib	ENSG00000111252	SH2B3
Ponatinib	ENSG00000097007	ABL1
Ponatinib	ENSG00000186716	BCR
Ponatinib	ENSG00000157404	KIT
Ponatinib	ENSG00000165731	RET
Ponatinib	ENSG00000120156	TEK
Ponatinib	ENSG00000122025	FLT3
Ponatinib	ENSG00000077782	FGFR1
Ponatinib	ENSG00000066468	FGFR2
Ponatinib	ENSG00000068078	FGFR3
Ponatinib	ENSG00000160867	FGFR4
Ponatinib	ENSG00000182866	LCK
Ponatinib	ENSG00000197122	SRC
Ponatinib	ENSG00000254087	LYN
Ponatinib	ENSG00000128052	KDR
Ponatinib	ENSG00000134853	PDGFRA
Verapamil	ENSG00000151067	CACNA1C
Verapamil	ENSG00000157388	CACNA1D
Verapamil	ENSG00000102001	CACNA1F
Verapamil	ENSG00000081248	CACNA1S
Verapamil	ENSG00000067191	CACNB1
Verapamil	ENSG00000165995	CACNB2
Verapamil	ENSG00000167535	CACNB3
Verapamil	ENSG00000182389	CACNB4
Verapamil	ENSG00000100346	CACNA1I
Verapamil	ENSG00000006283	CACNA1G
Verapamil	ENSG00000148408	CACNA1B
Verapamil	ENSG00000141837	CACNA1A
Verapamil	ENSG00000055118	KCNH2
Verapamil	ENSG00000183873	SCN5A
Verapamil	ENSG00000187486	KCNJ11
Verapamil	ENSG00000108576	SLC6A4
Doxorubicin	ENSG00000131747	TOP2A
Carvedilol	ENSG00000043591	ADRB1
Carvedilol	ENSG00000120907	ADRA1A
Carvedilol	ENSG00000151366	NDUFC2
Carvedilol	ENSG00000169252	ADRB2
Carvedilol	ENSG00000112715	VEGFA
Carvedilol	ENSG00000120937	NPPB
Carvedilol	ENSG00000152661	GJA1
Carvedilol	ENSG00000055118	KCNH2
Carvedilol	ENSG00000162692	VCAM1
Carvedilol	ENSG00000171873	ADRA1D
Carvedilol	ENSG00000170214	ADRA1B
Carvedilol	ENSG00000184160	ADRA2C
Carvedilol	ENSG00000150594	ADRA2A
Carvedilol	ENSG00000007908	SELE
Carvedilol	ENSG00000100644	HIF1A
Riluzole	ENSG00000183873	SCN5A
Riluzole	ENSG00000151012	SLC7A11
Urofollitropin	ENSG00000170820	FSHR
Azacitidine	ENSG00000130816	DNMT1
Prednisolone	ENSG00000113580	NR3C1
Hydrocortisone	ENSG00000113580	NR3C1
Hydrocortisone	ENSG00000135046	ANXA1
Dexamethasone	ENSG00000113580	NR3C1
Dexamethasone	ENSG00000169297	NR0B1
Dexamethasone	ENSG00000135046	ANXA1
Dexamethasone	ENSG00000007171	NOS2
Prednisone	ENSG00000113580	NR3C1
Prednisone	ENSG00000117594	HSD11B1
Triamcinolone	ENSG00000113580	NR3C1
Methylprednisolone	ENSG00000113580	NR3C1
Betamethasone	ENSG00000113580	NR3C1

## Sheet: Table S3(b)
Drugs for cardiovascular diseases
IVABRADINE
FELODIPINE
RIOCIGUAT
NIACIN
ROSUVASTATIN
AMLODIPINE
VERAPAMIL
CLEVIDIPINE
DRONEDARONE
NIMODIPINE
PENTOXIFYLLINE
CAPTOPRIL
CHLORTHALIDONE
TREPROSTINIL
SELEXIPAG
VARDENAFIL
ICOSAPENT
HYDROCHLOROTHIAZIDE
HYDRALAZINE
ANAGRELIDE
LISINOPRIL
TINZAPARIN
ARGATROBAN
BIVALIRUDIN
DABIGATRAN
ANTITHROMBIN
DILTIAZEM
FLUVASTATIN
CALCIUM
RETEPLASE
WARFARIN
EZETIMIBE
LOMITAPIDE
PROCAINAMIDE
FENOFIBRATE
ATORVASTATIN
LOVASTATIN
METOPROLOL
PINDOLOL
OLMESARTAN
VALSARTAN
CANDESARTAN
EPROSARTAN
AZILSARTAN
TELMISARTAN
PERINDOPRIL
VORAPAXAR
RANOLAZINE
TICAGRELOR
CLOPIDOGREL
PRASUGREL
CANGRELOR
MIDODRINE
ENALAPRIL
PITAVASTATIN
CERIVASTATIN
PRAVASTATIN
EPLERENONE
TESTOSTERONE
AMBRISENTAN
MACITENTAN
EVOLOCUMAB
ALIROCUMAB
IBUTILIDE
NITROGLYCERIN
NESIRITIDE
ECULIZUMAB
TADALAFIL
MIPOMERSEN
FUMARATE
APIXABAN
RIVAROXABAN
EDOXABAN
TRANDOLAPRIL
ALISKIREN
HCL

## Sheet: Table S3(c)
List of investigational drugs (which have single known gene target) with predicted cardiac side effects
Drug Name
Mycobacterial Cell Wall-DNA Complex (MCC)
AT2220
Oprelvekin

## Sheet: Table S3(d)
FDA approved drugs with single gene targets among top Hridaya-genes which are already known to have cardiac side effects
DrugBankID	Drug_Name	Drug_Type	Drug_Target	Hridaya score	Hridaya rank	Some known cardiovascular effect (SIDER database or www.drugs.com)	Any cardiovascular use (DrugBank or www.drugs.com)
DB00585	Nizatidine	SmallMoleculeDrug	HRH2	0.668832	29	Chest pain, asymptomatic ventricular tachycardia
DB05773	ado-trastuzumab emtansine	SmallMoleculeDrug	ERBB2	0.602002	326	Hypertension, left ventricular dysfunction
DB06366	Pertuzumab	BiotechDrug	ERBB2	0.602002	326	Left ventricular dysfunction , congestive heart failure
DB00636	Clofibrate	SmallMoleculeDrug	PPARA	0.557475	898	arrhythmias	lower cholesterol and triglyceride
DB01020	Isosorbide Mononitrate	SmallMoleculeDrug	GUCY1A2	0.556962	901	Cardiovascular disorder, flushing, hypotension	use to treat pulmonary arterial hypertension
DB08931	Riociguat	SmallMoleculeDrug	GUCY1A2	0.556962	901	Hypotension (10%), Palpitations	Treating high blood pressure
DB06213	Regadenoson	SmallMoleculeDrug	ADORA2A	0.55598	915	Chest discomfort (13-18%), Electrocardiogram ST segment (very common), Electrocardiogram ST segment depression (12-18%), Electrocardiogram QT corrected interval prolonged (postmarketing, common), Cardiac arrest (postmarketing, uncommon), Hypertension (postmarketing, uncommon), Myocardiac infarction (postmarketing, uncommon), Ventricualar arrhyhmythia (postmarketing),	increasing blood flow in heart arteries
DB00063	Eptifibatide	BiotechDrug	ITGB3	0.552191	980	Cardiac failure congestive (common, 5.1%), Atrioventricular block (common, 1.5%), Ventricular fibrillation (common, 1.3%), Atrial fibrillation (common, 0.288%), Cardiac arrest (common, 0.288-2.3%), Chest pain (0.8-2.12%), Ventricular tachycardia (common, 0.0962-1.1%), Myocardial infarction (0.0962%), Pericardial effusion (0.0962%), Coronary artery disease (0.0962%)	prevent blood clots
							Note: Some of the drugs given for cardiovascular purposes also tend to have some cardiac side effects
