# Supplementary material for: Putative functional genes in idiopathic dilated cardiomyopathy
Source: Sci Rep. 2018 Jan 8;8:66. doi: 10.1038/s41598-017-18524-2 (PMC5758757; doi:10.1038/s41598-017-18524-2)
Supplement: Supplementary file 5 — Supplementary table S4 [file 41598_2017_18524_MOESM5_ESM.xlsx]

## Sheet: Table S4
Shows the KEGG pathways and the GO terms associated with the top 250 predicted driver genes after removing the gold-set.
GO ID or KEGG pathway ID	GO name or KEGG pathway name	Term Details	p-value	adjust p-value (FDR)
hsa04260	hsa04260	Cardiac muscle contraction	2.07658e-05	0.00434005
hsa04146	hsa04146	Peroxisome	4.82397e-05	0.00504105
hsa04261	hsa04261	Adrenergic signaling in cardiomyocytes	0.000116812	0.00813788
hsa05410	hsa05410	Hypertrophic cardiomyopathy (HCM)	0.000336895	0.0176028
hsa05414	hsa05414	Dilated cardiomyopathy	0.000516841	0.0216039
hsa01100	hsa01100	Metabolic pathways	0.00112711	0.0392611
1	GO:0006942	regulation of striated muscle contraction	2.03348e-12	2.90504e-08
8	GO:0061337	cardiac conduction	1.3761e-07	0.000228637
31	GO:0042383	sarcolemma	2.38597e-06	0.00134569
18	GO:0044281	small molecule metabolic process	2.46045e-06	0.00195278
19	GO:0086001	cardiac muscle cell action potential	2.7324e-06	0.00205448
22	GO:0007009	plasma membrane organization	4.94828e-06	0.00321323
4	GO:0033017	sarcoplasmic reticulum membrane	8.35425e-06	0.00353385
33	GO:0010644	cell communication by electrical coupling	3.19512e-05	0.0138319
14	GO:0033018	sarcoplasmic reticulum lumen	0.000122349	0.0147868
15	GO:0044429	mitochondrial part	0.000141117	0.015918
37	GO:0019637	organophosphate metabolic process	5.16764e-05	0.0182029
3	GO:0016301	kinase activity	2.00534e-05	0.0215518
2	GO:0016740	transferase activity	1.45418e-05	0.0215518
5	GO:0019899	enzyme binding	2.80374e-05	0.0239047
20	GO:0005829	cytosol	0.00030501	0.0258039
54	GO:0060537	muscle tissue development	0.000109774	0.0290414
56	GO:0007517	muscle organ development	0.000116989	0.0294021
57	GO:0086009	membrane repolarization	0.000117312	0.0294021
7	GO:0004111	creatine kinase activity	5.08297e-05	0.0309553
63	GO:0055114	oxidation-reduction process	0.000175903	0.0398881
64	GO:0002027	regulation of heart rate	0.000199279	0.0444828
27	GO:0005924	cell-substrate adherens junction	0.000808424	0.0506613
30	GO:0031672	A band	0.0010186	0.055596
34	GO:0090533	cation-transporting ATPase complex	0.00113119	0.0562932
331	GO:1903561	extracellular vesicle	0.00110427	0.0562932
78	GO:1901019	regulation of calcium ion transmembrane transporter activity	0.000313868	0.0574862
82	GO:0010880	regulation of release of sequestered calcium ion into cytosol by sarcoplasmic reticulum	0.000372244	0.0648521
83	GO:0006600	creatine metabolic process	0.00040835	0.0702854
84	GO:0046907	intracellular transport	0.000415032	0.0704745
41	GO:0000139	Golgi membrane	0.00175942	0.0726084
95	GO:0009436	glyoxylate catabolic process	0.00057723	0.0849953
100	GO:0044248	cellular catabolic process	0.000632618	0.0903759
105	GO:0048518	positive regulation of biological process	0.000724435	0.0980557
