# Supplementary material for: Putative functional genes in idiopathic dilated cardiomyopathy
Source: Sci Rep. 2018 Jan 8;8:66. doi: 10.1038/s41598-017-18524-2 (PMC5758757; doi:10.1038/s41598-017-18524-2)
Supplement: Supplementary file 6 — Supplementary table S5 [file 41598_2017_18524_MOESM6_ESM.xlsx]

## Sheet: Table S5(a)
Combinations of offending and mitigating drugs, and the cardiomyocyte cell lines in which they are used.
offending drug	mitigating drug	cell line (Primary adult human cardiac myocytes)
Dasatinib	Cytarabine	PromoCell Cardiomyocyte Line A
Dasatinib	Methotrexate	PromoCell Cardiomyocyte Line A
Dasatinib	Cytarabine	PromoCell Cardiomyocyte Line A
Dasatinib	Methotrexate	PromoCell Cardiomyocyte Line A
Erlotinib	Cefuroxime	PromoCell Cardiomyocyte Line A
Erlotinib	Cefuroxime	PromoCell Cardiomyocyte Line A
Imatinib	Cyclosporine	PromoCell Cardiomyocyte Line A
Imatinib	Cyclosporine	PromoCell Cardiomyocyte Line B
Imatinib	Cyclosporine	PromoCell Cardiomyocyte Line D
Imatinib	Cyclosporine	PromoCell Cardiomyocyte Line E
Lapatinib	Ursodeoxycholic acid	PromoCell Cardiomyocyte Line E
Sorafenib	Entecavir	PromoCell Cardiomyocyte Line A
Sorafenib	Ursodeoxycholic acid	PromoCell Cardiomyocyte Line A
Sorafenib	Diethylpropion	PromoCell Cardiomyocyte Line B
Sorafenib	Entecavir	PromoCell Cardiomyocyte Line B
Sorafenib	Ursodeoxycholic acid	PromoCell Cardiomyocyte Line B
Sorafenib	Diethylpropion	PromoCell Cardiomyocyte Line B
Sorafenib	Entecavir	PromoCell Cardiomyocyte Line B
Sorafenib	Ursodeoxycholic acid	PromoCell Cardiomyocyte Line B
Sorafenib	Ursodeoxycholic acid	PromoCell Cardiomyocyte Line D
Sunitinib	Loperamide	PromoCell Cardiomyocyte Line B
Sunitinib	Ursodeoxycholic acid	PromoCell Cardiomyocyte Line B
Sunitinib	Loperamide	PromoCell Cardiomyocyte Line D
Sunitinib	Ursodeoxycholic acid	PromoCell Cardiomyocyte Line E
Trastuzumab	Domperidone	PromoCell Cardiomyocyte Line B
Trastuzumab	Ursodeoxycholic acid	PromoCell Cardiomyocyte Line B
Trastuzumab	Domperidone	PromoCell Cardiomyocyte Line B
Trastuzumab	Ursodeoxycholic acid	PromoCell Cardiomyocyte Line B

## Sheet: Table S5(b)
Important genes based on cell line experiments and Hridaya which may be potential drug targets of DCM
Gene name based on cell line experiments and predicted drivers	frequency of occurrence in cell line drug combination experiments	Known DCM-linked genes (gold-standard set); 1-present 0-absent	log ratio of normal heart vs DCM heart gene expression (median value) in MAGNet data	Wilcoxon p-value of normal heart vs DCM heart gene expression in MAGNet data	Hridaya-potential	Hridaya rank	gene description
ACTC1	4	1	-0.00280012	0.0329758	0.680174	20	actin alpha cardiac muscle 1 [Source:HGNC Symbol;Acc:HGNC:143]
CASQ2	4	0	-0.0106356	1.23e-06	0.676618	22	calsequestrin 2 (cardiac muscle) [Source:HGNC Symbol;Acc:HGNC:1513]
KLHL24	5	0	-0.0237338	3.97e-06	0.620754	190	kelch-like family member 24 [Source:HGNC Symbol;Acc:HGNC:25947]
PDK3	2	0	-0.0224702	6.72e-07	0.603922	307	pyruvate dehydrogenase kinase isozyme 3 [Source:HGNC Symbol;Acc:HGNC:8811]
EHD3	4	0	-0.0412988	6.76e-08	0.599392	349	EH-domain containing 3 [Source:HGNC Symbol;Acc:HGNC:3244]
PAM	2	0	-0.0159674	8.63e-08	0.595786	378	peptidylglycine alpha-amidating monooxygenase [Source:HGNC Symbol;Acc:HGNC:8596]
TMEM47	3	0	-0.0106468	0.000567379	0.592609	407	transmembrane protein 47 [Source:HGNC Symbol;Acc:HGNC:18515]
LDB3	2	1	-0.00902807	0.00428111	0.590854	424	LIM domain binding 3 [Source:HGNC Symbol;Acc:HGNC:15710]
WFS1	8	1	-0.0213272	0.00196803	0.585655	474	Wolfram syndrome 1 (wolframin) [Source:HGNC Symbol;Acc:HGNC:12762]
MYOZ2	2	0	-0.00628243	0.00231584	0.585061	486	myozenin 2 [Source:HGNC Symbol;Acc:HGNC:1330]
SGCG	2	1	-0.05085	2.07e-09	0.580582	544	sarcoglycan gamma (35kDa dystrophin-associated glycoprotein) [Source:HGNC Symbol;Acc:HGNC:10809]
LAMB2	4	0	-0.0232638	1.56e-09	0.578137	583	laminin beta 2 (laminin S) [Source:HGNC Symbol;Acc:HGNC:6487]
GAMT	4	0	-0.0152737	0.000296905	0.577827	589	guanidinoacetate N-methyltransferase [Source:HGNC Symbol;Acc:HGNC:4136]
NUDT6	3	0	-0.0325459	1.44e-06	0.577812	590	nudix (nucleoside diphosphate linked moiety X)-type motif 6 [Source:HGNC Symbol;Acc:HGNC:8053]
KCNJ2	3	0	-0.030565	3.53e-05	0.577455	598	potassium channel inwardly rectifying subfamily J member 2 [Source:HGNC Symbol;Acc:HGNC:6263]
CCND2	2	0	-0.0475743	4.08e-22	0.575899	625	cyclin D2 [Source:HGNC Symbol;Acc:HGNC:1583]
ASAH1	5	0	-0.00650158	0.00142327	0.574785	640	N-acylsphingosine amidohydrolase (acid ceramidase) 1 [Source:HGNC Symbol;Acc:HGNC:735]
PCCB	4	1	-0.0516819	2.44e-20	0.571633	684	propionyl CoA carboxylase beta polypeptide [Source:HGNC Symbol;Acc:HGNC:8654]
TOB1	4	0	-0.00891966	0.0160513	0.57157	688	transducer of ERBB2 1 [Source:HGNC Symbol;Acc:HGNC:11979]
FBXL7	2	0	-0.0115969	0.00997566	0.570986	699	F-box and leucine-rich repeat protein 7 [Source:HGNC Symbol;Acc:HGNC:13604]
CUL4A	3	0	-0.0120291	0.00546959	0.569174	718	cullin 4A [Source:HGNC Symbol;Acc:HGNC:2554]
PERP	3	0	-0.021686	1.63e-05	0.56902	723	PERP TP53 apoptosis effector [Source:HGNC Symbol;Acc:HGNC:17637]
DPM3	4	1	-0.0124001	0.000397674	0.568935	724	dolichyl-phosphate mannosyltransferase polypeptide 3 [Source:HGNC Symbol;Acc:HGNC:3007]
C21orf33	2	0	-0.0132619	0.00907891	0.565091	782	chromosome 21 open reading frame 33 [Source:HGNC Symbol;Acc:HGNC:1273]
DENND5A	2	0	-0.0135546	0.000434023	0.56507	785	DENN/MADD domain containing 5A [Source:HGNC Symbol;Acc:HGNC:19344]
CDCA7L	6	0	-0.0323143	0.00338179	0.563681	804	cell division cycle associated 7-like [Source:HGNC Symbol;Acc:HGNC:30777]
WDPCP	3	0	-0.0268891	2.16e-08	0.561867	835	WD repeat containing planar cell polarity effector [Source:HGNC Symbol;Acc:HGNC:28027]
CNNM4	3	0	-0.0501135	3.72e-11	0.559162	872	cyclin and CBS domain divalent metal cation transport mediator 4 [Source:HGNC Symbol;Acc:HGNC:105]
PHKA1	2	0	-0.0422001	5.46e-09	0.55682	903	phosphorylase kinase alpha 1 (muscle) [Source:HGNC Symbol;Acc:HGNC:8925]
NTN4	4	0	-0.0428424	1.95e-11	0.555329	926	netrin 4 [Source:HGNC Symbol;Acc:HGNC:13658]
SIRT5	3	0	-0.0264977	2.45e-07	0.554176	945	sirtuin 5 [Source:HGNC Symbol;Acc:HGNC:14933]
PDLIM1	2	0	-0.012348	9.16e-05	0.552511	974	PDZ and LIM domain 1 [Source:HGNC Symbol;Acc:HGNC:2067]
LTBP2	4	0	-0.157551	6.76e-16	0.552171	982	latent transforming growth factor beta binding protein 2 [Source:HGNC Symbol;Acc:HGNC:6715]
